# Supplementary material for: Next-Generation Sequencing Identification and Characterization of MicroRNAs in Dwarfed Citrus Trees Infected With Citrus Dwarfing Viroid in High-Density Plantings
Source: Front Microbiol. 2021 Apr 30;12:646273. doi: 10.3389/fmicb.2021.646273 (PMC8121382; doi:10.3389/fmicb.2021.646273)
Supplement: Supplementary Table 1 — Sequences submitted for stem-loop RT-qPCR of miRNAs. [file Data_Sheet_1.zip › Supplementary Tables/Table S1.xlsx]

## Sheet: Sheet1
Supplementary Table S1 | Sequences submitted for stem-loop RT-qPCR of miRNAs.
miRNA	Family	Target genes (5'-3')
MIR156	csi-mR156	UGACAGAAGAGAGUGAGCAC
MIR171	csi-mR479	UGUGAUAUUGGUUCGGCUCAUC
MIR535	csi-mR535	UGACAAUGAGAGAGAGCACAC
MIR171	csi-mR171b	CGAGCCGAAUCAAUAUCACUC
-	miRNA-precursor_435	GUCCCUCUCACAGCUACAGUACCC
-	miRNA-precursor_114	UUGGGCUCUCUUCCUCUCAUG
-	miRNA-precursor_75	GUGACAGAAGAGAGUGAGCAC
