# Supplementary material for: Next-Generation Sequencing Identification and Characterization of MicroRNAs in Dwarfed Citrus Trees Infected With Citrus Dwarfing Viroid in High-Density Plantings
Source: Front Microbiol. 2021 Apr 30;12:646273. doi: 10.3389/fmicb.2021.646273 (PMC8121382; doi:10.3389/fmicb.2021.646273)
Supplement: Supplementary Table 1 — Sequences submitted for stem-loop RT-qPCR of miRNAs. [file Data_Sheet_1.zip › Supplementary Tables/Table S10.xlsx]

## Sheet: Sheet1
Supplementary Table S10 | List of predicted targets for novel miRNAs in roots.
miRNAs	Target (accession number)	Function	Expectation	Target start	Target end	Inhibition
scaffold00007:883363-883383	P_trifoliata_00001:mRNA_203.1	ubiquitin-like-specific protease ESD4	4.5	920	940	Cleavage
scaffold00007:883363-883383	P_trifoliata_00001:mRNA_203.1	ubiquitin-like-specific protease ESD4	4.5	920	940	Cleavage
scaffold00007:883363-883383	P_trifoliata_00001:mRNA_203.1	ubiquitin-like-specific protease ESD4	4.5	920	940	Cleavage
scaffold04109:7136-7156	P_trifoliata_00001:mRNA_218.1	la-related protein 1A isoform X1	2.5	1348	1368	Cleavage
scaffold04109:7136-7156	P_trifoliata_00001:mRNA_218.1	la-related protein 1A isoform X1	2.5	1348	1368	Cleavage
scaffold04109:7136-7156	P_trifoliata_00001:mRNA_218.1	la-related protein 1A isoform X1	2.5	1348	1368	Cleavage
scaffold04109:7136-7156	P_trifoliata_00001:mRNA_218.1	la-related protein 1A isoform X1	2.5	1348	1368	Cleavage
scaffold04680:1711-1731	P_trifoliata_00001:mRNA_218.1	la-related protein 1A isoform X1	2.5	1348	1368	Cleavage
scaffold04680:1711-1731	P_trifoliata_00001:mRNA_218.1	la-related protein 1A isoform X1	2.5	1348	1368	Cleavage
scaffold04680:1711-1731	P_trifoliata_00001:mRNA_218.1	la-related protein 1A isoform X1	2.5	1348	1368	Cleavage
scaffold04680:1711-1731	P_trifoliata_00001:mRNA_218.1	la-related protein 1A isoform X1	2.5	1348	1368	Cleavage
scaffold00001:2477228-2477247	P_trifoliata_00001:mRNA_267.1	T-box protein 41	2.5	235	254	Cleavage
scaffold00001:2477228-2477247	P_trifoliata_00001:mRNA_267.1	T-box protein 41	2.5	235	254	Cleavage
scaffold00001:2477228-2477247	P_trifoliata_00001:mRNA_267.1	T-box protein 41	2.5	235	254	Cleavage
scaffold00001:2477228-2477247	P_trifoliata_00001:mRNA_267.1	T-box protein 41	2.5	235	254	Cleavage
scaffold00076:43198-43221	P_trifoliata_00001:mRNA_6.1	uridine kinase-like protein 1, chloroplastic	4.5	1233	1256	Cleavage
scaffold00076:43198-43221	P_trifoliata_00001:mRNA_6.1	uridine kinase-like protein 1, chloroplastic	4.5	1233	1256	Cleavage
scaffold00076:43198-43221	P_trifoliata_00001:mRNA_6.1	uridine kinase-like protein 1, chloroplastic	4.5	1233	1256	Cleavage
scaffold00076:43198-43221	P_trifoliata_00001:mRNA_6.1	uridine kinase-like protein 1, chloroplastic	4.5	1233	1256	Cleavage
scaffold00076:43198-43221	P_trifoliata_00001:mRNA_6.1	uridine kinase-like protein 1, chloroplastic	4.5	1233	1256	Cleavage
scaffold00688:13119-13142	P_trifoliata_00002:mRNA_125.1	probable protein phosphatase 2C 40	3.5	879	900	Translation
scaffold00688:13119-13142	P_trifoliata_00002:mRNA_125.1	probable protein phosphatase 2C 40	3.5	878	900	Translation
scaffold00688:13119-13142	P_trifoliata_00002:mRNA_125.2	probable protein phosphatase 2C 40	3.5	879	900	Translation
scaffold00688:13119-13142	P_trifoliata_00002:mRNA_125.2	probable protein phosphatase 2C 40	3.5	878	900	Translation
scaffold00141:155273-155293	P_trifoliata_00002:mRNA_137.1	protein SRC2-like	2	7	27	Cleavage
scaffold00141:155273-155293	P_trifoliata_00002:mRNA_137.1	protein SRC2-like	2	7	27	Cleavage
scaffold00141:155273-155293	P_trifoliata_00002:mRNA_137.1	protein SRC2-like	2	7	27	Cleavage
scaffold00141:155273-155293	P_trifoliata_00002:mRNA_137.1	protein SRC2-like	2	7	27	Cleavage
scaffold00225:208318-208338	P_trifoliata_00002:mRNA_61.1	hypothetical protein CICLE_v10006380mg	2	189	209	Cleavage
scaffold00225:208318-208338	P_trifoliata_00002:mRNA_61.1	hypothetical protein CICLE_v10006380mg	2	189	209	Cleavage
scaffold00225:208318-208338	P_trifoliata_00002:mRNA_61.1	hypothetical protein CICLE_v10006380mg	2	189	209	Cleavage
scaffold00225:208318-208338	P_trifoliata_00002:mRNA_61.1	hypothetical protein CICLE_v10006380mg	2	189	209	Cleavage
scaffold00225:208318-208338	P_trifoliata_00002:mRNA_61.1	hypothetical protein CICLE_v10006380mg	2	189	209	Cleavage
scaffold00225:208318-208338	P_trifoliata_00002:mRNA_61.1	hypothetical protein CICLE_v10006380mg	2	189	209	Cleavage
scaffold00295:43183-43203	P_trifoliata_00002:mRNA_61.1	hypothetical protein CICLE_v10006380mg	2	189	209	Cleavage
scaffold00295:43183-43203	P_trifoliata_00002:mRNA_61.1	hypothetical protein CICLE_v10006380mg	2	189	209	Cleavage
scaffold00295:43183-43203	P_trifoliata_00002:mRNA_61.1	hypothetical protein CICLE_v10006380mg	2	189	209	Cleavage
scaffold00295:43183-43203	P_trifoliata_00002:mRNA_61.1	hypothetical protein CICLE_v10006380mg	2	189	209	Cleavage
scaffold00295:43183-43203	P_trifoliata_00002:mRNA_61.1	hypothetical protein CICLE_v10006380mg	2	189	209	Cleavage
scaffold00295:43183-43203	P_trifoliata_00002:mRNA_61.1	hypothetical protein CICLE_v10006380mg	2	189	209	Cleavage
scaffold00010:1017083-1017106	P_trifoliata_00003:mRNA_132.1	PX domain-containing protein EREX	3.5	840	864	Cleavage
scaffold00017:212971-212994	P_trifoliata_00003:mRNA_172.1	F-box protein CPR1	4.5	379	402	Cleavage
scaffold00017:212971-212994	P_trifoliata_00003:mRNA_172.1	F-box protein CPR1	4.5	379	402	Cleavage
scaffold01390:19858-19881	P_trifoliata_00003:mRNA_4.1	inactive poly [ADP-ribose] polymerase RCD1-like	3.5	1030	1053	Translation
scaffold01390:19858-19881	P_trifoliata_00003:mRNA_4.1	inactive poly [ADP-ribose] polymerase RCD1-like	3.5	1030	1053	Translation
scaffold01950:5922-5941	P_trifoliata_00003:mRNA_74.1	DNA-directed RNA polymerase 1B, mitochondrial isoform X1	3.5	2170	2189	Cleavage
scaffold00069:110798-110821	P_trifoliata_00003:mRNA_92.1	LAG1 longevity assurance homolog 3-like	3	775	798	Cleavage
scaffold00069:110798-110821	P_trifoliata_00003:mRNA_92.1	LAG1 longevity assurance homolog 3-like	3	775	798	Cleavage
scaffold00069:110798-110821	P_trifoliata_00003:mRNA_92.1	LAG1 longevity assurance homolog 3-like	3	775	798	Cleavage
scaffold00069:110798-110821	P_trifoliata_00003:mRNA_92.1	LAG1 longevity assurance homolog 3-like	3	775	798	Cleavage
scaffold00346:129293-129313	P_trifoliata_00004:mRNA_65.1	RNA polymerase II C-terminal domain phosphatase-like 1	3	955	975	Cleavage
scaffold00346:129293-129313	P_trifoliata_00004:mRNA_65.1	RNA polymerase II C-terminal domain phosphatase-like 1	3	955	975	Cleavage
scaffold00346:129293-129313	P_trifoliata_00004:mRNA_65.1	RNA polymerase II C-terminal domain phosphatase-like 1	3	955	975	Cleavage
scaffold00361:86110-86131	P_trifoliata_00004:mRNA_86.1	monothiol glutaredoxin-S17	4	443	464	Cleavage
scaffold00444:93244-93265	P_trifoliata_00004:mRNA_86.1	monothiol glutaredoxin-S17	4	443	464	Cleavage
scaffold01104:19282-19305	P_trifoliata_00005:mRNA_147.1	ELMO domain-containing protein B isoform X1	5	27	49	Cleavage
scaffold01104:19282-19305	P_trifoliata_00005:mRNA_147.1	ELMO domain-containing protein B isoform X1	5	27	49	Cleavage
scaffold01104:19282-19305	P_trifoliata_00005:mRNA_147.1	ELMO domain-containing protein B isoform X1	5	27	49	Cleavage
scaffold01104:19282-19305	P_trifoliata_00005:mRNA_147.1	ELMO domain-containing protein B isoform X1	5	27	49	Cleavage
scaffold00472:121698-121721	P_trifoliata_00005:mRNA_30.1	ankyrin repeat-containing protein NPR4-like	0	46	69	Cleavage
scaffold00472:121698-121721	P_trifoliata_00005:mRNA_30.1	ankyrin repeat-containing protein NPR4-like	0	46	69	Cleavage
scaffold00001:2477228-2477247	P_trifoliata_00006:mRNA_1.1	UPF0114 domain-containing protein	2.5	1	20	Cleavage
scaffold00001:2477228-2477247	P_trifoliata_00006:mRNA_1.1	UPF0114 domain-containing protein	2.5	1	20	Cleavage
scaffold00001:2477228-2477247	P_trifoliata_00006:mRNA_1.1	UPF0114 domain-containing protein	2.5	1	20	Cleavage
scaffold00001:2477228-2477247	P_trifoliata_00006:mRNA_1.1	UPF0114 domain-containing protein	2.5	1	20	Cleavage
scaffold01167:3435-3458	P_trifoliata_00006:mRNA_119.1	Son of sevenless	2.5	297	320	Cleavage
scaffold01167:3435-3458	P_trifoliata_00006:mRNA_119.1	Son of sevenless	2.5	297	320	Cleavage
scaffold01167:3435-3458	P_trifoliata_00006:mRNA_119.1	Son of sevenless	2.5	297	320	Cleavage
scaffold01393:6788-6811	P_trifoliata_00006:mRNA_119.1	Son of sevenless	2.5	297	320	Cleavage
scaffold01393:6788-6811	P_trifoliata_00006:mRNA_119.1	Son of sevenless	2.5	297	320	Cleavage
scaffold01393:6788-6811	P_trifoliata_00006:mRNA_119.1	Son of sevenless	2.5	297	320	Cleavage
scaffold01799:6236-6259	P_trifoliata_00006:mRNA_178.1	protein HGH1 homolog	2.5	867	890	Cleavage
scaffold01799:6236-6259	P_trifoliata_00006:mRNA_178.1	protein HGH1 homolog	2.5	867	890	Cleavage
scaffold00010:464670-464693	P_trifoliata_00006:mRNA_24.1	basic leucine zipper 24-like	3.5	31	54	Cleavage
scaffold00010:464670-464693	P_trifoliata_00006:mRNA_24.1	basic leucine zipper 24-like	3.5	31	54	Cleavage
scaffold00010:464670-464693	P_trifoliata_00006:mRNA_24.1	basic leucine zipper 24-like	3.5	34	54	Cleavage
scaffold00141:155273-155293	P_trifoliata_00006:mRNA_57.1	serine carboxypeptidase-like 45	4.5	1038	1058	Translation
scaffold00141:155273-155293	P_trifoliata_00006:mRNA_57.1	serine carboxypeptidase-like 45	4.5	1038	1058	Translation
scaffold00141:155273-155293	P_trifoliata_00006:mRNA_57.1	serine carboxypeptidase-like 45	4.5	1038	1058	Translation
scaffold00141:155273-155293	P_trifoliata_00006:mRNA_57.1	serine carboxypeptidase-like 45	4.5	1038	1058	Translation
scaffold00036:835956-835976	P_trifoliata_00007:mRNA_121.1	peroxisomal membrane protein PEX14	2.5	102	122	Cleavage
scaffold00036:835956-835976	P_trifoliata_00007:mRNA_121.1	peroxisomal membrane protein PEX14	2.5	102	122	Cleavage
scaffold00036:835956-835976	P_trifoliata_00007:mRNA_121.1	peroxisomal membrane protein PEX14	2.5	102	122	Cleavage
scaffold00036:835956-835976	P_trifoliata_00007:mRNA_121.1	peroxisomal membrane protein PEX14	2.5	102	122	Cleavage
scaffold00036:835956-835976	P_trifoliata_00007:mRNA_121.1	peroxisomal membrane protein PEX14	2.5	102	122	Cleavage
scaffold00036:835956-835976	P_trifoliata_00007:mRNA_123.1	peroxisomal membrane protein PEX14	2.5	102	122	Cleavage
scaffold00036:835956-835976	P_trifoliata_00007:mRNA_123.1	peroxisomal membrane protein PEX14	2.5	102	122	Cleavage
scaffold00036:835956-835976	P_trifoliata_00007:mRNA_123.1	peroxisomal membrane protein PEX14	2.5	102	122	Cleavage
scaffold00036:835956-835976	P_trifoliata_00007:mRNA_123.1	peroxisomal membrane protein PEX14	2.5	102	122	Cleavage
scaffold00036:835956-835976	P_trifoliata_00007:mRNA_123.1	peroxisomal membrane protein PEX14	2.5	102	122	Cleavage
scaffold00008:2211758-221177	P_trifoliata_00007:mRNA_53.1	auxin response factor 18-like	0	1356	1376	Cleavage
scaffold00008:2211758-2211778	P_trifoliata_00007:mRNA_53.1	auxin response factor 18-like	0	1358	1376	Cleavage
scaffold00013:544138-544158	P_trifoliata_00007:mRNA_64.1	E3 ubiquitin-protein ligase WAV3-like	3.5	2135	2155	Cleavage
scaffold00013:544138-544158	P_trifoliata_00007:mRNA_64.1	E3 ubiquitin-protein ligase WAV3-like	3.5	2135	2155	Cleavage
scaffold00013:544138-544158	P_trifoliata_00007:mRNA_64.1	E3 ubiquitin-protein ligase WAV3-like	3.5	2135	2155	Cleavage
scaffold00013:544138-544158	P_trifoliata_00007:mRNA_64.1	E3 ubiquitin-protein ligase WAV3-like	3.5	2135	2155	Cleavage
scaffold00013:544138-544158	P_trifoliata_00007:mRNA_64.1	E3 ubiquitin-protein ligase WAV3-like	3.5	2135	2155	Cleavage
scaffold00013:544138-544158	P_trifoliata_00007:mRNA_64.1	E3 ubiquitin-protein ligase WAV3-like	3.5	2135	2155	Cleavage
scaffold00346:129293-129313	P_trifoliata_00007:mRNA_9.1	CRM-domain containing factor CFM3, chloroplastic/mitochondrial	2.5	1327	1347	Cleavage
scaffold00346:129293-129313	P_trifoliata_00007:mRNA_9.1	CRM-domain containing factor CFM3, chloroplastic/mitochondrial	2.5	1327	1347	Cleavage
scaffold00346:129293-129313	P_trifoliata_00007:mRNA_9.1	CRM-domain containing factor CFM3, chloroplastic/mitochondrial	2.5	1327	1347	Cleavage
scaffold00006:2052805-2052825	P_trifoliata_00008:mRNA_145.1	putative DUF21 domain-containing protein At3g13070, chloroplastic isoform X1	3	146	166	Cleavage
scaffold00006:2052805-2052825	P_trifoliata_00008:mRNA_145.1	putative DUF21 domain-containing protein At3g13070, chloroplastic isoform X1	3	146	166	Cleavage
scaffold00006:2052805-2052825	P_trifoliata_00008:mRNA_145.1	putative DUF21 domain-containing protein At3g13070, chloroplastic isoform X1	3	146	166	Cleavage
scaffold00147:26404-26424	P_trifoliata_00008:mRNA_145.1	putative DUF21 domain-containing protein At3g13070, chloroplastic isoform X1	3	146	166	Cleavage
scaffold00147:26404-26424	P_trifoliata_00008:mRNA_145.1	putative DUF21 domain-containing protein At3g13070, chloroplastic isoform X1	3	146	166	Cleavage
scaffold00147:26404-26424	P_trifoliata_00008:mRNA_145.1	putative DUF21 domain-containing protein At3g13070, chloroplastic isoform X1	3	146	166	Cleavage
scaffold00006:2052805-2052825	P_trifoliata_00008:mRNA_145.1	putative DUF21 domain-containing protein At3g13070, chloroplastic isoform X1	5	323	343	Translation
scaffold00006:2052805-2052825	P_trifoliata_00008:mRNA_145.1	putative DUF21 domain-containing protein At3g13070, chloroplastic isoform X1	5	323	343	Translation
scaffold00006:2052805-2052825	P_trifoliata_00008:mRNA_145.1	putative DUF21 domain-containing protein At3g13070, chloroplastic isoform X1	5	323	343	Translation
scaffold00147:26404-26424	P_trifoliata_00008:mRNA_145.1	putative DUF21 domain-containing protein At3g13070, chloroplastic isoform X1	5	323	343	Translation
scaffold00147:26404-26424	P_trifoliata_00008:mRNA_145.1	putative DUF21 domain-containing protein At3g13070, chloroplastic isoform X1	5	323	343	Translation
scaffold00147:26404-26424	P_trifoliata_00008:mRNA_145.1	putative DUF21 domain-containing protein At3g13070, chloroplastic isoform X1	5	323	343	Translation
scaffold00623:88186-88209	P_trifoliata_00008:mRNA_2.1	coumarin 8-geranyltransferase 1b, chloroplastic	4	202	223	Cleavage
scaffold00116:230383-230406	P_trifoliata_00008:mRNA_5.1	coumarin 8-geranyltransferase 1b, chloroplastic	5	71	94	Cleavage
scaffold00116:230383-230406	P_trifoliata_00008:mRNA_5.1	coumarin 8-geranyltransferase 1b, chloroplastic	5	71	94	Cleavage
scaffold00116:230383-230406	P_trifoliata_00008:mRNA_5.1	coumarin 8-geranyltransferase 1b, chloroplastic	5	71	94	Cleavage
scaffold00116:230383-230406	P_trifoliata_00008:mRNA_5.1	coumarin 8-geranyltransferase 1b, chloroplastic	5	71	94	Cleavage
scaffold00116:230383-230406	P_trifoliata_00008:mRNA_5.1	coumarin 8-geranyltransferase 1b, chloroplastic	5	71	94	Cleavage
scaffold00061:126144-126164	P_trifoliata_00008:mRNA_51.1	E3 ubiquitin-protein ligase KEG isoform X1	3	720	740	Cleavage
scaffold00061:126144-126164	P_trifoliata_00008:mRNA_51.1	E3 ubiquitin-protein ligase KEG isoform X1	3	720	740	Cleavage
scaffold00061:126144-126164	P_trifoliata_00008:mRNA_51.1	E3 ubiquitin-protein ligase KEG isoform X1	3	720	740	Cleavage
scaffold00061:126144-126164	P_trifoliata_00008:mRNA_51.1	E3 ubiquitin-protein ligase KEG isoform X1	3	720	740	Cleavage
scaffold00015:720302-720323	P_trifoliata_00008:mRNA_75.1	probable sugar phosphate/phosphate translocator At5g25400	4.5	517	538	Cleavage
scaffold00015:720302-720323	P_trifoliata_00008:mRNA_75.1	probable sugar phosphate/phosphate translocator At5g25400	4.5	517	538	Cleavage
scaffold00001:154628-154651	P_trifoliata_00008:mRNA_79.1	adenine nucleotide transporter BT1, chloroplastic/mitochondrial	5	589	613	Translation
scaffold00001:154628-154651	P_trifoliata_00008:mRNA_79.1	adenine nucleotide transporter BT1, chloroplastic/mitochondrial	5	589	613	Translation
scaffold00001:154628-154651	P_trifoliata_00008:mRNA_79.1	adenine nucleotide transporter BT1, chloroplastic/mitochondrial	5	589	613	Translation
scaffold00001:154628-154651	P_trifoliata_00008:mRNA_79.1	adenine nucleotide transporter BT1, chloroplastic/mitochondrial	5	589	613	Translation
scaffold00002:3906234-3906257	P_trifoliata_00008:mRNA_79.1	adenine nucleotide transporter BT1, chloroplastic/mitochondrial	5	589	613	Translation
scaffold00002:3906234-3906257	P_trifoliata_00008:mRNA_79.1	adenine nucleotide transporter BT1, chloroplastic/mitochondrial	5	589	613	Translation
scaffold00002:3906234-3906257	P_trifoliata_00008:mRNA_79.1	adenine nucleotide transporter BT1, chloroplastic/mitochondrial	5	589	613	Translation
scaffold00002:3906234-3906257	P_trifoliata_00008:mRNA_79.1	adenine nucleotide transporter BT1, chloroplastic/mitochondrial	5	589	613	Translation
scaffold00004:3464107-3464130	P_trifoliata_00008:mRNA_79.1	adenine nucleotide transporter BT1, chloroplastic/mitochondrial	5	589	613	Translation
scaffold00004:3464107-3464130	P_trifoliata_00008:mRNA_79.1	adenine nucleotide transporter BT1, chloroplastic/mitochondrial	5	589	613	Translation
scaffold00004:3464107-3464130	P_trifoliata_00008:mRNA_79.1	adenine nucleotide transporter BT1, chloroplastic/mitochondrial	5	589	613	Translation
scaffold00004:3464107-3464130	P_trifoliata_00008:mRNA_79.1	adenine nucleotide transporter BT1, chloroplastic/mitochondrial	5	589	613	Translation
scaffold00004:885697-885720	P_trifoliata_00008:mRNA_79.1	adenine nucleotide transporter BT1, chloroplastic/mitochondrial	5	589	613	Translation
scaffold00004:885697-885720	P_trifoliata_00008:mRNA_79.1	adenine nucleotide transporter BT1, chloroplastic/mitochondrial	5	589	613	Translation
scaffold00004:885697-885720	P_trifoliata_00008:mRNA_79.1	adenine nucleotide transporter BT1, chloroplastic/mitochondrial	5	589	613	Translation
scaffold00004:885697-885720	P_trifoliata_00008:mRNA_79.1	adenine nucleotide transporter BT1, chloroplastic/mitochondrial	5	589	613	Translation
scaffold00019:453750-453773	P_trifoliata_00008:mRNA_79.1	adenine nucleotide transporter BT1, chloroplastic/mitochondrial	5	589	613	Translation
scaffold00019:453750-453773	P_trifoliata_00008:mRNA_79.1	adenine nucleotide transporter BT1, chloroplastic/mitochondrial	5	589	613	Translation
scaffold00019:453750-453773	P_trifoliata_00008:mRNA_79.1	adenine nucleotide transporter BT1, chloroplastic/mitochondrial	5	589	613	Translation
scaffold00019:453750-453773	P_trifoliata_00008:mRNA_79.1	adenine nucleotide transporter BT1, chloroplastic/mitochondrial	5	589	613	Translation
scaffold00047:194489-194512	P_trifoliata_00008:mRNA_79.1	adenine nucleotide transporter BT1, chloroplastic/mitochondrial	5	589	613	Translation
scaffold00047:194489-194512	P_trifoliata_00008:mRNA_79.1	adenine nucleotide transporter BT1, chloroplastic/mitochondrial	5	589	613	Translation
scaffold00047:194489-194512	P_trifoliata_00008:mRNA_79.1	adenine nucleotide transporter BT1, chloroplastic/mitochondrial	5	589	613	Translation
scaffold00047:194489-194512	P_trifoliata_00008:mRNA_79.1	adenine nucleotide transporter BT1, chloroplastic/mitochondrial	5	589	613	Translation
scaffold00049:202902-202925	P_trifoliata_00008:mRNA_79.1	adenine nucleotide transporter BT1, chloroplastic/mitochondrial	5	589	613	Translation
scaffold00049:202902-202925	P_trifoliata_00008:mRNA_79.1	adenine nucleotide transporter BT1, chloroplastic/mitochondrial	5	589	613	Translation
scaffold00049:202902-202925	P_trifoliata_00008:mRNA_79.1	adenine nucleotide transporter BT1, chloroplastic/mitochondrial	5	589	613	Translation
scaffold00049:202902-202925	P_trifoliata_00008:mRNA_79.1	adenine nucleotide transporter BT1, chloroplastic/mitochondrial	5	589	613	Translation
scaffold00068:510708-510731	P_trifoliata_00008:mRNA_79.1	adenine nucleotide transporter BT1, chloroplastic/mitochondrial	5	589	613	Translation
scaffold00068:510708-510731	P_trifoliata_00008:mRNA_79.1	adenine nucleotide transporter BT1, chloroplastic/mitochondrial	5	589	613	Translation
scaffold00068:510708-510731	P_trifoliata_00008:mRNA_79.1	adenine nucleotide transporter BT1, chloroplastic/mitochondrial	5	589	613	Translation
scaffold00068:510708-510731	P_trifoliata_00008:mRNA_79.1	adenine nucleotide transporter BT1, chloroplastic/mitochondrial	5	589	613	Translation
scaffold00129:135014-135037	P_trifoliata_00008:mRNA_79.1	adenine nucleotide transporter BT1, chloroplastic/mitochondrial	5	589	613	Translation
scaffold00129:135014-135037	P_trifoliata_00008:mRNA_79.1	adenine nucleotide transporter BT1, chloroplastic/mitochondrial	5	589	613	Translation
scaffold00129:135014-135037	P_trifoliata_00008:mRNA_79.1	adenine nucleotide transporter BT1, chloroplastic/mitochondrial	5	589	613	Translation
scaffold00129:135014-135037	P_trifoliata_00008:mRNA_79.1	adenine nucleotide transporter BT1, chloroplastic/mitochondrial	5	589	613	Translation
scaffold00132:70551-70574	P_trifoliata_00008:mRNA_79.1	adenine nucleotide transporter BT1, chloroplastic/mitochondrial	5	589	613	Translation
scaffold00132:70551-70574	P_trifoliata_00008:mRNA_79.1	adenine nucleotide transporter BT1, chloroplastic/mitochondrial	5	589	613	Translation
scaffold00132:70551-70574	P_trifoliata_00008:mRNA_79.1	adenine nucleotide transporter BT1, chloroplastic/mitochondrial	5	589	613	Translation
scaffold00132:70551-70574	P_trifoliata_00008:mRNA_79.1	adenine nucleotide transporter BT1, chloroplastic/mitochondrial	5	589	613	Translation
scaffold00176:133983-134006	P_trifoliata_00008:mRNA_79.1	adenine nucleotide transporter BT1, chloroplastic/mitochondrial	5	589	613	Translation
scaffold00176:133983-134006	P_trifoliata_00008:mRNA_79.1	adenine nucleotide transporter BT1, chloroplastic/mitochondrial	5	589	613	Translation
scaffold00176:133983-134006	P_trifoliata_00008:mRNA_79.1	adenine nucleotide transporter BT1, chloroplastic/mitochondrial	5	589	613	Translation
scaffold00176:133983-134006	P_trifoliata_00008:mRNA_79.1	adenine nucleotide transporter BT1, chloroplastic/mitochondrial	5	589	613	Translation
scaffold00496:38489-38512	P_trifoliata_00008:mRNA_79.1	adenine nucleotide transporter BT1, chloroplastic/mitochondrial	5	589	613	Translation
scaffold00496:38489-38512	P_trifoliata_00008:mRNA_79.1	adenine nucleotide transporter BT1, chloroplastic/mitochondrial	5	589	613	Translation
scaffold00496:38489-38512	P_trifoliata_00008:mRNA_79.1	adenine nucleotide transporter BT1, chloroplastic/mitochondrial	5	589	613	Translation
scaffold00496:38489-38512	P_trifoliata_00008:mRNA_79.1	adenine nucleotide transporter BT1, chloroplastic/mitochondrial	5	589	613	Translation
scaffold01073:37997-38020	P_trifoliata_00008:mRNA_79.1	adenine nucleotide transporter BT1, chloroplastic/mitochondrial	5	589	613	Translation
scaffold01073:37997-38020	P_trifoliata_00008:mRNA_79.1	adenine nucleotide transporter BT1, chloroplastic/mitochondrial	5	589	613	Translation
scaffold01073:37997-38020	P_trifoliata_00008:mRNA_79.1	adenine nucleotide transporter BT1, chloroplastic/mitochondrial	5	589	613	Translation
scaffold01073:37997-38020	P_trifoliata_00008:mRNA_79.1	adenine nucleotide transporter BT1, chloroplastic/mitochondrial	5	589	613	Translation
scaffold01390:19858-19881	P_trifoliata_00009:mRNA_139.1	uncharacterized protein LOC107176027	3	110	133	Cleavage
scaffold01390:19858-19881	P_trifoliata_00009:mRNA_139.1	uncharacterized protein LOC107176027	3	110	133	Cleavage
scaffold00024:209342-209362	P_trifoliata_00009:mRNA_40.1	hypothetical protein CISIN_1g017601mg	4	456	476	Cleavage
scaffold00024:209342-209362	P_trifoliata_00009:mRNA_40.1	hypothetical protein CISIN_1g017601mg	4	456	476	Cleavage
scaffold00024:209342-209362	P_trifoliata_00009:mRNA_40.1	hypothetical protein CISIN_1g017601mg	4	456	476	Cleavage
scaffold00024:209342-209362	P_trifoliata_00009:mRNA_40.1	hypothetical protein CISIN_1g017601mg	4	456	476	Cleavage
scaffold00301:165545-165568	P_trifoliata_00009:mRNA_62.1	L-type lectin-domain containing receptor kinase S.6	4.5	143	166	Cleavage
scaffold00301:165545-165568	P_trifoliata_00009:mRNA_62.1	L-type lectin-domain containing receptor kinase S.6	4.5	143	166	Cleavage
scaffold00301:165545-165568	P_trifoliata_00009:mRNA_62.1	L-type lectin-domain containing receptor kinase S.6	4.5	143	166	Cleavage
scaffold00301:165545-165568	P_trifoliata_00009:mRNA_62.1	L-type lectin-domain containing receptor kinase S.6	4.5	143	166	Cleavage
scaffold00301:165545-165568	P_trifoliata_00009:mRNA_62.1	L-type lectin-domain containing receptor kinase S.6	4.5	143	166	Cleavage
scaffold00225:208318-208338	P_trifoliata_00009:mRNA_70.1	endoglucanase 25-like	2.5	1515	1535	Cleavage
scaffold00225:208318-208338	P_trifoliata_00009:mRNA_70.1	endoglucanase 25-like	2.5	1515	1535	Cleavage
scaffold00225:208318-208338	P_trifoliata_00009:mRNA_70.1	endoglucanase 25-like	2.5	1515	1535	Cleavage
scaffold00225:208318-208338	P_trifoliata_00009:mRNA_70.1	endoglucanase 25-like	2.5	1515	1535	Cleavage
scaffold00225:208318-208338	P_trifoliata_00009:mRNA_70.1	endoglucanase 25-like	2.5	1515	1535	Cleavage
scaffold00225:208318-208338	P_trifoliata_00009:mRNA_70.1	endoglucanase 25-like	2.5	1515	1535	Cleavage
scaffold00295:43183-43203	P_trifoliata_00009:mRNA_70.1	endoglucanase 25-like	2.5	1515	1535	Cleavage
scaffold00295:43183-43203	P_trifoliata_00009:mRNA_70.1	endoglucanase 25-like	2.5	1515	1535	Cleavage
scaffold00295:43183-43203	P_trifoliata_00009:mRNA_70.1	endoglucanase 25-like	2.5	1515	1535	Cleavage
scaffold00295:43183-43203	P_trifoliata_00009:mRNA_70.1	endoglucanase 25-like	2.5	1515	1535	Cleavage
scaffold00295:43183-43203	P_trifoliata_00009:mRNA_70.1	endoglucanase 25-like	2.5	1515	1535	Cleavage
scaffold00295:43183-43203	P_trifoliata_00009:mRNA_70.1	endoglucanase 25-like	2.5	1515	1535	Cleavage
scaffold00194:197922-197945	P_trifoliata_00010:mRNA_116.1	cullin-4 isoform X1	3	1445	1468	Cleavage
scaffold00194:197922-197945	P_trifoliata_00010:mRNA_116.1	cullin-4 isoform X1	3	1445	1468	Cleavage
scaffold00194:197922-197945	P_trifoliata_00010:mRNA_116.2	cullin-4 isoform X1	3	1445	1468	Cleavage
scaffold00194:197922-197945	P_trifoliata_00010:mRNA_116.2	cullin-4 isoform X1	3	1445	1468	Cleavage
scaffold00093:238999-239020	P_trifoliata_00010:mRNA_132.1	uncharacterized protein LOC112097899	0	480	501	Cleavage
scaffold00093:238999-239020	P_trifoliata_00010:mRNA_132.1	uncharacterized protein LOC112097899	0	480	501	Cleavage
scaffold00093:238999-239020	P_trifoliata_00010:mRNA_132.1	uncharacterized protein LOC112097899	0	480	501	Cleavage
scaffold00109:430809-430832	P_trifoliata_00010:mRNA_15.1	rho GDP-dissociation inhibitor 1	2.5	657	680	Cleavage
scaffold00109:430809-430832	P_trifoliata_00010:mRNA_15.1	rho GDP-dissociation inhibitor 1	2.5	657	680	Cleavage
scaffold00073:281543-281566	P_trifoliata_00010:mRNA_19.1	transcription initiation factor IIF subunit alpha	3.5	1108	1131	Cleavage
scaffold00024:209342-209362	P_trifoliata_00010:mRNA_45.1	plastid-lipid-associated protein, chloroplastic	3.5	761	781	Cleavage
scaffold00024:209342-209362	P_trifoliata_00010:mRNA_45.1	plastid-lipid-associated protein, chloroplastic	3.5	761	781	Cleavage
scaffold00024:209342-209362	P_trifoliata_00010:mRNA_45.1	plastid-lipid-associated protein, chloroplastic	3.5	761	781	Cleavage
scaffold00024:209342-209362	P_trifoliata_00010:mRNA_45.1	plastid-lipid-associated protein, chloroplastic	3.5	761	781	Cleavage
scaffold00013:544138-544158	P_trifoliata_00010:mRNA_60.1	lysM domain receptor-like kinase 3 isoform X3	5	37	58	Cleavage
scaffold00013:544138-544158	P_trifoliata_00010:mRNA_60.1	lysM domain receptor-like kinase 3 isoform X3	5	37	58	Cleavage
scaffold00013:544138-544158	P_trifoliata_00010:mRNA_60.1	lysM domain receptor-like kinase 3 isoform X3	5	37	58	Cleavage
scaffold00013:544138-544158	P_trifoliata_00010:mRNA_60.1	lysM domain receptor-like kinase 3 isoform X3	5	37	58	Cleavage
scaffold00013:544138-544158	P_trifoliata_00010:mRNA_60.1	lysM domain receptor-like kinase 3 isoform X3	5	37	58	Cleavage
scaffold00013:544138-544158	P_trifoliata_00010:mRNA_60.1	lysM domain receptor-like kinase 3 isoform X3	5	37	58	Cleavage
scaffold00270:89907-89930	P_trifoliata_00011:mRNA_4.1	serine/threonine-protein kinase pakA isoform X3	3.5	2507	2530	Cleavage
scaffold00270:89907-89930	P_trifoliata_00011:mRNA_4.1	serine/threonine-protein kinase pakA isoform X3	3.5	2507	2530	Cleavage
scaffold00090:432238-432261	P_trifoliata_00013:mRNA_104.1	protein SET DOMAIN GROUP 40 isoform X1	5	298	317	Cleavage
scaffold00090:432238-432261	P_trifoliata_00013:mRNA_45.1	Werner Syndrome-like exonuclease	5	607	630	Translation
scaffold00001:2477228-2477247	P_trifoliata_00013:mRNA_48.1	DUF21 domain-containing protein At4g33700-like	2.5	64	83	Cleavage
scaffold00001:2477228-2477247	P_trifoliata_00013:mRNA_48.1	DUF21 domain-containing protein At4g33700-like	2.5	64	83	Cleavage
scaffold00001:2477228-2477247	P_trifoliata_00013:mRNA_48.1	DUF21 domain-containing protein At4g33700-like	2.5	64	83	Cleavage
scaffold00001:2477228-2477247	P_trifoliata_00013:mRNA_48.1	DUF21 domain-containing protein At4g33700-like	2.5	64	83	Cleavage
scaffold00968:39958-39978	P_trifoliata_00013:mRNA_63.1	aladin isoform X1	4	506	526	Cleavage
scaffold00968:39958-39978	P_trifoliata_00013:mRNA_63.1	aladin isoform X1	4	506	526	Cleavage
scaffold00968:39958-39978	P_trifoliata_00013:mRNA_63.1	aladin isoform X1	4	506	526	Cleavage
scaffold00022:607723-607743	P_trifoliata_00013:mRNA_94.1	auxin response factor 8 isoform X2	3.5	2205	2225	Cleavage
scaffold00022:607723-607743	P_trifoliata_00013:mRNA_94.1	auxin response factor 8 isoform X2	3.5	2205	2225	Cleavage
scaffold00022:607723-607743	P_trifoliata_00013:mRNA_94.1	auxin response factor 8 isoform X2	3.5	2205	2225	Cleavage
scaffold00022:607723-607743	P_trifoliata_00013:mRNA_94.1	auxin response factor 8 isoform X2	3.5	2205	2225	Cleavage
scaffold00022:607723-607743	P_trifoliata_00013:mRNA_94.1	auxin response factor 8 isoform X2	3.5	2205	2225	Cleavage
scaffold00022:607723-607743	P_trifoliata_00013:mRNA_94.1	auxin response factor 8 isoform X2	3.5	2205	2225	Cleavage
scaffold00634:190-210	P_trifoliata_00013:mRNA_94.1	auxin response factor 8 isoform X2	4.5	15	35	Translation
scaffold00634:190-210	P_trifoliata_00013:mRNA_94.1	auxin response factor 8 isoform X2	4.5	15	35	Translation
scaffold00741:19935-19955	P_trifoliata_00013:mRNA_94.1	auxin response factor 8 isoform X2	4.5	15	35	Translation
scaffold00741:19935-19955	P_trifoliata_00013:mRNA_94.1	auxin response factor 8 isoform X2	4.5	15	35	Translation
scaffold00688:13119-13142	P_trifoliata_00014:mRNA_71.1	chitinase 10	4	26	47	Cleavage
scaffold00073:281543-281566	P_trifoliata_00014:mRNA_92.1	LRR receptor-like serine/threonine-protein kinase RPK2	5	1228	1251	Cleavage
scaffold00688:13119-13142	P_trifoliata_00015:mRNA_114.1	solute carrier family 40 member 3, chloroplastic	4.5	1457	1478	Cleavage
scaffold01950:5922-5941	P_trifoliata_00015:mRNA_174.1	F-box/LRR-repeat protein 3 isoform X2	4	838	857	Cleavage
scaffold00087:149225-149245	P_trifoliata_00015:mRNA_25.1	uncharacterized protein LOC18042720	3	232	252	Cleavage
scaffold00087:149225-149245	P_trifoliata_00015:mRNA_25.1	uncharacterized protein LOC18042720	3	232	252	Cleavage
scaffold00087:149225-149245	P_trifoliata_00015:mRNA_25.1	uncharacterized protein LOC18042720	3	232	252	Cleavage
scaffold00090:432238-432261	P_trifoliata_00015:mRNA_92.1	alkaline/neutral invertase A, mitochondrial-like	4	1702	1725	Cleavage
scaffold00090:432238-432261	P_trifoliata_00015:mRNA_92.1	alkaline/neutral invertase A, mitochondrial-like	4	1706	1725	Cleavage
scaffold00171:277865-277886	P_trifoliata_00016:mRNA_102.1	uncharacterized protein LOC112099126	4	1110	1131	Cleavage
scaffold00171:277865-277886	P_trifoliata_00016:mRNA_102.1	uncharacterized protein LOC112099126	4	1110	1131	Cleavage
scaffold01950:5922-5941	P_trifoliata_00016:mRNA_73.1	ABC transporter G family member 9-like	4.5	1730	1749	Cleavage
scaffold01167:3435-3458	P_trifoliata_00016:mRNA_87.1	receptor-like protein kinase THESEUS 1	3.5	1681	1704	Cleavage
scaffold01167:3435-3458	P_trifoliata_00016:mRNA_87.1	receptor-like protein kinase THESEUS 1	3.5	1681	1704	Cleavage
scaffold01167:3435-3458	P_trifoliata_00016:mRNA_87.1	receptor-like protein kinase THESEUS 1	3.5	1681	1704	Cleavage
scaffold01393:6788-6811	P_trifoliata_00016:mRNA_87.1	receptor-like protein kinase THESEUS 1	3.5	1681	1704	Cleavage
scaffold01393:6788-6811	P_trifoliata_00016:mRNA_87.1	receptor-like protein kinase THESEUS 1	3.5	1681	1704	Cleavage
scaffold01393:6788-6811	P_trifoliata_00016:mRNA_87.1	receptor-like protein kinase THESEUS 1	3.5	1681	1704	Cleavage
scaffold00013:544138-544158	P_trifoliata_00017:mRNA_127.1	probable DNA primase large subunit	1.5	2064	2084	Cleavage
scaffold00013:544138-544158	P_trifoliata_00017:mRNA_127.1	probable DNA primase large subunit	1.5	2064	2084	Cleavage
scaffold00013:544138-544158	P_trifoliata_00017:mRNA_127.1	probable DNA primase large subunit	1.5	2064	2084	Cleavage
scaffold00013:544138-544158	P_trifoliata_00017:mRNA_127.1	probable DNA primase large subunit	1.5	2064	2084	Cleavage
scaffold00013:544138-544158	P_trifoliata_00017:mRNA_127.1	probable DNA primase large subunit	1.5	2064	2084	Cleavage
scaffold00013:544138-544158	P_trifoliata_00017:mRNA_127.1	probable DNA primase large subunit	1.5	2064	2084	Cleavage
scaffold00025:1066432-1066452	P_trifoliata_00017:mRNA_127.1	probable DNA primase large subunit	2	2064	2084	Cleavage
scaffold00025:1066432-1066452	P_trifoliata_00017:mRNA_127.1	probable DNA primase large subunit	2	2064	2084	Cleavage
scaffold00025:1066432-1066452	P_trifoliata_00017:mRNA_127.1	probable DNA primase large subunit	2	2064	2084	Cleavage
scaffold00025:1066432-1066452	P_trifoliata_00017:mRNA_127.1	probable DNA primase large subunit	2	2064	2084	Cleavage
scaffold00445:44137-44157	P_trifoliata_00017:mRNA_127.1	probable DNA primase large subunit	2	2064	2084	Cleavage
scaffold00445:44137-44157	P_trifoliata_00017:mRNA_127.1	probable DNA primase large subunit	2	2064	2084	Cleavage
scaffold00445:44137-44157	P_trifoliata_00017:mRNA_127.1	probable DNA primase large subunit	2	2064	2084	Cleavage
scaffold00445:44137-44157	P_trifoliata_00017:mRNA_127.1	probable DNA primase large subunit	2	2064	2084	Cleavage
scaffold00445:44137-44157	P_trifoliata_00017:mRNA_127.1	probable DNA primase large subunit	2	2064	2084	Cleavage
scaffold00042:344636-344656	P_trifoliata_00017:mRNA_127.1	probable DNA primase large subunit	3	2064	2084	Cleavage
scaffold00042:344636-344656	P_trifoliata_00017:mRNA_127.1	probable DNA primase large subunit	3	2064	2084	Cleavage
scaffold00042:344636-344656	P_trifoliata_00017:mRNA_127.1	probable DNA primase large subunit	3	2064	2084	Cleavage
scaffold00042:344636-344656	P_trifoliata_00017:mRNA_127.1	probable DNA primase large subunit	3	2064	2084	Cleavage
scaffold00003:3283191-3283214	P_trifoliata_00017:mRNA_66.1	aspartic proteinase CDR1-like	4.5	718	742	Cleavage
scaffold00003:3283191-3283214	P_trifoliata_00017:mRNA_66.1	aspartic proteinase CDR1-like	4.5	718	742	Cleavage
scaffold00003:3283191-3283214	P_trifoliata_00017:mRNA_66.1	aspartic proteinase CDR1-like	4.5	718	742	Cleavage
scaffold00623:88186-88209	P_trifoliata_00017:mRNA_71.1	electron transfer flavoprotein subunit alpha, mitochondrial isoform X1	2.5	902	923	Cleavage
scaffold00190:141817-141840	P_trifoliata_00018:mRNA_114.1	DNA repair protein RAD16 isoform X1	2	2076	2099	Cleavage
scaffold00190:141817-141840	P_trifoliata_00018:mRNA_114.1	DNA repair protein RAD16 isoform X1	2	2076	2099	Cleavage
scaffold00174:6006-6029	P_trifoliata_00018:mRNA_114.1	DNA repair protein RAD16 isoform X1	3.5	1661	1684	Cleavage
scaffold00174:6006-6029	P_trifoliata_00018:mRNA_114.1	DNA repair protein RAD16 isoform X1	3.5	1661	1684	Cleavage
scaffold00174:6006-6029	P_trifoliata_00018:mRNA_114.1	DNA repair protein RAD16 isoform X1	3.5	1661	1684	Cleavage
scaffold00174:6006-6029	P_trifoliata_00018:mRNA_114.1	DNA repair protein RAD16 isoform X1	3.5	1661	1684	Cleavage
scaffold00307:187456-187475	P_trifoliata_00019:mRNA_12.1	transmembrane 205	2.5	594	613	Cleavage
scaffold00307:187456-187475	P_trifoliata_00019:mRNA_12.1	transmembrane 205	2.5	594	613	Cleavage
scaffold00307:198738-198757	P_trifoliata_00019:mRNA_12.1	transmembrane 205	2.5	594	613	Cleavage
scaffold00307:198738-198757	P_trifoliata_00019:mRNA_12.1	transmembrane 205	2.5	594	613	Cleavage
scaffold00337:36072-36091	P_trifoliata_00019:mRNA_12.1	transmembrane 205	2.5	594	613	Cleavage
scaffold00337:36072-36091	P_trifoliata_00019:mRNA_12.1	transmembrane 205	2.5	594	613	Cleavage
scaffold00194:197922-197945	P_trifoliata_00020:mRNA_104.1	disease resistance-like protein DSC1	4	470	493	Cleavage
scaffold00194:197922-197945	P_trifoliata_00020:mRNA_104.1	disease resistance-like protein DSC1	4	470	493	Cleavage
scaffold01608:10905-10928	P_trifoliata_00020:mRNA_130.1	Polyadenylate-binding protein 1-B-binding protein	5	435	458	Cleavage
scaffold01608:10905-10928	P_trifoliata_00020:mRNA_130.1	Polyadenylate-binding protein 1-B-binding protein	5	435	458	Cleavage
scaffold01608:10905-10928	P_trifoliata_00020:mRNA_130.1	Polyadenylate-binding protein 1-B-binding protein	5	435	458	Cleavage
scaffold00010:464670-464693	P_trifoliata_00020:mRNA_50.1	exopolyphosphatase PRUNE1-like isoform X1	4	835	855	Cleavage
scaffold00010:1017083-1017106	P_trifoliata_00020:mRNA_59.1	probable LRR receptor-like serine/threonine-protein kinase At1g56130 isoform X2	4.5	2613	2636	Translation
scaffold00008:2211758-2211778	P_trifoliata_00020:mRNA_71.1	peptidyl-prolyl cis-trans isomerase FKBP17-1, chloroplastic	3.5	29	47	Cleavage
scaffold00361:86110-86131	P_trifoliata_00021:mRNA_124.1	homeobox-leucine zipper protein ATHB-15	1.5	551	572	Cleavage
scaffold00444:93244-93265	P_trifoliata_00021:mRNA_124.1	homeobox-leucine zipper protein ATHB-15	1.5	551	572	Cleavage
scaffold00346:129293-129313	P_trifoliata_00021:mRNA_124.1	homeobox-leucine zipper protein ATHB-15	3.5	553	573	Cleavage
scaffold00346:129293-129313	P_trifoliata_00021:mRNA_124.1	homeobox-leucine zipper protein ATHB-15	3.5	553	573	Cleavage
scaffold00346:129293-129313	P_trifoliata_00021:mRNA_124.1	homeobox-leucine zipper protein ATHB-15	3.5	553	573	Cleavage
scaffold00015:720302-720323	P_trifoliata_00024:mRNA_55.1	calcium-transporting ATPase 12, plasma membrane-type	2	349	370	Cleavage
scaffold00015:720302-720323	P_trifoliata_00024:mRNA_55.1	calcium-transporting ATPase 12, plasma membrane-type	2	349	370	Cleavage
scaffold00010:1017083-1017106	P_trifoliata_00024:mRNA_63.1	hypothetical protein CISIN_1g016251mg	4.75	74	99	Cleavage
scaffold00301:165545-165568	P_trifoliata_00025:mRNA_36.1	BTB/POZ domain-containing protein At5g48130	3.5	536	559	Cleavage
scaffold00301:165545-165568	P_trifoliata_00025:mRNA_36.1	BTB/POZ domain-containing protein At5g48130	3.5	536	559	Cleavage
scaffold00301:165545-165568	P_trifoliata_00025:mRNA_36.1	BTB/POZ domain-containing protein At5g48130	3.5	536	559	Cleavage
scaffold00301:165545-165568	P_trifoliata_00025:mRNA_36.1	BTB/POZ domain-containing protein At5g48130	3.5	536	559	Cleavage
scaffold00301:165545-165568	P_trifoliata_00025:mRNA_36.1	BTB/POZ domain-containing protein At5g48130	3.5	536	559	Cleavage
scaffold00361:86110-86131	P_trifoliata_00025:mRNA_58.1	premnaspirodiene oxygenase-like	3.5	710	731	Cleavage
scaffold00444:93244-93265	P_trifoliata_00025:mRNA_58.1	premnaspirodiene oxygenase-like	3.5	710	731	Cleavage
scaffold00002:4204374-4204394	P_trifoliata_00026:mRNA_21.1	scarecrow-like protein 15	3	681	701	Cleavage
scaffold00002:4204374-4204394	P_trifoliata_00026:mRNA_21.1	scarecrow-like protein 15	3	681	701	Cleavage
scaffold00002:4204374-4204394	P_trifoliata_00026:mRNA_21.1	scarecrow-like protein 15	3	681	701	Cleavage
scaffold00007:1828587-1828607	P_trifoliata_00026:mRNA_21.1	scarecrow-like protein 15	3	681	701	Cleavage
scaffold00007:1828587-1828607	P_trifoliata_00026:mRNA_21.1	scarecrow-like protein 15	3	681	701	Cleavage
scaffold00007:1828587-1828607	P_trifoliata_00026:mRNA_21.1	scarecrow-like protein 15	3	681	701	Cleavage
scaffold00017:1276268-1276288	P_trifoliata_00026:mRNA_21.1	scarecrow-like protein 15	3	681	701	Cleavage
scaffold00017:1276268-1276288	P_trifoliata_00026:mRNA_21.1	scarecrow-like protein 15	3	681	701	Cleavage
scaffold00017:1276268-1276288	P_trifoliata_00026:mRNA_21.1	scarecrow-like protein 15	3	681	701	Cleavage
scaffold00035:91845-91865	P_trifoliata_00026:mRNA_21.1	scarecrow-like protein 15	3	681	701	Cleavage
scaffold00035:91845-91865	P_trifoliata_00026:mRNA_21.1	scarecrow-like protein 15	3	681	701	Cleavage
scaffold00035:91845-91865	P_trifoliata_00026:mRNA_21.1	scarecrow-like protein 15	3	681	701	Cleavage
scaffold00038:645199-645219	P_trifoliata_00026:mRNA_21.1	scarecrow-like protein 15	3	681	701	Cleavage
scaffold00038:645199-645219	P_trifoliata_00026:mRNA_21.1	scarecrow-like protein 15	3	681	701	Cleavage
scaffold00038:645199-645219	P_trifoliata_00026:mRNA_21.1	scarecrow-like protein 15	3	681	701	Cleavage
scaffold00008:2211758-221177	P_trifoliata_00026:mRNA_45.1	succinate dehydrogenase [ubiquinone] flavoprotein subunit, mitochondrial	5	855	875	Cleavage
scaffold00109:430809-430832	P_trifoliata_00028:mRNA_26.1	protein TOPLESS	3.5	1830	1853	Cleavage
scaffold00109:430809-430832	P_trifoliata_00028:mRNA_26.1	protein TOPLESS	3.5	1830	1853	Cleavage
scaffold00067:578340-578363	P_trifoliata_00028:mRNA_82.1	protein HESO1	3.5	924	947	Cleavage
scaffold00067:578340-578363	P_trifoliata_00028:mRNA_82.1	protein HESO1	3.5	924	947	Cleavage
scaffold00067:578340-578363	P_trifoliata_00028:mRNA_82.1	protein HESO1	3.5	924	947	Cleavage
scaffold00067:578340-578363	P_trifoliata_00028:mRNA_82.1	protein HESO1	3.5	924	947	Cleavage
scaffold00067:578340-578363	P_trifoliata_00028:mRNA_82.1	protein HESO1	3.5	924	947	Cleavage
scaffold00067:578340-578363	P_trifoliata_00028:mRNA_82.1	protein HESO1	3.5	924	947	Cleavage
scaffold00067:578340-578363	P_trifoliata_00028:mRNA_82.1	protein HESO1	3.5	924	947	Cleavage
scaffold00067:578340-578363	P_trifoliata_00028:mRNA_82.1	protein HESO1	3.5	924	947	Cleavage
scaffold00067:578340-578363	P_trifoliata_00028:mRNA_82.1	protein HESO1	3.5	924	947	Cleavage
scaffold00067:578340-578363	P_trifoliata_00028:mRNA_82.1	protein HESO1	3.5	924	947	Cleavage
scaffold00067:578340-578363	P_trifoliata_00028:mRNA_82.1	protein HESO1	3.5	924	947	Cleavage
scaffold00207:230323-230346	P_trifoliata_00028:mRNA_82.1	protein HESO1	3.5	924	947	Cleavage
scaffold00207:230323-230346	P_trifoliata_00028:mRNA_82.1	protein HESO1	3.5	924	947	Cleavage
scaffold00207:230323-230346	P_trifoliata_00028:mRNA_82.1	protein HESO1	3.5	924	947	Cleavage
scaffold00207:230323-230346	P_trifoliata_00028:mRNA_82.1	protein HESO1	3.5	924	947	Cleavage
scaffold00207:230323-230346	P_trifoliata_00028:mRNA_82.1	protein HESO1	3.5	924	947	Cleavage
scaffold00207:230323-230346	P_trifoliata_00028:mRNA_82.1	protein HESO1	3.5	924	947	Cleavage
scaffold00207:230323-230346	P_trifoliata_00028:mRNA_82.1	protein HESO1	3.5	924	947	Cleavage
scaffold00207:230323-230346	P_trifoliata_00028:mRNA_82.1	protein HESO1	3.5	924	947	Cleavage
scaffold00207:230323-230346	P_trifoliata_00028:mRNA_82.1	protein HESO1	3.5	924	947	Cleavage
scaffold00207:230323-230346	P_trifoliata_00028:mRNA_82.1	protein HESO1	3.5	924	947	Cleavage
scaffold00207:230323-230346	P_trifoliata_00028:mRNA_82.1	protein HESO1	3.5	924	947	Cleavage
scaffold00067:578340-578363	P_trifoliata_00028:mRNA_82.2	protein HESO1	3.5	924	947	Cleavage
scaffold00067:578340-578363	P_trifoliata_00028:mRNA_82.2	protein HESO1	3.5	924	947	Cleavage
scaffold00067:578340-578363	P_trifoliata_00028:mRNA_82.2	protein HESO1	3.5	924	947	Cleavage
scaffold00067:578340-578363	P_trifoliata_00028:mRNA_82.2	protein HESO1	3.5	924	947	Cleavage
scaffold00067:578340-578363	P_trifoliata_00028:mRNA_82.2	protein HESO1	3.5	924	947	Cleavage
scaffold00067:578340-578363	P_trifoliata_00028:mRNA_82.2	protein HESO1	3.5	924	947	Cleavage
scaffold00067:578340-578363	P_trifoliata_00028:mRNA_82.2	protein HESO1	3.5	924	947	Cleavage
scaffold00067:578340-578363	P_trifoliata_00028:mRNA_82.2	protein HESO1	3.5	924	947	Cleavage
scaffold00067:578340-578363	P_trifoliata_00028:mRNA_82.2	protein HESO1	3.5	924	947	Cleavage
scaffold00067:578340-578363	P_trifoliata_00028:mRNA_82.2	protein HESO1	3.5	924	947	Cleavage
scaffold00067:578340-578363	P_trifoliata_00028:mRNA_82.2	protein HESO1	3.5	924	947	Cleavage
scaffold00207:230323-230346	P_trifoliata_00028:mRNA_82.2	protein HESO1	3.5	924	947	Cleavage
scaffold00207:230323-230346	P_trifoliata_00028:mRNA_82.2	protein HESO1	3.5	924	947	Cleavage
scaffold00207:230323-230346	P_trifoliata_00028:mRNA_82.2	protein HESO1	3.5	924	947	Cleavage
scaffold00207:230323-230346	P_trifoliata_00028:mRNA_82.2	protein HESO1	3.5	924	947	Cleavage
scaffold00207:230323-230346	P_trifoliata_00028:mRNA_82.2	protein HESO1	3.5	924	947	Cleavage
scaffold00207:230323-230346	P_trifoliata_00028:mRNA_82.2	protein HESO1	3.5	924	947	Cleavage
scaffold00207:230323-230346	P_trifoliata_00028:mRNA_82.2	protein HESO1	3.5	924	947	Cleavage
scaffold00207:230323-230346	P_trifoliata_00028:mRNA_82.2	protein HESO1	3.5	924	947	Cleavage
scaffold00207:230323-230346	P_trifoliata_00028:mRNA_82.2	protein HESO1	3.5	924	947	Cleavage
scaffold00207:230323-230346	P_trifoliata_00028:mRNA_82.2	protein HESO1	3.5	924	947	Cleavage
scaffold00207:230323-230346	P_trifoliata_00028:mRNA_82.2	protein HESO1	3.5	924	947	Cleavage
scaffold00171:277865-277886	P_trifoliata_00029:mRNA_8.1	transcription factor bHLH77-like	4	130	151	Cleavage
scaffold00171:277865-277886	P_trifoliata_00029:mRNA_8.1	transcription factor bHLH77-like	4	130	151	Cleavage
scaffold00006:2052805-2052825	P_trifoliata_00029:mRNA_92.1	ankyrin repeat-containing protein BDA1-like	4.5	252	272	Translation
scaffold00006:2052805-2052825	P_trifoliata_00029:mRNA_92.1	ankyrin repeat-containing protein BDA1-like	4.5	252	272	Translation
scaffold00006:2052805-2052825	P_trifoliata_00029:mRNA_92.1	ankyrin repeat-containing protein BDA1-like	4.5	252	272	Translation
scaffold00147:26404-26424	P_trifoliata_00029:mRNA_92.1	ankyrin repeat-containing protein BDA1-like	4.5	252	272	Translation
scaffold00147:26404-26424	P_trifoliata_00029:mRNA_92.1	ankyrin repeat-containing protein BDA1-like	4.5	252	272	Translation
scaffold00147:26404-26424	P_trifoliata_00029:mRNA_92.1	ankyrin repeat-containing protein BDA1-like	4.5	252	272	Translation
scaffold00090:432238-432261	P_trifoliata_00030:mRNA_121.1	ankyrin repeat-containing protein BDA1-like	4	869	888	Cleavage
scaffold00038:5847-5870	P_trifoliata_00030:mRNA_55.1	E3 ubiquitin-protein ligase ATL23	4.5	315	338	Cleavage
scaffold00038:5847-5870	P_trifoliata_00030:mRNA_55.1	E3 ubiquitin-protein ligase ATL23	4.5	315	338	Cleavage
scaffold00038:5847-5870	P_trifoliata_00030:mRNA_55.1	E3 ubiquitin-protein ligase ATL23	4.5	315	338	Cleavage
scaffold04109:7136-7156	P_trifoliata_00030:mRNA_75.1	F-box protein SKIP23-like	2	424	444	Cleavage
scaffold04109:7136-7156	P_trifoliata_00030:mRNA_75.1	F-box protein SKIP23-like	2	424	444	Cleavage
scaffold04109:7136-7156	P_trifoliata_00030:mRNA_75.1	F-box protein SKIP23-like	2	424	444	Cleavage
scaffold04109:7136-7156	P_trifoliata_00030:mRNA_75.1	F-box protein SKIP23-like	2	424	444	Cleavage
scaffold04680:1711-1731	P_trifoliata_00030:mRNA_75.1	F-box protein SKIP23-like	2	424	444	Cleavage
scaffold04680:1711-1731	P_trifoliata_00030:mRNA_75.1	F-box protein SKIP23-like	2	424	444	Cleavage
scaffold04680:1711-1731	P_trifoliata_00030:mRNA_75.1	F-box protein SKIP23-like	2	424	444	Cleavage
scaffold04680:1711-1731	P_trifoliata_00030:mRNA_75.1	F-box protein SKIP23-like	2	424	444	Cleavage
scaffold00634:190-210	P_trifoliata_00031:mRNA_42.1	receptor-like protein 4	5	1404	1424	Cleavage
scaffold00634:190-210	P_trifoliata_00031:mRNA_42.1	receptor-like protein 4	5	1404	1424	Cleavage
scaffold00741:19935-19955	P_trifoliata_00031:mRNA_42.1	receptor-like protein 4	5	1404	1424	Cleavage
scaffold00741:19935-19955	P_trifoliata_00031:mRNA_42.1	receptor-like protein 4	5	1404	1424	Cleavage
scaffold00022:604356-604376	P_trifoliata_00032:mRNA_24.1	protein MODIFIER OF SNC1 1	4	1360	1380	Cleavage
scaffold00022:604356-604376	P_trifoliata_00032:mRNA_24.1	protein MODIFIER OF SNC1 1	4	1360	1380	Cleavage
scaffold00022:604356-604376	P_trifoliata_00032:mRNA_24.1	protein MODIFIER OF SNC1 1	4	1360	1380	Cleavage
scaffold00022:604356-604376	P_trifoliata_00032:mRNA_24.1	protein MODIFIER OF SNC1 1	4	1360	1380	Cleavage
scaffold00022:604356-604376	P_trifoliata_00032:mRNA_24.1	protein MODIFIER OF SNC1 1	4	1360	1380	Cleavage
scaffold01074:8804-8826	P_trifoliata_00032:mRNA_61.1	protein NBR1 homolog isoform X1	2	1084	1106	Cleavage
scaffold01074:8804-8826	P_trifoliata_00032:mRNA_61.1	protein NBR1 homolog isoform X1	2	1084	1106	Cleavage
scaffold01074:8804-8826	P_trifoliata_00032:mRNA_61.1	protein NBR1 homolog isoform X1	2	1084	1106	Cleavage
scaffold00270:89907-89930	P_trifoliata_00032:mRNA_75.1	uncharacterized protein LOC107176777	3	1618	1641	Cleavage
scaffold00270:89907-89930	P_trifoliata_00032:mRNA_75.1	uncharacterized protein LOC107176777	3	1618	1641	Cleavage
scaffold00024:209342-209362	P_trifoliata_00032:mRNA_79.1	cytochrome P450 71A1-like	4.5	537	557	Translation
scaffold00024:209342-209362	P_trifoliata_00032:mRNA_79.1	cytochrome P450 71A1-like	4.5	537	557	Translation
scaffold00024:209342-209362	P_trifoliata_00032:mRNA_79.1	cytochrome P450 71A1-like	4.5	537	557	Translation
scaffold00024:209342-209362	P_trifoliata_00032:mRNA_79.1	cytochrome P450 71A1-like	4.5	537	557	Translation
scaffold00022:607723-607743	P_trifoliata_00033:mRNA_35.1	DExH-box ATP-dependent RNA helicase DExH16, mitochondrial	3.75	1532	1554	Cleavage
scaffold00022:607723-607743	P_trifoliata_00033:mRNA_35.1	DExH-box ATP-dependent RNA helicase DExH16, mitochondrial	3.75	1532	1554	Cleavage
scaffold00022:607723-607743	P_trifoliata_00033:mRNA_35.1	DExH-box ATP-dependent RNA helicase DExH16, mitochondrial	3.75	1532	1554	Cleavage
scaffold00022:607723-607743	P_trifoliata_00033:mRNA_35.1	DExH-box ATP-dependent RNA helicase DExH16, mitochondrial	3.75	1532	1554	Cleavage
scaffold00022:607723-607743	P_trifoliata_00033:mRNA_35.1	DExH-box ATP-dependent RNA helicase DExH16, mitochondrial	3.75	1532	1554	Cleavage
scaffold00022:607723-607743	P_trifoliata_00033:mRNA_35.1	DExH-box ATP-dependent RNA helicase DExH16, mitochondrial	3.75	1532	1554	Cleavage
scaffold00010:2269993-2270016	P_trifoliata_00033:mRNA_44.1	putative histone H2AXb-like	5	294	315	Cleavage
scaffold00010:1017083-1017106	P_trifoliata_00034:mRNA_2.1	transcription factor MYB14-like	3.5	570	593	Cleavage
scaffold00022:604356-604376	P_trifoliata_00034:mRNA_22.1	protein CHROMATIN REMODELING 8	2.5	1431	1451	Cleavage
scaffold00022:604356-604376	P_trifoliata_00034:mRNA_22.1	protein CHROMATIN REMODELING 8	2.5	1431	1451	Cleavage
scaffold00022:604356-604376	P_trifoliata_00034:mRNA_22.1	protein CHROMATIN REMODELING 8	2.5	1431	1451	Cleavage
scaffold00022:604356-604376	P_trifoliata_00034:mRNA_22.1	protein CHROMATIN REMODELING 8	2.5	1431	1451	Cleavage
scaffold00022:604356-604376	P_trifoliata_00034:mRNA_22.1	protein CHROMATIN REMODELING 8	2.5	1431	1451	Cleavage
scaffold00008:148418-148439	P_trifoliata_00034:mRNA_33.1	putative disease resistance RPP13-like protein 1	3.5	647	668	Cleavage
scaffold00008:148418-148439	P_trifoliata_00034:mRNA_33.1	putative disease resistance RPP13-like protein 1	3.5	647	668	Cleavage
scaffold00008:148418-148439	P_trifoliata_00034:mRNA_33.1	putative disease resistance RPP13-like protein 1	3.5	647	668	Cleavage
scaffold00120:72800-72820	P_trifoliata_00034:mRNA_84.1	alcohol dehydrogenase class-3	4	35	55	Cleavage
scaffold00120:72800-72820	P_trifoliata_00034:mRNA_84.1	alcohol dehydrogenase class-3	4	35	55	Cleavage
scaffold00120:72800-72820	P_trifoliata_00034:mRNA_84.1	alcohol dehydrogenase class-3	4	35	55	Cleavage
scaffold00298:174188-174208	P_trifoliata_00035:mRNA_130.1	uncharacterized acetyltransferase At3g50280	4.5	1575	1595	Cleavage
scaffold00298:174188-174208	P_trifoliata_00035:mRNA_130.1	uncharacterized acetyltransferase At3g50280	4.5	1575	1595	Cleavage
scaffold01608:10905-10928	P_trifoliata_00036:mRNA_35.1	putative pentatricopeptide repeat-containing protein At1g17630	3.5	85	108	Cleavage
scaffold01608:10905-10928	P_trifoliata_00036:mRNA_35.1	putative pentatricopeptide repeat-containing protein At1g17630	3.5	85	108	Cleavage
scaffold01608:10905-10928	P_trifoliata_00036:mRNA_35.1	putative pentatricopeptide repeat-containing protein At1g17630	3.5	85	108	Cleavage
scaffold00038:5847-5870	P_trifoliata_00037:mRNA_65.2	histone-lysine N-methyltransferase setd3	5	1291	1314	Cleavage
scaffold00038:5847-5870	P_trifoliata_00037:mRNA_65.2	histone-lysine N-methyltransferase setd3	5	1291	1314	Cleavage
scaffold00038:5847-5870	P_trifoliata_00037:mRNA_65.2	histone-lysine N-methyltransferase setd3	5	1291	1314	Cleavage
scaffold00476:98690-98713	P_trifoliata_00037:mRNA_89.1	MDIS1-interacting receptor like kinase 2-like	5	148	171	Cleavage
scaffold00476:98690-98713	P_trifoliata_00037:mRNA_89.1	MDIS1-interacting receptor like kinase 2-like	5	148	171	Cleavage
scaffold00067:578340-578363	P_trifoliata_00038:mRNA_118.1	disease resistance-like protein DSC1	2.5	486	509	Cleavage
scaffold00067:578340-578363	P_trifoliata_00038:mRNA_118.1	disease resistance-like protein DSC1	2.5	486	509	Cleavage
scaffold00067:578340-578363	P_trifoliata_00038:mRNA_118.1	disease resistance-like protein DSC1	2.5	486	509	Cleavage
scaffold00067:578340-578363	P_trifoliata_00038:mRNA_118.1	disease resistance-like protein DSC1	2.5	486	509	Cleavage
scaffold00067:578340-578363	P_trifoliata_00038:mRNA_118.1	disease resistance-like protein DSC1	2.5	486	509	Cleavage
scaffold00067:578340-578363	P_trifoliata_00038:mRNA_118.1	disease resistance-like protein DSC1	2.5	486	509	Cleavage
scaffold00067:578340-578363	P_trifoliata_00038:mRNA_118.1	disease resistance-like protein DSC1	2.5	486	509	Cleavage
scaffold00067:578340-578363	P_trifoliata_00038:mRNA_118.1	disease resistance-like protein DSC1	2.5	486	509	Cleavage
scaffold00067:578340-578363	P_trifoliata_00038:mRNA_118.1	disease resistance-like protein DSC1	2.5	486	509	Cleavage
scaffold00067:578340-578363	P_trifoliata_00038:mRNA_118.1	disease resistance-like protein DSC1	2.5	486	509	Cleavage
scaffold00067:578340-578363	P_trifoliata_00038:mRNA_118.1	disease resistance-like protein DSC1	2.5	486	509	Cleavage
scaffold00207:230323-230346	P_trifoliata_00038:mRNA_118.1	disease resistance-like protein DSC1	2.5	486	509	Cleavage
scaffold00207:230323-230346	P_trifoliata_00038:mRNA_118.1	disease resistance-like protein DSC1	2.5	486	509	Cleavage
scaffold00207:230323-230346	P_trifoliata_00038:mRNA_118.1	disease resistance-like protein DSC1	2.5	486	509	Cleavage
scaffold00207:230323-230346	P_trifoliata_00038:mRNA_118.1	disease resistance-like protein DSC1	2.5	486	509	Cleavage
scaffold00207:230323-230346	P_trifoliata_00038:mRNA_118.1	disease resistance-like protein DSC1	2.5	486	509	Cleavage
scaffold00207:230323-230346	P_trifoliata_00038:mRNA_118.1	disease resistance-like protein DSC1	2.5	486	509	Cleavage
scaffold00207:230323-230346	P_trifoliata_00038:mRNA_118.1	disease resistance-like protein DSC1	2.5	486	509	Cleavage
scaffold00207:230323-230346	P_trifoliata_00038:mRNA_118.1	disease resistance-like protein DSC1	2.5	486	509	Cleavage
scaffold00207:230323-230346	P_trifoliata_00038:mRNA_118.1	disease resistance-like protein DSC1	2.5	486	509	Cleavage
scaffold00207:230323-230346	P_trifoliata_00038:mRNA_118.1	disease resistance-like protein DSC1	2.5	486	509	Cleavage
scaffold00207:230323-230346	P_trifoliata_00038:mRNA_118.1	disease resistance-like protein DSC1	2.5	486	509	Cleavage
scaffold00116:230383-230406	P_trifoliata_00038:mRNA_26.1	receptor-like protein EIX1	4.5	51	74	Cleavage
scaffold00116:230383-230406	P_trifoliata_00038:mRNA_26.1	receptor-like protein EIX1	4.5	51	74	Cleavage
scaffold00116:230383-230406	P_trifoliata_00038:mRNA_26.1	receptor-like protein EIX1	4.5	51	74	Cleavage
scaffold00116:230383-230406	P_trifoliata_00038:mRNA_26.1	receptor-like protein EIX1	4.5	51	74	Cleavage
scaffold00116:230383-230406	P_trifoliata_00038:mRNA_26.1	receptor-like protein EIX1	4.5	51	74	Cleavage
scaffold00007:883363-883383	P_trifoliata_00038:mRNA_49.1	inorganic phosphate transporter 1-4-like	4.5	248	268	Cleavage
scaffold00007:883363-883383	P_trifoliata_00038:mRNA_49.1	inorganic phosphate transporter 1-4-like	4.5	248	268	Cleavage
scaffold00007:883363-883383	P_trifoliata_00038:mRNA_49.1	inorganic phosphate transporter 1-4-like	4.5	248	268	Cleavage
scaffold00476:98690-98713	P_trifoliata_00041:mRNA_49.1	putative disease resistance protein RGA3	3.5	1216	1239	Cleavage
scaffold00476:98690-98713	P_trifoliata_00041:mRNA_49.1	putative disease resistance protein RGA3	3.5	1216	1239	Cleavage
scaffold00667:36167-36190	P_trifoliata_00041:mRNA_9.1	peptidyl-prolyl cis-trans isomerase FKBP43	3.5	120	145	Cleavage
scaffold00120:72800-72820	P_trifoliata_00042:mRNA_37.1	heterogeneous nuclear ribonucleoprotein 1-like	4	1839	1859	Translation
scaffold00120:72800-72820	P_trifoliata_00042:mRNA_37.1	heterogeneous nuclear ribonucleoprotein 1-like	4	1839	1859	Translation
scaffold00120:72800-72820	P_trifoliata_00042:mRNA_37.1	heterogeneous nuclear ribonucleoprotein 1-like	4	1839	1859	Translation
scaffold00291:125426-125449	P_trifoliata_00043:mRNA_52.1	endoribonuclease YBEY, chloroplastic-like isoform X1	3	638	661	Cleavage
scaffold00291:125426-125449	P_trifoliata_00043:mRNA_52.1	endoribonuclease YBEY, chloroplastic-like isoform X1	3	638	661	Cleavage
scaffold00027:705960-705983	P_trifoliata_00043:mRNA_61.1	NADP-dependent malic enzyme	5	1121	1144	Cleavage
scaffold00027:705960-705983	P_trifoliata_00043:mRNA_61.1	NADP-dependent malic enzyme	5	1121	1144	Cleavage
scaffold00027:705960-705983	P_trifoliata_00043:mRNA_61.1	NADP-dependent malic enzyme	5	1121	1144	Cleavage
scaffold00027:705960-705983	P_trifoliata_00043:mRNA_61.1	NADP-dependent malic enzyme	5	1121	1144	Cleavage
scaffold00027:705960-705983	P_trifoliata_00043:mRNA_61.1	NADP-dependent malic enzyme	5	1121	1144	Cleavage
scaffold00027:705960-705983	P_trifoliata_00043:mRNA_61.1	NADP-dependent malic enzyme	5	1121	1144	Cleavage
scaffold00046:32831-32854	P_trifoliata_00043:mRNA_61.1	NADP-dependent malic enzyme	5	1121	1144	Cleavage
scaffold00046:32831-32854	P_trifoliata_00043:mRNA_61.1	NADP-dependent malic enzyme	5	1121	1144	Cleavage
scaffold00046:32831-32854	P_trifoliata_00043:mRNA_61.1	NADP-dependent malic enzyme	5	1121	1144	Cleavage
scaffold00046:32831-32854	P_trifoliata_00043:mRNA_61.1	NADP-dependent malic enzyme	5	1121	1144	Cleavage
scaffold00046:32831-32854	P_trifoliata_00043:mRNA_61.1	NADP-dependent malic enzyme	5	1121	1144	Cleavage
scaffold00046:32831-32854	P_trifoliata_00043:mRNA_61.1	NADP-dependent malic enzyme	5	1121	1144	Cleavage
scaffold00082:503137-503160	P_trifoliata_00043:mRNA_61.1	NADP-dependent malic enzyme	5	1121	1144	Cleavage
scaffold00082:503137-503160	P_trifoliata_00043:mRNA_61.1	NADP-dependent malic enzyme	5	1121	1144	Cleavage
scaffold00082:503137-503160	P_trifoliata_00043:mRNA_61.1	NADP-dependent malic enzyme	5	1121	1144	Cleavage
scaffold00082:503137-503160	P_trifoliata_00043:mRNA_61.1	NADP-dependent malic enzyme	5	1121	1144	Cleavage
scaffold00082:503137-503160	P_trifoliata_00043:mRNA_61.1	NADP-dependent malic enzyme	5	1121	1144	Cleavage
scaffold00082:503137-503160	P_trifoliata_00043:mRNA_61.1	NADP-dependent malic enzyme	5	1121	1144	Cleavage
scaffold00027:705960-705983	P_trifoliata_00043:mRNA_61.2	NADP-dependent malic enzyme	5	1037	1060	Cleavage
scaffold00027:705960-705983	P_trifoliata_00043:mRNA_61.2	NADP-dependent malic enzyme	5	1037	1060	Cleavage
scaffold00027:705960-705983	P_trifoliata_00043:mRNA_61.2	NADP-dependent malic enzyme	5	1037	1060	Cleavage
scaffold00027:705960-705983	P_trifoliata_00043:mRNA_61.2	NADP-dependent malic enzyme	5	1037	1060	Cleavage
scaffold00027:705960-705983	P_trifoliata_00043:mRNA_61.2	NADP-dependent malic enzyme	5	1037	1060	Cleavage
scaffold00027:705960-705983	P_trifoliata_00043:mRNA_61.2	NADP-dependent malic enzyme	5	1037	1060	Cleavage
scaffold00046:32831-32854	P_trifoliata_00043:mRNA_61.2	NADP-dependent malic enzyme	5	1037	1060	Cleavage
scaffold00046:32831-32854	P_trifoliata_00043:mRNA_61.2	NADP-dependent malic enzyme	5	1037	1060	Cleavage
scaffold00046:32831-32854	P_trifoliata_00043:mRNA_61.2	NADP-dependent malic enzyme	5	1037	1060	Cleavage
scaffold00046:32831-32854	P_trifoliata_00043:mRNA_61.2	NADP-dependent malic enzyme	5	1037	1060	Cleavage
scaffold00046:32831-32854	P_trifoliata_00043:mRNA_61.2	NADP-dependent malic enzyme	5	1037	1060	Cleavage
scaffold00046:32831-32854	P_trifoliata_00043:mRNA_61.2	NADP-dependent malic enzyme	5	1037	1060	Cleavage
scaffold00082:503137-503160	P_trifoliata_00043:mRNA_61.2	NADP-dependent malic enzyme	5	1037	1060	Cleavage
scaffold00082:503137-503160	P_trifoliata_00043:mRNA_61.2	NADP-dependent malic enzyme	5	1037	1060	Cleavage
scaffold00082:503137-503160	P_trifoliata_00043:mRNA_61.2	NADP-dependent malic enzyme	5	1037	1060	Cleavage
scaffold00082:503137-503160	P_trifoliata_00043:mRNA_61.2	NADP-dependent malic enzyme	5	1037	1060	Cleavage
scaffold00082:503137-503160	P_trifoliata_00043:mRNA_61.2	NADP-dependent malic enzyme	5	1037	1060	Cleavage
scaffold00082:503137-503160	P_trifoliata_00043:mRNA_61.2	NADP-dependent malic enzyme	5	1037	1060	Cleavage
scaffold00361:86110-86131	P_trifoliata_00043:mRNA_74.1	homeobox-leucine zipper protein ATHB-8	2	593	614	Cleavage
scaffold00444:93244-93265	P_trifoliata_00043:mRNA_74.1	homeobox-leucine zipper protein ATHB-8	2	593	614	Cleavage
scaffold00346:129293-129313	P_trifoliata_00043:mRNA_74.1	homeobox-leucine zipper protein ATHB-8	4	595	615	Cleavage
scaffold00346:129293-129313	P_trifoliata_00043:mRNA_74.1	homeobox-leucine zipper protein ATHB-8	4	595	615	Cleavage
scaffold00346:129293-129313	P_trifoliata_00043:mRNA_74.1	homeobox-leucine zipper protein ATHB-8	4	595	615	Cleavage
scaffold01390:19858-19881	P_trifoliata_00043:mRNA_82.1	zinc finger MYM-type protein 1-like	2	28	51	Cleavage
scaffold01390:19858-19881	P_trifoliata_00043:mRNA_82.1	zinc finger MYM-type protein 1-like	2	28	51	Cleavage
scaffold00022:586702-586723	P_trifoliata_00043:mRNA_97.1	cysteine proteinase inhibitor 5-like	4	348	369	Cleavage
scaffold00022:586702-586723	P_trifoliata_00043:mRNA_97.1	cysteine proteinase inhibitor 5-like	4	349	369	Cleavage
scaffold00120:72800-72820	P_trifoliata_00044:mRNA_31.1	protein SENSITIVE TO UV 2	4	1885	1905	Cleavage
scaffold00120:72800-72820	P_trifoliata_00044:mRNA_31.1	protein SENSITIVE TO UV 2	4	1885	1905	Cleavage
scaffold00120:72800-72820	P_trifoliata_00044:mRNA_31.1	protein SENSITIVE TO UV 2	4	1885	1905	Cleavage
scaffold00087:149225-149245	P_trifoliata_00045:mRNA_109.1	probable receptor-like protein kinase At1g30570	4.5	3	23	Cleavage
scaffold00087:149225-149245	P_trifoliata_00045:mRNA_109.1	probable receptor-like protein kinase At1g30570	4.5	3	23	Cleavage
scaffold00087:149225-149245	P_trifoliata_00045:mRNA_109.1	probable receptor-like protein kinase At1g30570	4.5	3	23	Cleavage
scaffold00445:44137-44157	P_trifoliata_00045:mRNA_112.1	small RNA 2'-O-methyltransferase-like isoform X1	3	1189	1209	Translation
scaffold00445:44137-44157	P_trifoliata_00045:mRNA_112.1	small RNA 2'-O-methyltransferase-like isoform X1	3	1189	1209	Translation
scaffold00445:44137-44157	P_trifoliata_00045:mRNA_112.1	small RNA 2'-O-methyltransferase-like isoform X1	3	1189	1209	Translation
scaffold00445:44137-44157	P_trifoliata_00045:mRNA_112.1	small RNA 2'-O-methyltransferase-like isoform X1	3	1189	1209	Translation
scaffold00445:44137-44157	P_trifoliata_00045:mRNA_112.1	small RNA 2'-O-methyltransferase-like isoform X1	3	1189	1209	Translation
scaffold00301:165545-165568	P_trifoliata_00045:mRNA_119.1	uncharacterized protein LOC18051758	4.5	722	745	Cleavage
scaffold00301:165545-165568	P_trifoliata_00045:mRNA_119.1	uncharacterized protein LOC18051758	4.5	722	745	Cleavage
scaffold00301:165545-165568	P_trifoliata_00045:mRNA_119.1	uncharacterized protein LOC18051758	4.5	722	745	Cleavage
scaffold00301:165545-165568	P_trifoliata_00045:mRNA_119.1	uncharacterized protein LOC18051758	4.5	722	745	Cleavage
scaffold00301:165545-165568	P_trifoliata_00045:mRNA_119.1	uncharacterized protein LOC18051758	4.5	722	745	Cleavage
scaffold00024:209342-209362	P_trifoliata_00045:mRNA_22.1	transcription factor TCP2-like	3.5	778	798	Cleavage
scaffold00024:209342-209362	P_trifoliata_00045:mRNA_22.1	transcription factor TCP2-like	3.5	778	798	Cleavage
scaffold00024:209342-209362	P_trifoliata_00045:mRNA_22.1	transcription factor TCP2-like	3.5	778	798	Cleavage
scaffold00024:209342-209362	P_trifoliata_00045:mRNA_22.1	transcription factor TCP2-like	3.5	778	798	Cleavage
scaffold01608:10905-10928	P_trifoliata_00045:mRNA_34.1	pentatricopeptide repeat-containing protein At1g11290, chloroplastic-like	3	603	626	Cleavage
scaffold01608:10905-10928	P_trifoliata_00045:mRNA_34.1	pentatricopeptide repeat-containing protein At1g11290, chloroplastic-like	3	603	626	Cleavage
scaffold01608:10905-10928	P_trifoliata_00045:mRNA_34.1	pentatricopeptide repeat-containing protein At1g11290, chloroplastic-like	3	603	626	Cleavage
scaffold00022:607723-607743	P_trifoliata_00045:mRNA_56.1	auxin response factor 6 isoform X1	3.5	2430	2450	Cleavage
scaffold00022:607723-607743	P_trifoliata_00045:mRNA_56.1	auxin response factor 6 isoform X1	3.5	2430	2450	Cleavage
scaffold00022:607723-607743	P_trifoliata_00045:mRNA_56.1	auxin response factor 6 isoform X1	3.5	2430	2450	Cleavage
scaffold00022:607723-607743	P_trifoliata_00045:mRNA_56.1	auxin response factor 6 isoform X1	3.5	2430	2450	Cleavage
scaffold00022:607723-607743	P_trifoliata_00045:mRNA_56.1	auxin response factor 6 isoform X1	3.5	2430	2450	Cleavage
scaffold00022:607723-607743	P_trifoliata_00045:mRNA_56.1	auxin response factor 6 isoform X1	3.5	2430	2450	Cleavage
scaffold01608:10905-10928	P_trifoliata_00045:mRNA_61.1	F-box protein SKIP19-like	2	862	885	Cleavage
scaffold01608:10905-10928	P_trifoliata_00045:mRNA_61.1	F-box protein SKIP19-like	2	862	885	Cleavage
scaffold01608:10905-10928	P_trifoliata_00045:mRNA_61.1	F-box protein SKIP19-like	2	862	885	Cleavage
scaffold00623:88186-88209	P_trifoliata_00045:mRNA_72.1	ABC transporter C family member 12-like	5	3284	3306	Cleavage
scaffold00013:1226704-1226727	P_trifoliata_00046:mRNA_100.1	sec-independent protein translocase protein TATC, chloroplastic	4.5	927	950	Cleavage
scaffold00013:1226704-1226727	P_trifoliata_00046:mRNA_100.1	sec-independent protein translocase protein TATC, chloroplastic	4.5	927	950	Cleavage
scaffold00965:5689-5712	P_trifoliata_00046:mRNA_100.1	sec-independent protein translocase protein TATC, chloroplastic	4.5	927	950	Cleavage
scaffold00965:5689-5712	P_trifoliata_00046:mRNA_100.1	sec-independent protein translocase protein TATC, chloroplastic	4.5	927	950	Cleavage
scaffold00968:39958-39978	P_trifoliata_00046:mRNA_12.1	pectinesterase	4	174	194	Cleavage
scaffold00968:39958-39978	P_trifoliata_00046:mRNA_12.1	pectinesterase	4	174	194	Cleavage
scaffold00968:39958-39978	P_trifoliata_00046:mRNA_12.1	pectinesterase	4	174	194	Cleavage
scaffold01167:3435-3458	P_trifoliata_00046:mRNA_30.1	phosphoglucomutase, putative	2	1201	1224	Cleavage
scaffold01167:3435-3458	P_trifoliata_00046:mRNA_30.1	phosphoglucomutase, putative	2	1201	1224	Cleavage
scaffold01167:3435-3458	P_trifoliata_00046:mRNA_30.1	phosphoglucomutase, putative	2	1201	1224	Cleavage
scaffold01393:6788-6811	P_trifoliata_00046:mRNA_30.1	phosphoglucomutase, putative	2	1201	1224	Cleavage
scaffold01393:6788-6811	P_trifoliata_00046:mRNA_30.1	phosphoglucomutase, putative	2	1201	1224	Cleavage
scaffold01393:6788-6811	P_trifoliata_00046:mRNA_30.1	phosphoglucomutase, putative	2	1201	1224	Cleavage
scaffold00008:2211758-221177	P_trifoliata_00047:mRNA_12.1	signal recognition particle receptor subunit alpha-like	4	47	67	Cleavage
scaffold00008:2211758-2211778	P_trifoliata_00047:mRNA_12.1	signal recognition particle receptor subunit alpha-like	4	49	67	Cleavage
scaffold00038:5847-5870	P_trifoliata_00047:mRNA_63.1	protein ENHANCED DISEASE RESISTANCE 2 isoform X1	3.5	622	645	Cleavage
scaffold00038:5847-5870	P_trifoliata_00047:mRNA_63.1	protein ENHANCED DISEASE RESISTANCE 2 isoform X1	3.5	622	645	Cleavage
scaffold00038:5847-5870	P_trifoliata_00047:mRNA_63.1	protein ENHANCED DISEASE RESISTANCE 2 isoform X1	3.5	622	645	Cleavage
scaffold00042:344636-344656	P_trifoliata_00047:mRNA_98.1	MDIS1-interacting receptor like kinase 2-like isoform X1	2.5	709	729	Cleavage
scaffold00042:344636-344656	P_trifoliata_00047:mRNA_98.1	MDIS1-interacting receptor like kinase 2-like isoform X1	2.5	709	729	Cleavage
scaffold00042:344636-344656	P_trifoliata_00047:mRNA_98.1	MDIS1-interacting receptor like kinase 2-like isoform X1	2.5	709	729	Cleavage
scaffold00042:344636-344656	P_trifoliata_00047:mRNA_98.1	MDIS1-interacting receptor like kinase 2-like isoform X1	2.5	709	729	Cleavage
scaffold00174:6006-6029	P_trifoliata_00048:mRNA_44.1	purple acid phosphatase 23	3	776	799	Cleavage
scaffold00174:6006-6029	P_trifoliata_00048:mRNA_44.1	purple acid phosphatase 23	3	776	799	Cleavage
scaffold00174:6006-6029	P_trifoliata_00048:mRNA_44.1	purple acid phosphatase 23	3	776	799	Cleavage
scaffold00174:6006-6029	P_trifoliata_00048:mRNA_44.1	purple acid phosphatase 23	3	776	799	Cleavage
scaffold00018:241768-241791	P_trifoliata_00048:mRNA_68.1	PKS-NRPS hybrid synthetase CHGG_01239-like	5	85	108	Translation
scaffold00018:241768-241791	P_trifoliata_00048:mRNA_68.1	PKS-NRPS hybrid synthetase CHGG_01239-like	5	85	108	Translation
scaffold00021:474678-474701	P_trifoliata_00048:mRNA_68.1	PKS-NRPS hybrid synthetase CHGG_01239-like	5	85	108	Translation
scaffold00021:474678-474701	P_trifoliata_00048:mRNA_68.1	PKS-NRPS hybrid synthetase CHGG_01239-like	5	85	108	Translation
scaffold00023:384150-384173	P_trifoliata_00048:mRNA_68.1	PKS-NRPS hybrid synthetase CHGG_01239-like	5	85	108	Translation
scaffold00023:384150-384173	P_trifoliata_00048:mRNA_68.1	PKS-NRPS hybrid synthetase CHGG_01239-like	5	85	108	Translation
scaffold00042:344636-344656	P_trifoliata_00048:mRNA_8.1	probable leucine-rich repeat receptor-like protein kinase At1g35710	3	2287	2307	Cleavage
scaffold00042:344636-344656	P_trifoliata_00048:mRNA_8.1	probable leucine-rich repeat receptor-like protein kinase At1g35710	3	2287	2307	Cleavage
scaffold00042:344636-344656	P_trifoliata_00048:mRNA_8.1	probable leucine-rich repeat receptor-like protein kinase At1g35710	3	2287	2307	Cleavage
scaffold00042:344636-344656	P_trifoliata_00048:mRNA_8.1	probable leucine-rich repeat receptor-like protein kinase At1g35710	3	2287	2307	Cleavage
scaffold00042:344636-344656	P_trifoliata_00048:mRNA_8.1	probable leucine-rich repeat receptor-like protein kinase At1g35710	4.5	1625	1645	Cleavage
scaffold00042:344636-344656	P_trifoliata_00048:mRNA_8.1	probable leucine-rich repeat receptor-like protein kinase At1g35710	4.5	1625	1645	Cleavage
scaffold00042:344636-344656	P_trifoliata_00048:mRNA_8.1	probable leucine-rich repeat receptor-like protein kinase At1g35710	4.5	1625	1645	Cleavage
scaffold00042:344636-344656	P_trifoliata_00048:mRNA_8.1	probable leucine-rich repeat receptor-like protein kinase At1g35710	4.5	1625	1645	Cleavage
scaffold00069:110798-110821	P_trifoliata_00049:mRNA_15.1	uncharacterized protein LOC112096263	4.5	930	953	Translation
scaffold00069:110798-110821	P_trifoliata_00049:mRNA_15.1	uncharacterized protein LOC112096263	4.5	930	953	Translation
scaffold00069:110798-110821	P_trifoliata_00049:mRNA_15.1	uncharacterized protein LOC112096263	4.5	930	953	Translation
scaffold00069:110798-110821	P_trifoliata_00049:mRNA_15.1	uncharacterized protein LOC112096263	4.5	930	953	Translation
scaffold01950:5922-5941	P_trifoliata_00050:mRNA_21.1	rRNA biogenesis protein RRP5	4.5	1432	1451	Translation
scaffold00006:2052805-2052825	P_trifoliata_00050:mRNA_61.1	calcium-dependent protein kinase 26-like	3.5	1539	1559	Translation
scaffold00006:2052805-2052825	P_trifoliata_00050:mRNA_61.1	calcium-dependent protein kinase 26-like	3.5	1539	1559	Translation
scaffold00006:2052805-2052825	P_trifoliata_00050:mRNA_61.1	calcium-dependent protein kinase 26-like	3.5	1539	1559	Translation
scaffold00147:26404-26424	P_trifoliata_00050:mRNA_61.1	calcium-dependent protein kinase 26-like	3.5	1539	1559	Translation
scaffold00147:26404-26424	P_trifoliata_00050:mRNA_61.1	calcium-dependent protein kinase 26-like	3.5	1539	1559	Translation
scaffold00147:26404-26424	P_trifoliata_00050:mRNA_61.1	calcium-dependent protein kinase 26-like	3.5	1539	1559	Translation
scaffold00027:705960-705983	P_trifoliata_00050:mRNA_84.1	BEL1-like homeodomain protein 1	4.5	1528	1549	Cleavage
scaffold00046:32831-32854	P_trifoliata_00050:mRNA_84.1	BEL1-like homeodomain protein 1	4.5	1528	1549	Cleavage
scaffold00082:503137-503160	P_trifoliata_00050:mRNA_84.1	BEL1-like homeodomain protein 1	4.5	1528	1549	Cleavage
scaffold00038:5847-5870	P_trifoliata_00051:mRNA_103.1	probable receptor-like protein kinase At5g24010	4.5	1117	1140	Cleavage
scaffold00038:5847-5870	P_trifoliata_00051:mRNA_103.1	probable receptor-like protein kinase At5g24010	4.5	1117	1140	Cleavage
scaffold00038:5847-5870	P_trifoliata_00051:mRNA_103.1	probable receptor-like protein kinase At5g24010	4.5	1117	1140	Cleavage
scaffold00298:174188-174208	P_trifoliata_00051:mRNA_46.1	DExH-box ATP-dependent RNA helicase DExH12-like	3.5	46	65	Cleavage
scaffold00346:129293-129313	P_trifoliata_00051:mRNA_77.1	Hydroxyproline-rich glycoprotein family protein isoform 1	4	880	900	Cleavage
scaffold00346:129293-129313	P_trifoliata_00051:mRNA_77.1	Hydroxyproline-rich glycoprotein family protein isoform 1	4	880	900	Cleavage
scaffold00346:129293-129313	P_trifoliata_00051:mRNA_77.1	Hydroxyproline-rich glycoprotein family protein isoform 1	4	880	900	Cleavage
scaffold00346:129293-129313	P_trifoliata_00051:mRNA_77.1	Hydroxyproline-rich glycoprotein family protein isoform 1	5	832	852	Cleavage
scaffold00346:129293-129313	P_trifoliata_00051:mRNA_77.1	Hydroxyproline-rich glycoprotein family protein isoform 1	5	832	852	Cleavage
scaffold00346:129293-129313	P_trifoliata_00051:mRNA_77.1	Hydroxyproline-rich glycoprotein family protein isoform 1	5	832	852	Cleavage
scaffold00053:446100-446123	P_trifoliata_00052:mRNA_17.1	hypothetical protein CUMW_248990	2.5	251	274	Cleavage
scaffold00053:446100-446123	P_trifoliata_00052:mRNA_17.1	hypothetical protein CUMW_248990	2.5	251	274	Cleavage
scaffold00053:446100-446123	P_trifoliata_00052:mRNA_17.1	hypothetical protein CUMW_248990	2.5	251	274	Cleavage
scaffold00053:446100-446123	P_trifoliata_00052:mRNA_17.1	hypothetical protein CUMW_248990	2.5	251	274	Cleavage
scaffold00053:446100-446123	P_trifoliata_00052:mRNA_17.1	hypothetical protein CUMW_248990	2.5	251	274	Cleavage
scaffold00076:43198-43221	P_trifoliata_00052:mRNA_30.1	uncharacterized ATP-dependent helicase C29A10.10c isoform X4	4	3744	3767	Cleavage
scaffold00076:43198-43221	P_trifoliata_00052:mRNA_30.1	uncharacterized ATP-dependent helicase C29A10.10c isoform X4	4	3744	3767	Cleavage
scaffold00076:43198-43221	P_trifoliata_00052:mRNA_30.1	uncharacterized ATP-dependent helicase C29A10.10c isoform X4	4	3744	3767	Cleavage
scaffold00076:43198-43221	P_trifoliata_00052:mRNA_30.1	uncharacterized ATP-dependent helicase C29A10.10c isoform X4	4	3744	3767	Cleavage
scaffold00076:43198-43221	P_trifoliata_00052:mRNA_30.1	uncharacterized ATP-dependent helicase C29A10.10c isoform X4	4	3744	3767	Cleavage
scaffold00076:43198-43221	P_trifoliata_00053:mRNA_71.1	galacturonosyltransferase 8	3	731	754	Cleavage
scaffold00076:43198-43221	P_trifoliata_00053:mRNA_71.1	galacturonosyltransferase 8	3	731	754	Cleavage
scaffold00076:43198-43221	P_trifoliata_00053:mRNA_71.1	galacturonosyltransferase 8	3	731	754	Cleavage
scaffold00076:43198-43221	P_trifoliata_00053:mRNA_71.1	galacturonosyltransferase 8	3	731	754	Cleavage
scaffold00076:43198-43221	P_trifoliata_00053:mRNA_71.1	galacturonosyltransferase 8	3	731	754	Cleavage
scaffold00022:586702-586723	P_trifoliata_00055:mRNA_6.1	auxin-responsive protein IAA8-like	4	823	843	Cleavage
scaffold00022:586702-586723	P_trifoliata_00055:mRNA_6.2	auxin-responsive protein IAA8-like	4	823	843	Cleavage
scaffold00022:586702-586723	P_trifoliata_00055:mRNA_6.3	auxin-responsive protein IAA8-like	4	823	843	Cleavage
scaffold00022:586702-586723	P_trifoliata_00055:mRNA_6.4	auxin-responsive protein IAA8-like	4	823	843	Cleavage
scaffold00069:110798-110821	P_trifoliata_00056:mRNA_56.1	U-box domain-containing protein 4	4	628	651	Cleavage
scaffold00069:110798-110821	P_trifoliata_00056:mRNA_56.1	U-box domain-containing protein 4	4	628	651	Cleavage
scaffold00069:110798-110821	P_trifoliata_00056:mRNA_56.1	U-box domain-containing protein 4	4	628	651	Cleavage
scaffold00069:110798-110821	P_trifoliata_00056:mRNA_56.1	U-box domain-containing protein 4	4	628	651	Cleavage
scaffold00018:241768-241791	P_trifoliata_00056:mRNA_56.1	U-box domain-containing protein 4	5	628	651	Cleavage
scaffold00018:241768-241791	P_trifoliata_00056:mRNA_56.1	U-box domain-containing protein 4	5	628	651	Cleavage
scaffold00021:474678-474701	P_trifoliata_00056:mRNA_56.1	U-box domain-containing protein 4	5	628	651	Cleavage
scaffold00021:474678-474701	P_trifoliata_00056:mRNA_56.1	U-box domain-containing protein 4	5	628	651	Cleavage
scaffold00023:384150-384173	P_trifoliata_00056:mRNA_56.1	U-box domain-containing protein 4	5	628	651	Cleavage
scaffold00023:384150-384173	P_trifoliata_00056:mRNA_56.1	U-box domain-containing protein 4	5	628	651	Cleavage
scaffold00298:174188-174208	P_trifoliata_00056:mRNA_77.1	---NA---	2.5	1862	1882	Cleavage
scaffold00298:174188-174208	P_trifoliata_00056:mRNA_77.1	---NA---	2.5	1862	1882	Cleavage
scaffold00298:174188-174208	P_trifoliata_00056:mRNA_77.1	---NA---	2.5	1863	1882	Cleavage
scaffold00298:174188-174208	P_trifoliata_00056:mRNA_77.2	valine--tRNA ligase, chloroplastic/mitochondrial 2 isoform X1	2.5	1862	1882	Cleavage
scaffold00298:174188-174208	P_trifoliata_00056:mRNA_77.2	valine--tRNA ligase, chloroplastic/mitochondrial 2 isoform X1	2.5	1862	1882	Cleavage
scaffold00298:174188-174208	P_trifoliata_00056:mRNA_77.2	valine--tRNA ligase, chloroplastic/mitochondrial 2 isoform X1	2.5	1863	1882	Cleavage
scaffold00010:2269993-2270016	P_trifoliata_00057:mRNA_24.1	GDSL esterase/lipase	3.5	229	250	Cleavage
scaffold00061:126144-126164	P_trifoliata_00057:mRNA_25.1	AP2-like ethylene-responsive transcription factor TOE3 isoform X1	0.5	1331	1351	Cleavage
scaffold00061:126144-126164	P_trifoliata_00057:mRNA_25.1	AP2-like ethylene-responsive transcription factor TOE3 isoform X1	0.5	1331	1351	Cleavage
scaffold00061:126144-126164	P_trifoliata_00057:mRNA_25.1	AP2-like ethylene-responsive transcription factor TOE3 isoform X1	0.5	1331	1351	Cleavage
scaffold00061:126144-126164	P_trifoliata_00057:mRNA_25.1	AP2-like ethylene-responsive transcription factor TOE3 isoform X1	0.5	1331	1351	Cleavage
scaffold00291:125426-125449	P_trifoliata_00057:mRNA_67.1	serine carboxypeptidase-like 27	4.5	443	466	Translation
scaffold00291:125426-125449	P_trifoliata_00057:mRNA_67.1	serine carboxypeptidase-like 27	4.5	443	466	Translation
scaffold00001:2477228-2477247	P_trifoliata_00057:mRNA_82.1	aminodeoxychorismate synthase, chloroplastic	4	1554	1573	Cleavage
scaffold00001:2477228-2477247	P_trifoliata_00057:mRNA_82.1	aminodeoxychorismate synthase, chloroplastic	4	1554	1573	Cleavage
scaffold00001:2477228-2477247	P_trifoliata_00057:mRNA_82.1	aminodeoxychorismate synthase, chloroplastic	4	1554	1573	Cleavage
scaffold00001:2477228-2477247	P_trifoliata_00057:mRNA_82.1	aminodeoxychorismate synthase, chloroplastic	4	1554	1573	Cleavage
scaffold00024:209342-209362	P_trifoliata_00057:mRNA_82.1	aminodeoxychorismate synthase, chloroplastic	5	1553	1573	Cleavage
scaffold00024:209342-209362	P_trifoliata_00057:mRNA_82.1	aminodeoxychorismate synthase, chloroplastic	5	1553	1573	Cleavage
scaffold00024:209342-209362	P_trifoliata_00057:mRNA_82.1	aminodeoxychorismate synthase, chloroplastic	5	1553	1573	Cleavage
scaffold00024:209342-209362	P_trifoliata_00057:mRNA_82.1	aminodeoxychorismate synthase, chloroplastic	5	1553	1573	Cleavage
scaffold01799:6236-6259	P_trifoliata_00058:mRNA_43.1	---NA---	2.5	294	317	Cleavage
scaffold01799:6236-6259	P_trifoliata_00058:mRNA_43.1	---NA---	2.5	294	317	Cleavage
scaffold00018:241768-241791	P_trifoliata_00059:mRNA_16.1	probable alpha-galactosidase B	4.5	508	531	Cleavage
scaffold00018:241768-241791	P_trifoliata_00059:mRNA_16.1	probable alpha-galactosidase B	4.5	508	531	Cleavage
scaffold00021:474678-474701	P_trifoliata_00059:mRNA_16.1	probable alpha-galactosidase B	4.5	508	531	Cleavage
scaffold00021:474678-474701	P_trifoliata_00059:mRNA_16.1	probable alpha-galactosidase B	4.5	508	531	Cleavage
scaffold00023:384150-384173	P_trifoliata_00059:mRNA_16.1	probable alpha-galactosidase B	4.5	508	531	Cleavage
scaffold00023:384150-384173	P_trifoliata_00059:mRNA_16.1	probable alpha-galactosidase B	4.5	508	531	Cleavage
scaffold00027:705960-705983	P_trifoliata_00059:mRNA_75.1	myb-binding protein 1A	4	2789	2812	Cleavage
scaffold00027:705960-705983	P_trifoliata_00059:mRNA_75.1	myb-binding protein 1A	4	2789	2812	Cleavage
scaffold00027:705960-705983	P_trifoliata_00059:mRNA_75.1	myb-binding protein 1A	4	2792	2812	Cleavage
scaffold00027:705960-705983	P_trifoliata_00059:mRNA_75.1	myb-binding protein 1A	4	2789	2812	Cleavage
scaffold00027:705960-705983	P_trifoliata_00059:mRNA_75.1	myb-binding protein 1A	4	2789	2812	Cleavage
scaffold00027:705960-705983	P_trifoliata_00059:mRNA_75.1	myb-binding protein 1A	4	2789	2812	Cleavage
scaffold00027:705960-705983	P_trifoliata_00059:mRNA_75.1	myb-binding protein 1A	4	2789	2812	Cleavage
scaffold00046:32831-32854	P_trifoliata_00059:mRNA_75.1	myb-binding protein 1A	4	2789	2812	Cleavage
scaffold00046:32831-32854	P_trifoliata_00059:mRNA_75.1	myb-binding protein 1A	4	2789	2812	Cleavage
scaffold00046:32831-32854	P_trifoliata_00059:mRNA_75.1	myb-binding protein 1A	4	2792	2812	Cleavage
scaffold00046:32831-32854	P_trifoliata_00059:mRNA_75.1	myb-binding protein 1A	4	2789	2812	Cleavage
scaffold00046:32831-32854	P_trifoliata_00059:mRNA_75.1	myb-binding protein 1A	4	2789	2812	Cleavage
scaffold00046:32831-32854	P_trifoliata_00059:mRNA_75.1	myb-binding protein 1A	4	2789	2812	Cleavage
scaffold00046:32831-32854	P_trifoliata_00059:mRNA_75.1	myb-binding protein 1A	4	2789	2812	Cleavage
scaffold00082:503137-503160	P_trifoliata_00059:mRNA_75.1	myb-binding protein 1A	4	2789	2812	Cleavage
scaffold00082:503137-503160	P_trifoliata_00059:mRNA_75.1	myb-binding protein 1A	4	2789	2812	Cleavage
scaffold00082:503137-503160	P_trifoliata_00059:mRNA_75.1	myb-binding protein 1A	4	2792	2812	Cleavage
scaffold00082:503137-503160	P_trifoliata_00059:mRNA_75.1	myb-binding protein 1A	4	2789	2812	Cleavage
scaffold00082:503137-503160	P_trifoliata_00059:mRNA_75.1	myb-binding protein 1A	4	2789	2812	Cleavage
scaffold00082:503137-503160	P_trifoliata_00059:mRNA_75.1	myb-binding protein 1A	4	2789	2812	Cleavage
scaffold00082:503137-503160	P_trifoliata_00059:mRNA_75.1	myb-binding protein 1A	4	2789	2812	Cleavage
scaffold00634:190-210	P_trifoliata_00060:mRNA_48.1	VAN3-binding protein	4.5	286	306	Cleavage
scaffold00634:190-210	P_trifoliata_00060:mRNA_48.1	VAN3-binding protein	4.5	286	306	Cleavage
scaffold00741:19935-19955	P_trifoliata_00060:mRNA_48.1	VAN3-binding protein	4.5	286	306	Cleavage
scaffold00741:19935-19955	P_trifoliata_00060:mRNA_48.1	VAN3-binding protein	4.5	286	306	Cleavage
scaffold00141:155273-155293	P_trifoliata_00060:mRNA_52.1	G2484-1 protein, putative isoform 1	3.5	4834	4854	Cleavage
scaffold00141:155273-155293	P_trifoliata_00060:mRNA_52.1	G2484-1 protein, putative isoform 1	3.5	4834	4854	Cleavage
scaffold00141:155273-155293	P_trifoliata_00060:mRNA_52.1	G2484-1 protein, putative isoform 1	3.5	4834	4854	Cleavage
scaffold00141:155273-155293	P_trifoliata_00060:mRNA_52.1	G2484-1 protein, putative isoform 1	3.5	4834	4854	Cleavage
scaffold00002:4204374-4204394	P_trifoliata_00060:mRNA_74.1	scarecrow-like protein 6	0.5	1350	1370	Cleavage
scaffold00002:4204374-4204394	P_trifoliata_00060:mRNA_74.1	scarecrow-like protein 6	0.5	1350	1370	Cleavage
scaffold00002:4204374-4204394	P_trifoliata_00060:mRNA_74.1	scarecrow-like protein 6	0.5	1350	1370	Cleavage
scaffold00007:1828587-1828607	P_trifoliata_00060:mRNA_74.1	scarecrow-like protein 6	0.5	1350	1370	Cleavage
scaffold00007:1828587-1828607	P_trifoliata_00060:mRNA_74.1	scarecrow-like protein 6	0.5	1350	1370	Cleavage
scaffold00007:1828587-1828607	P_trifoliata_00060:mRNA_74.1	scarecrow-like protein 6	0.5	1350	1370	Cleavage
scaffold00017:1276268-1276288	P_trifoliata_00060:mRNA_74.1	scarecrow-like protein 6	0.5	1350	1370	Cleavage
scaffold00017:1276268-1276288	P_trifoliata_00060:mRNA_74.1	scarecrow-like protein 6	0.5	1350	1370	Cleavage
scaffold00017:1276268-1276288	P_trifoliata_00060:mRNA_74.1	scarecrow-like protein 6	0.5	1350	1370	Cleavage
scaffold00035:91845-91865	P_trifoliata_00060:mRNA_74.1	scarecrow-like protein 6	0.5	1350	1370	Cleavage
scaffold00035:91845-91865	P_trifoliata_00060:mRNA_74.1	scarecrow-like protein 6	0.5	1350	1370	Cleavage
scaffold00035:91845-91865	P_trifoliata_00060:mRNA_74.1	scarecrow-like protein 6	0.5	1350	1370	Cleavage
scaffold00038:645199-645219	P_trifoliata_00060:mRNA_74.1	scarecrow-like protein 6	0.5	1350	1370	Cleavage
scaffold00038:645199-645219	P_trifoliata_00060:mRNA_74.1	scarecrow-like protein 6	0.5	1350	1370	Cleavage
scaffold00038:645199-645219	P_trifoliata_00060:mRNA_74.1	scarecrow-like protein 6	0.5	1350	1370	Cleavage
scaffold00013:513566-513589	P_trifoliata_00060:mRNA_77.1	L-lactate dehydrogenase B	5	960	983	Cleavage
scaffold00174:6006-6029	P_trifoliata_00062:mRNA_53.1	sugar transporter ERD6-like 5	2.5	100	123	Cleavage
scaffold00174:6006-6029	P_trifoliata_00062:mRNA_53.1	sugar transporter ERD6-like 5	2.5	100	123	Cleavage
scaffold00174:6006-6029	P_trifoliata_00062:mRNA_53.1	sugar transporter ERD6-like 5	2.5	100	123	Cleavage
scaffold00174:6006-6029	P_trifoliata_00062:mRNA_53.1	sugar transporter ERD6-like 5	2.5	100	123	Cleavage
scaffold00013:544138-544158	P_trifoliata_00063:mRNA_58.1	squamosa promoter-binding-like protein 6	2	1226	1246	Cleavage
scaffold00013:544138-544158	P_trifoliata_00063:mRNA_58.1	squamosa promoter-binding-like protein 6	2	1226	1246	Cleavage
scaffold00013:544138-544158	P_trifoliata_00063:mRNA_58.1	squamosa promoter-binding-like protein 6	2	1226	1246	Cleavage
scaffold00013:544138-544158	P_trifoliata_00063:mRNA_58.1	squamosa promoter-binding-like protein 6	2	1226	1246	Cleavage
scaffold00013:544138-544158	P_trifoliata_00063:mRNA_58.1	squamosa promoter-binding-like protein 6	2	1226	1246	Cleavage
scaffold00013:544138-544158	P_trifoliata_00063:mRNA_58.1	squamosa promoter-binding-like protein 6	2	1226	1246	Cleavage
scaffold00025:1066432-1066452	P_trifoliata_00063:mRNA_58.1	squamosa promoter-binding-like protein 6	2.5	1226	1246	Cleavage
scaffold00025:1066432-1066452	P_trifoliata_00063:mRNA_58.1	squamosa promoter-binding-like protein 6	2.5	1226	1246	Cleavage
scaffold00025:1066432-1066452	P_trifoliata_00063:mRNA_58.1	squamosa promoter-binding-like protein 6	2.5	1226	1246	Cleavage
scaffold00025:1066432-1066452	P_trifoliata_00063:mRNA_58.1	squamosa promoter-binding-like protein 6	2.5	1226	1246	Cleavage
scaffold00073:281543-281566	P_trifoliata_00064:mRNA_9.1	transcription termination factor MTERF2, chloroplastic	4	1717	1740	Translation
scaffold00116:230383-230406	P_trifoliata_00064:mRNA_97.1	solute carrier family 25 member 44-like	4	697	720	Cleavage
scaffold00116:230383-230406	P_trifoliata_00064:mRNA_97.1	solute carrier family 25 member 44-like	4	697	720	Cleavage
scaffold00116:230383-230406	P_trifoliata_00064:mRNA_97.1	solute carrier family 25 member 44-like	4	697	720	Cleavage
scaffold00116:230383-230406	P_trifoliata_00064:mRNA_97.1	solute carrier family 25 member 44-like	4	697	720	Cleavage
scaffold00116:230383-230406	P_trifoliata_00064:mRNA_97.1	solute carrier family 25 member 44-like	4	697	720	Cleavage
scaffold00087:149225-149245	P_trifoliata_00065:mRNA_33.1	cyclic nucleotide-gated ion channel 1-like	3	1378	1398	Translation
scaffold00087:149225-149245	P_trifoliata_00065:mRNA_33.1	cyclic nucleotide-gated ion channel 1-like	3	1378	1398	Translation
scaffold00087:149225-149245	P_trifoliata_00065:mRNA_33.1	cyclic nucleotide-gated ion channel 1-like	3	1378	1398	Translation
scaffold00015:720302-720323	P_trifoliata_00065:mRNA_6.1	WD40 domain-containing protein/Rav1p_C domain-containing protein	3.5	2371	2392	Cleavage
scaffold00015:720302-720323	P_trifoliata_00065:mRNA_6.1	WD40 domain-containing protein/Rav1p_C domain-containing protein	3.5	2371	2392	Cleavage
scaffold00015:1610615-1610638	P_trifoliata_00065:mRNA_6.1	WD40 domain-containing protein/Rav1p_C domain-containing protein	4.75	4202	4227	Cleavage
scaffold00015:1610615-1610638	P_trifoliata_00065:mRNA_6.1	WD40 domain-containing protein/Rav1p_C domain-containing protein	4.75	4202	4227	Cleavage
scaffold00015:1610615-1610638	P_trifoliata_00065:mRNA_6.1	WD40 domain-containing protein/Rav1p_C domain-containing protein	4.75	4202	4227	Cleavage
scaffold00494:62182-62202	P_trifoliata_00065:mRNA_8.1	hypothetical protein CICLE_v10023834mg, partial	2.5	141	161	Cleavage
scaffold00494:62182-62202	P_trifoliata_00065:mRNA_8.1	hypothetical protein CICLE_v10023834mg, partial	2.5	141	161	Cleavage
scaffold00009:656537-656560	P_trifoliata_00065:mRNA_88.1	probable LRR receptor-like serine/threonine-protein kinase At1g53420 isoform X2	3.5	1021	1044	Cleavage
scaffold00688:13119-13142	P_trifoliata_00067:mRNA_87.1	O-fucosyltransferase 37	4.5	158	180	Translation
scaffold00667:36167-36190	P_trifoliata_00069:mRNA_60.1	aspartic proteinase CDR1-like	4	904	927	Cleavage
scaffold00076:43198-43221	P_trifoliata_00070:mRNA_25.1	protein REDUCED WALL ACETYLATION 2 isoform X2	3.5	494	517	Cleavage
scaffold00076:43198-43221	P_trifoliata_00070:mRNA_25.1	protein REDUCED WALL ACETYLATION 2 isoform X2	3.5	494	517	Cleavage
scaffold00076:43198-43221	P_trifoliata_00070:mRNA_25.1	protein REDUCED WALL ACETYLATION 2 isoform X2	3.5	494	517	Cleavage
scaffold00076:43198-43221	P_trifoliata_00070:mRNA_25.1	protein REDUCED WALL ACETYLATION 2 isoform X2	3.5	494	517	Cleavage
scaffold00076:43198-43221	P_trifoliata_00070:mRNA_25.1	protein REDUCED WALL ACETYLATION 2 isoform X2	3.5	494	517	Cleavage
scaffold00015:720302-720323	P_trifoliata_00070:mRNA_65.1	wall-associated receptor kinase 5	3	86	107	Cleavage
scaffold00015:720302-720323	P_trifoliata_00070:mRNA_65.1	wall-associated receptor kinase 5	3	86	107	Cleavage
scaffold00120:72800-72820	P_trifoliata_00071:mRNA_16.1	histone acetyltransferase HAC1-like isoform X1	4.5	397	417	Cleavage
scaffold00120:72800-72820	P_trifoliata_00071:mRNA_16.1	histone acetyltransferase HAC1-like isoform X1	4.5	397	417	Cleavage
scaffold00120:72800-72820	P_trifoliata_00071:mRNA_16.1	histone acetyltransferase HAC1-like isoform X1	4.5	397	417	Cleavage
scaffold00634:190-210	P_trifoliata_00071:mRNA_4.1	F-box/LRR-repeat protein At5g63520 isoform X1	2.5	1183	1203	Translation
scaffold00634:190-210	P_trifoliata_00071:mRNA_4.1	F-box/LRR-repeat protein At5g63520 isoform X1	2.5	1183	1203	Translation
scaffold00741:19935-19955	P_trifoliata_00071:mRNA_4.1	F-box/LRR-repeat protein At5g63520 isoform X1	2.5	1183	1203	Translation
scaffold00741:19935-19955	P_trifoliata_00071:mRNA_4.1	F-box/LRR-repeat protein At5g63520 isoform X1	2.5	1183	1203	Translation
scaffold00634:190-210	P_trifoliata_00071:mRNA_4.2	F-box/LRR-repeat protein At5g63520 isoform X1	2.5	1495	1515	Translation
scaffold00634:190-210	P_trifoliata_00071:mRNA_4.2	F-box/LRR-repeat protein At5g63520 isoform X1	2.5	1495	1515	Translation
scaffold00741:19935-19955	P_trifoliata_00071:mRNA_4.2	F-box/LRR-repeat protein At5g63520 isoform X1	2.5	1495	1515	Translation
scaffold00741:19935-19955	P_trifoliata_00071:mRNA_4.2	F-box/LRR-repeat protein At5g63520 isoform X1	2.5	1495	1515	Translation
scaffold00634:190-210	P_trifoliata_00071:mRNA_4.3	F-box/LRR-repeat protein At5g63520 isoform X1	2.5	1186	1206	Translation
scaffold00634:190-210	P_trifoliata_00071:mRNA_4.3	F-box/LRR-repeat protein At5g63520 isoform X1	2.5	1186	1206	Translation
scaffold00741:19935-19955	P_trifoliata_00071:mRNA_4.3	F-box/LRR-repeat protein At5g63520 isoform X1	2.5	1186	1206	Translation
scaffold00741:19935-19955	P_trifoliata_00071:mRNA_4.3	F-box/LRR-repeat protein At5g63520 isoform X1	2.5	1186	1206	Translation
scaffold00667:36167-36190	P_trifoliata_00071:mRNA_70.1	ethylene-overproduction protein 1	4.5	1271	1293	Cleavage
scaffold00003:3283191-3283214	P_trifoliata_00073:mRNA_18.1	COP1-interactive protein 1 isoform X4	4.5	976	999	Cleavage
scaffold00003:3283191-3283214	P_trifoliata_00073:mRNA_18.1	COP1-interactive protein 1 isoform X4	4.5	976	999	Cleavage
scaffold00003:3283191-3283214	P_trifoliata_00073:mRNA_18.1	COP1-interactive protein 1 isoform X4	4.5	976	999	Cleavage
scaffold00301:165545-165568	P_trifoliata_00074:mRNA_16.1	phytosulfokine receptor 2	4.5	827	850	Cleavage
scaffold00301:165545-165568	P_trifoliata_00074:mRNA_16.1	phytosulfokine receptor 2	4.5	827	850	Cleavage
scaffold00301:165545-165568	P_trifoliata_00074:mRNA_16.1	phytosulfokine receptor 2	4.5	827	850	Cleavage
scaffold00301:165545-165568	P_trifoliata_00074:mRNA_16.1	phytosulfokine receptor 2	4.5	827	850	Cleavage
scaffold00301:165545-165568	P_trifoliata_00074:mRNA_16.1	phytosulfokine receptor 2	4.5	827	850	Cleavage
scaffold00015:720302-720323	P_trifoliata_00074:mRNA_43.1	wall-associated receptor kinase 5	3	86	107	Cleavage
scaffold00015:720302-720323	P_trifoliata_00074:mRNA_43.1	wall-associated receptor kinase 5	3	86	107	Cleavage
scaffold01950:5922-5941	P_trifoliata_00074:mRNA_51.1	pentatricopeptide repeat-containing protein At1g71490	4	167	186	Cleavage
scaffold00025:1066432-1066452	P_trifoliata_00075:mRNA_68.1	squamosa promoter-binding-like protein 9	1	797	817	Cleavage
scaffold00025:1066432-1066452	P_trifoliata_00075:mRNA_68.1	squamosa promoter-binding-like protein 9	1	797	817	Cleavage
scaffold00025:1066432-1066452	P_trifoliata_00075:mRNA_68.1	squamosa promoter-binding-like protein 9	1	797	817	Cleavage
scaffold00025:1066432-1066452	P_trifoliata_00075:mRNA_68.1	squamosa promoter-binding-like protein 9	1	797	817	Cleavage
scaffold00013:544138-544158	P_trifoliata_00075:mRNA_68.1	squamosa promoter-binding-like protein 9	2	797	817	Cleavage
scaffold00013:544138-544158	P_trifoliata_00075:mRNA_68.1	squamosa promoter-binding-like protein 9	2	797	817	Cleavage
scaffold00013:544138-544158	P_trifoliata_00075:mRNA_68.1	squamosa promoter-binding-like protein 9	2	797	817	Cleavage
scaffold00013:544138-544158	P_trifoliata_00075:mRNA_68.1	squamosa promoter-binding-like protein 9	2	797	817	Cleavage
scaffold00013:544138-544158	P_trifoliata_00075:mRNA_68.1	squamosa promoter-binding-like protein 9	2	797	817	Cleavage
scaffold00013:544138-544158	P_trifoliata_00075:mRNA_68.1	squamosa promoter-binding-like protein 9	2	797	817	Cleavage
scaffold00042:344636-344656	P_trifoliata_00075:mRNA_68.1	squamosa promoter-binding-like protein 9	2	797	817	Cleavage
scaffold00042:344636-344656	P_trifoliata_00075:mRNA_68.1	squamosa promoter-binding-like protein 9	2	797	817	Cleavage
scaffold00042:344636-344656	P_trifoliata_00075:mRNA_68.1	squamosa promoter-binding-like protein 9	2	797	817	Cleavage
scaffold00042:344636-344656	P_trifoliata_00075:mRNA_68.1	squamosa promoter-binding-like protein 9	2	797	817	Cleavage
scaffold00445:44137-44157	P_trifoliata_00075:mRNA_68.1	squamosa promoter-binding-like protein 9	2.5	797	817	Cleavage
scaffold00445:44137-44157	P_trifoliata_00075:mRNA_68.1	squamosa promoter-binding-like protein 9	2.5	797	817	Cleavage
scaffold00445:44137-44157	P_trifoliata_00075:mRNA_68.1	squamosa promoter-binding-like protein 9	2.5	797	817	Cleavage
scaffold00445:44137-44157	P_trifoliata_00075:mRNA_68.1	squamosa promoter-binding-like protein 9	2.5	797	817	Cleavage
scaffold00445:44137-44157	P_trifoliata_00075:mRNA_68.1	squamosa promoter-binding-like protein 9	2.5	797	817	Cleavage
scaffold00025:1066432-1066452	P_trifoliata_00075:mRNA_68.2	squamosa promoter-binding-like protein 9	1	821	841	Cleavage
scaffold00025:1066432-1066452	P_trifoliata_00075:mRNA_68.2	squamosa promoter-binding-like protein 9	1	821	841	Cleavage
scaffold00025:1066432-1066452	P_trifoliata_00075:mRNA_68.2	squamosa promoter-binding-like protein 9	1	821	841	Cleavage
scaffold00025:1066432-1066452	P_trifoliata_00075:mRNA_68.2	squamosa promoter-binding-like protein 9	1	821	841	Cleavage
scaffold00013:544138-544158	P_trifoliata_00075:mRNA_68.2	squamosa promoter-binding-like protein 9	2	821	841	Cleavage
scaffold00013:544138-544158	P_trifoliata_00075:mRNA_68.2	squamosa promoter-binding-like protein 9	2	821	841	Cleavage
scaffold00013:544138-544158	P_trifoliata_00075:mRNA_68.2	squamosa promoter-binding-like protein 9	2	821	841	Cleavage
scaffold00013:544138-544158	P_trifoliata_00075:mRNA_68.2	squamosa promoter-binding-like protein 9	2	821	841	Cleavage
scaffold00013:544138-544158	P_trifoliata_00075:mRNA_68.2	squamosa promoter-binding-like protein 9	2	821	841	Cleavage
scaffold00013:544138-544158	P_trifoliata_00075:mRNA_68.2	squamosa promoter-binding-like protein 9	2	821	841	Cleavage
scaffold00042:344636-344656	P_trifoliata_00075:mRNA_68.2	squamosa promoter-binding-like protein 9	2	821	841	Cleavage
scaffold00042:344636-344656	P_trifoliata_00075:mRNA_68.2	squamosa promoter-binding-like protein 9	2	821	841	Cleavage
scaffold00042:344636-344656	P_trifoliata_00075:mRNA_68.2	squamosa promoter-binding-like protein 9	2	821	841	Cleavage
scaffold00042:344636-344656	P_trifoliata_00075:mRNA_68.2	squamosa promoter-binding-like protein 9	2	821	841	Cleavage
scaffold00445:44137-44157	P_trifoliata_00075:mRNA_68.2	squamosa promoter-binding-like protein 9	2.5	821	841	Cleavage
scaffold00445:44137-44157	P_trifoliata_00075:mRNA_68.2	squamosa promoter-binding-like protein 9	2.5	821	841	Cleavage
scaffold00445:44137-44157	P_trifoliata_00075:mRNA_68.2	squamosa promoter-binding-like protein 9	2.5	821	841	Cleavage
scaffold00445:44137-44157	P_trifoliata_00075:mRNA_68.2	squamosa promoter-binding-like protein 9	2.5	821	841	Cleavage
scaffold00445:44137-44157	P_trifoliata_00075:mRNA_68.2	squamosa promoter-binding-like protein 9	2.5	821	841	Cleavage
scaffold00445:44137-44157	P_trifoliata_00075:mRNA_68.2	squamosa promoter-binding-like protein 9	5	526	545	Cleavage
scaffold00445:44137-44157	P_trifoliata_00075:mRNA_68.2	squamosa promoter-binding-like protein 9	5	526	545	Cleavage
scaffold00445:44137-44157	P_trifoliata_00075:mRNA_68.2	squamosa promoter-binding-like protein 9	5	526	545	Cleavage
scaffold00445:44137-44157	P_trifoliata_00075:mRNA_68.2	squamosa promoter-binding-like protein 9	5	526	545	Cleavage
scaffold00445:44137-44157	P_trifoliata_00075:mRNA_68.2	squamosa promoter-binding-like protein 9	5	526	545	Cleavage
scaffold00001:1255739-1255762	P_trifoliata_00075:mRNA_81.1	protein PHOTOPERIOD-INDEPENDENT EARLY FLOWERING 1 isoform X1	3	2625	2648	Translation
scaffold00036:835956-835976	P_trifoliata_00075:mRNA_81.1	protein PHOTOPERIOD-INDEPENDENT EARLY FLOWERING 1 isoform X1	3	4899	4919	Translation
scaffold00036:835956-835976	P_trifoliata_00075:mRNA_81.1	protein PHOTOPERIOD-INDEPENDENT EARLY FLOWERING 1 isoform X1	3	4899	4919	Translation
scaffold00036:835956-835976	P_trifoliata_00075:mRNA_81.1	protein PHOTOPERIOD-INDEPENDENT EARLY FLOWERING 1 isoform X1	3	4899	4919	Translation
scaffold00036:835956-835976	P_trifoliata_00075:mRNA_81.1	protein PHOTOPERIOD-INDEPENDENT EARLY FLOWERING 1 isoform X1	3	4899	4919	Translation
scaffold00036:835956-835976	P_trifoliata_00075:mRNA_81.1	protein PHOTOPERIOD-INDEPENDENT EARLY FLOWERING 1 isoform X1	3	4899	4919	Translation
scaffold00194:197922-197945	P_trifoliata_00076:mRNA_47.2	chaperonin CPN60-2, mitochondrial	4	1269	1291	Cleavage
scaffold00194:197922-197945	P_trifoliata_00076:mRNA_47.2	chaperonin CPN60-2, mitochondrial	4	1269	1291	Cleavage
scaffold00688:13119-13142	P_trifoliata_00077:mRNA_14.1	WAT1-related protein At4g15540-like isoform X1	3	1623	1646	Cleavage
scaffold00688:13119-13142	P_trifoliata_00077:mRNA_14.1	WAT1-related protein At4g15540-like isoform X1	3	1625	1646	Cleavage
scaffold00688:13119-13142	P_trifoliata_00077:mRNA_14.1	WAT1-related protein At4g15540-like isoform X1	3	1623	1646	Cleavage
scaffold00688:13119-13142	P_trifoliata_00077:mRNA_14.1	WAT1-related protein At4g15540-like isoform X1	3	1624	1646	Cleavage
scaffold00688:13119-13142	P_trifoliata_00077:mRNA_14.1	WAT1-related protein At4g15540-like isoform X1	3	1623	1646	Cleavage
scaffold00890:15403-15426	P_trifoliata_00077:mRNA_21.1	NHL domain-containing protein	5	963	986	Cleavage
scaffold00024:209342-209362	P_trifoliata_00077:mRNA_40.1	serine/threonine-protein kinase HT1	2.5	700	720	Cleavage
scaffold00024:209342-209362	P_trifoliata_00077:mRNA_40.1	serine/threonine-protein kinase HT1	2.5	700	720	Cleavage
scaffold00024:209342-209362	P_trifoliata_00077:mRNA_40.1	serine/threonine-protein kinase HT1	2.5	700	720	Cleavage
scaffold00024:209342-209362	P_trifoliata_00077:mRNA_40.1	serine/threonine-protein kinase HT1	2.5	700	720	Cleavage
scaffold00494:62182-62202	P_trifoliata_00077:mRNA_83.1	---NA---	3.5	45	65	Cleavage
scaffold00494:62182-62202	P_trifoliata_00077:mRNA_83.1	---NA---	3.5	45	65	Cleavage
scaffold00001:154628-154651	P_trifoliata_00078:mRNA_35.1	Lgl_C domain-containing protein	4.5	1348	1371	Cleavage
scaffold00001:154628-154651	P_trifoliata_00078:mRNA_35.1	Lgl_C domain-containing protein	4.5	1348	1371	Cleavage
scaffold00001:154628-154651	P_trifoliata_00078:mRNA_35.1	Lgl_C domain-containing protein	4.5	1348	1371	Cleavage
scaffold00001:154628-154651	P_trifoliata_00078:mRNA_35.1	Lgl_C domain-containing protein	4.5	1348	1371	Cleavage
scaffold00002:3906234-3906257	P_trifoliata_00078:mRNA_35.1	Lgl_C domain-containing protein	4.5	1348	1371	Cleavage
scaffold00002:3906234-3906257	P_trifoliata_00078:mRNA_35.1	Lgl_C domain-containing protein	4.5	1348	1371	Cleavage
scaffold00002:3906234-3906257	P_trifoliata_00078:mRNA_35.1	Lgl_C domain-containing protein	4.5	1348	1371	Cleavage
scaffold00002:3906234-3906257	P_trifoliata_00078:mRNA_35.1	Lgl_C domain-containing protein	4.5	1348	1371	Cleavage
scaffold00004:3464107-3464130	P_trifoliata_00078:mRNA_35.1	Lgl_C domain-containing protein	4.5	1348	1371	Cleavage
scaffold00004:3464107-3464130	P_trifoliata_00078:mRNA_35.1	Lgl_C domain-containing protein	4.5	1348	1371	Cleavage
scaffold00004:3464107-3464130	P_trifoliata_00078:mRNA_35.1	Lgl_C domain-containing protein	4.5	1348	1371	Cleavage
scaffold00004:3464107-3464130	P_trifoliata_00078:mRNA_35.1	Lgl_C domain-containing protein	4.5	1348	1371	Cleavage
scaffold00004:885697-885720	P_trifoliata_00078:mRNA_35.1	Lgl_C domain-containing protein	4.5	1348	1371	Cleavage
scaffold00004:885697-885720	P_trifoliata_00078:mRNA_35.1	Lgl_C domain-containing protein	4.5	1348	1371	Cleavage
scaffold00004:885697-885720	P_trifoliata_00078:mRNA_35.1	Lgl_C domain-containing protein	4.5	1348	1371	Cleavage
scaffold00004:885697-885720	P_trifoliata_00078:mRNA_35.1	Lgl_C domain-containing protein	4.5	1348	1371	Cleavage
scaffold00019:453750-453773	P_trifoliata_00078:mRNA_35.1	Lgl_C domain-containing protein	4.5	1348	1371	Cleavage
scaffold00019:453750-453773	P_trifoliata_00078:mRNA_35.1	Lgl_C domain-containing protein	4.5	1348	1371	Cleavage
scaffold00019:453750-453773	P_trifoliata_00078:mRNA_35.1	Lgl_C domain-containing protein	4.5	1348	1371	Cleavage
scaffold00019:453750-453773	P_trifoliata_00078:mRNA_35.1	Lgl_C domain-containing protein	4.5	1348	1371	Cleavage
scaffold00047:194489-194512	P_trifoliata_00078:mRNA_35.1	Lgl_C domain-containing protein	4.5	1348	1371	Cleavage
scaffold00047:194489-194512	P_trifoliata_00078:mRNA_35.1	Lgl_C domain-containing protein	4.5	1348	1371	Cleavage
scaffold00047:194489-194512	P_trifoliata_00078:mRNA_35.1	Lgl_C domain-containing protein	4.5	1348	1371	Cleavage
scaffold00047:194489-194512	P_trifoliata_00078:mRNA_35.1	Lgl_C domain-containing protein	4.5	1348	1371	Cleavage
scaffold00049:202902-202925	P_trifoliata_00078:mRNA_35.1	Lgl_C domain-containing protein	4.5	1348	1371	Cleavage
scaffold00049:202902-202925	P_trifoliata_00078:mRNA_35.1	Lgl_C domain-containing protein	4.5	1348	1371	Cleavage
scaffold00049:202902-202925	P_trifoliata_00078:mRNA_35.1	Lgl_C domain-containing protein	4.5	1348	1371	Cleavage
scaffold00049:202902-202925	P_trifoliata_00078:mRNA_35.1	Lgl_C domain-containing protein	4.5	1348	1371	Cleavage
scaffold00068:510708-510731	P_trifoliata_00078:mRNA_35.1	Lgl_C domain-containing protein	4.5	1348	1371	Cleavage
scaffold00068:510708-510731	P_trifoliata_00078:mRNA_35.1	Lgl_C domain-containing protein	4.5	1348	1371	Cleavage
scaffold00068:510708-510731	P_trifoliata_00078:mRNA_35.1	Lgl_C domain-containing protein	4.5	1348	1371	Cleavage
scaffold00068:510708-510731	P_trifoliata_00078:mRNA_35.1	Lgl_C domain-containing protein	4.5	1348	1371	Cleavage
scaffold00129:135014-135037	P_trifoliata_00078:mRNA_35.1	Lgl_C domain-containing protein	4.5	1348	1371	Cleavage
scaffold00129:135014-135037	P_trifoliata_00078:mRNA_35.1	Lgl_C domain-containing protein	4.5	1348	1371	Cleavage
scaffold00129:135014-135037	P_trifoliata_00078:mRNA_35.1	Lgl_C domain-containing protein	4.5	1348	1371	Cleavage
scaffold00129:135014-135037	P_trifoliata_00078:mRNA_35.1	Lgl_C domain-containing protein	4.5	1348	1371	Cleavage
scaffold00132:70551-70574	P_trifoliata_00078:mRNA_35.1	Lgl_C domain-containing protein	4.5	1348	1371	Cleavage
scaffold00132:70551-70574	P_trifoliata_00078:mRNA_35.1	Lgl_C domain-containing protein	4.5	1348	1371	Cleavage
scaffold00132:70551-70574	P_trifoliata_00078:mRNA_35.1	Lgl_C domain-containing protein	4.5	1348	1371	Cleavage
scaffold00132:70551-70574	P_trifoliata_00078:mRNA_35.1	Lgl_C domain-containing protein	4.5	1348	1371	Cleavage
scaffold00176:133983-134006	P_trifoliata_00078:mRNA_35.1	Lgl_C domain-containing protein	4.5	1348	1371	Cleavage
scaffold00176:133983-134006	P_trifoliata_00078:mRNA_35.1	Lgl_C domain-containing protein	4.5	1348	1371	Cleavage
scaffold00176:133983-134006	P_trifoliata_00078:mRNA_35.1	Lgl_C domain-containing protein	4.5	1348	1371	Cleavage
scaffold00176:133983-134006	P_trifoliata_00078:mRNA_35.1	Lgl_C domain-containing protein	4.5	1348	1371	Cleavage
scaffold00496:38489-38512	P_trifoliata_00078:mRNA_35.1	Lgl_C domain-containing protein	4.5	1348	1371	Cleavage
scaffold00496:38489-38512	P_trifoliata_00078:mRNA_35.1	Lgl_C domain-containing protein	4.5	1348	1371	Cleavage
scaffold00496:38489-38512	P_trifoliata_00078:mRNA_35.1	Lgl_C domain-containing protein	4.5	1348	1371	Cleavage
scaffold00496:38489-38512	P_trifoliata_00078:mRNA_35.1	Lgl_C domain-containing protein	4.5	1348	1371	Cleavage
scaffold01073:37997-38020	P_trifoliata_00078:mRNA_35.1	Lgl_C domain-containing protein	4.5	1348	1371	Cleavage
scaffold01073:37997-38020	P_trifoliata_00078:mRNA_35.1	Lgl_C domain-containing protein	4.5	1348	1371	Cleavage
scaffold01073:37997-38020	P_trifoliata_00078:mRNA_35.1	Lgl_C domain-containing protein	4.5	1348	1371	Cleavage
scaffold01073:37997-38020	P_trifoliata_00078:mRNA_35.1	Lgl_C domain-containing protein	4.5	1348	1371	Cleavage
scaffold00090:432238-432261	P_trifoliata_00078:mRNA_68.1	ganglioside-induced differentiation-associated protein 2	4	197	219	Cleavage
scaffold00022:607723-607743	P_trifoliata_00078:mRNA_73.1	ammonium transporter 3 member 1-like	2.5	539	559	Cleavage
scaffold00022:607723-607743	P_trifoliata_00078:mRNA_73.1	ammonium transporter 3 member 1-like	2.5	539	559	Cleavage
scaffold00022:607723-607743	P_trifoliata_00078:mRNA_73.1	ammonium transporter 3 member 1-like	2.5	539	559	Cleavage
scaffold00022:607723-607743	P_trifoliata_00078:mRNA_73.1	ammonium transporter 3 member 1-like	2.5	539	559	Cleavage
scaffold00022:607723-607743	P_trifoliata_00078:mRNA_73.1	ammonium transporter 3 member 1-like	2.5	539	559	Cleavage
scaffold00022:607723-607743	P_trifoliata_00078:mRNA_73.1	ammonium transporter 3 member 1-like	2.5	539	559	Cleavage
scaffold00225:208318-208338	P_trifoliata_00078:mRNA_89.1	aspartyl protease family protein 1 isoform X2	2	2064	2084	Cleavage
scaffold00225:208318-208338	P_trifoliata_00078:mRNA_89.1	aspartyl protease family protein 1 isoform X2	2	2064	2084	Cleavage
scaffold00225:208318-208338	P_trifoliata_00078:mRNA_89.1	aspartyl protease family protein 1 isoform X2	2	2064	2084	Cleavage
scaffold00225:208318-208338	P_trifoliata_00078:mRNA_89.1	aspartyl protease family protein 1 isoform X2	2	2064	2084	Cleavage
scaffold00225:208318-208338	P_trifoliata_00078:mRNA_89.1	aspartyl protease family protein 1 isoform X2	2	2064	2084	Cleavage
scaffold00225:208318-208338	P_trifoliata_00078:mRNA_89.1	aspartyl protease family protein 1 isoform X2	2	2064	2084	Cleavage
scaffold00295:43183-43203	P_trifoliata_00078:mRNA_89.1	aspartyl protease family protein 1 isoform X2	2	2064	2084	Cleavage
scaffold00295:43183-43203	P_trifoliata_00078:mRNA_89.1	aspartyl protease family protein 1 isoform X2	2	2064	2084	Cleavage
scaffold00295:43183-43203	P_trifoliata_00078:mRNA_89.1	aspartyl protease family protein 1 isoform X2	2	2064	2084	Cleavage
scaffold00295:43183-43203	P_trifoliata_00078:mRNA_89.1	aspartyl protease family protein 1 isoform X2	2	2064	2084	Cleavage
scaffold00295:43183-43203	P_trifoliata_00078:mRNA_89.1	aspartyl protease family protein 1 isoform X2	2	2064	2084	Cleavage
scaffold00295:43183-43203	P_trifoliata_00078:mRNA_89.1	aspartyl protease family protein 1 isoform X2	2	2064	2084	Cleavage
scaffold00010:2269993-2270016	P_trifoliata_00079:mRNA_48.1	wiskott-Aldrich syndrome protein family member 2	4.5	467	490	Cleavage
scaffold00010:2269993-2270016	P_trifoliata_00079:mRNA_48.1	wiskott-Aldrich syndrome protein family member 2	4.5	467	490	Cleavage
scaffold00010:2269993-2270016	P_trifoliata_00079:mRNA_48.1	wiskott-Aldrich syndrome protein family member 2	4.5	467	490	Cleavage
scaffold00010:2269993-2270016	P_trifoliata_00079:mRNA_48.1	wiskott-Aldrich syndrome protein family member 2	4.5	469	490	Cleavage
scaffold00010:2269993-2270016	P_trifoliata_00079:mRNA_48.1	wiskott-Aldrich syndrome protein family member 2	4.5	467	490	Cleavage
scaffold00010:464670-464693	P_trifoliata_00079:mRNA_64.1	hypothetical protein CUMW_213620	4	1828	1851	Cleavage
scaffold00010:464670-464693	P_trifoliata_00079:mRNA_64.1	hypothetical protein CUMW_213620	4	1828	1851	Cleavage
scaffold00968:39958-39978	P_trifoliata_00080:mRNA_23.1	BRCA1-associated protein isoform X1	4	945	965	Cleavage
scaffold00968:39958-39978	P_trifoliata_00080:mRNA_23.1	BRCA1-associated protein isoform X1	4	945	965	Cleavage
scaffold00968:39958-39978	P_trifoliata_00080:mRNA_23.1	BRCA1-associated protein isoform X1	4	945	965	Cleavage
scaffold00010:464670-464693	P_trifoliata_00080:mRNA_68.1	coumarin 8-geranyltransferase 1b, chloroplastic	3	596	619	Cleavage
scaffold00010:464670-464693	P_trifoliata_00080:mRNA_68.1	coumarin 8-geranyltransferase 1b, chloroplastic	3	596	619	Cleavage
scaffold00010:464670-464693	P_trifoliata_00080:mRNA_68.1	coumarin 8-geranyltransferase 1b, chloroplastic	3	599	619	Cleavage
scaffold00010:464670-464693	P_trifoliata_00080:mRNA_68.1	coumarin 8-geranyltransferase 1b, chloroplastic	3.5	566	589	Cleavage
scaffold00010:464670-464693	P_trifoliata_00080:mRNA_68.1	coumarin 8-geranyltransferase 1b, chloroplastic	3.5	566	589	Cleavage
scaffold00010:464670-464693	P_trifoliata_00080:mRNA_68.1	coumarin 8-geranyltransferase 1b, chloroplastic	3.5	569	589	Cleavage
scaffold00010:464670-464693	P_trifoliata_00080:mRNA_68.1	coumarin 8-geranyltransferase 1b, chloroplastic	4.5	626	649	Translation
scaffold00010:464670-464693	P_trifoliata_00080:mRNA_68.1	coumarin 8-geranyltransferase 1b, chloroplastic	4.5	626	649	Translation
scaffold00010:464670-464693	P_trifoliata_00080:mRNA_68.1	coumarin 8-geranyltransferase 1b, chloroplastic	4.5	629	649	Translation
scaffold00225:208318-208338	P_trifoliata_00082:mRNA_19.1	phosphoglucomutase, chloroplastic	2.5	100	120	Cleavage
scaffold00225:208318-208338	P_trifoliata_00082:mRNA_19.1	phosphoglucomutase, chloroplastic	2.5	100	120	Cleavage
scaffold00225:208318-208338	P_trifoliata_00082:mRNA_19.1	phosphoglucomutase, chloroplastic	2.5	100	120	Cleavage
scaffold00225:208318-208338	P_trifoliata_00082:mRNA_19.1	phosphoglucomutase, chloroplastic	2.5	100	120	Cleavage
scaffold00225:208318-208338	P_trifoliata_00082:mRNA_19.1	phosphoglucomutase, chloroplastic	2.5	100	120	Cleavage
scaffold00225:208318-208338	P_trifoliata_00082:mRNA_19.1	phosphoglucomutase, chloroplastic	2.5	100	120	Cleavage
scaffold00295:43183-43203	P_trifoliata_00082:mRNA_19.1	phosphoglucomutase, chloroplastic	2.5	100	120	Cleavage
scaffold00295:43183-43203	P_trifoliata_00082:mRNA_19.1	phosphoglucomutase, chloroplastic	2.5	100	120	Cleavage
scaffold00295:43183-43203	P_trifoliata_00082:mRNA_19.1	phosphoglucomutase, chloroplastic	2.5	100	120	Cleavage
scaffold00295:43183-43203	P_trifoliata_00082:mRNA_19.1	phosphoglucomutase, chloroplastic	2.5	100	120	Cleavage
scaffold00295:43183-43203	P_trifoliata_00082:mRNA_19.1	phosphoglucomutase, chloroplastic	2.5	100	120	Cleavage
scaffold00295:43183-43203	P_trifoliata_00082:mRNA_19.1	phosphoglucomutase, chloroplastic	2.5	100	120	Cleavage
scaffold00093:238999-239020	P_trifoliata_00084:mRNA_6.1	uncharacterized protein LOC112097899	1.5	478	499	Cleavage
scaffold00093:238999-239020	P_trifoliata_00084:mRNA_6.1	uncharacterized protein LOC112097899	1.5	478	499	Cleavage
scaffold00093:238999-239020	P_trifoliata_00084:mRNA_6.1	uncharacterized protein LOC112097899	1.5	478	499	Cleavage
scaffold00171:277865-277886	P_trifoliata_00086:mRNA_71.1	protein SSUH2 homolog	4	250	271	Cleavage
scaffold00171:277865-277886	P_trifoliata_00086:mRNA_71.1	protein SSUH2 homolog	4	250	271	Cleavage
scaffold00346:129293-129313	P_trifoliata_00086:mRNA_84.1	Zinc finger, RING-CH-type	3	485	505	Cleavage
scaffold00346:129293-129313	P_trifoliata_00086:mRNA_84.1	Zinc finger, RING-CH-type	3	485	505	Cleavage
scaffold00346:129293-129313	P_trifoliata_00086:mRNA_84.1	Zinc finger, RING-CH-type	3	485	505	Cleavage
scaffold00053:446100-446123	P_trifoliata_00086:mRNA_85.1	probable serine/threonine-protein kinase At5g41260 isoform X1	2.5	626	649	Cleavage
scaffold00053:446100-446123	P_trifoliata_00086:mRNA_85.1	probable serine/threonine-protein kinase At5g41260 isoform X1	2.5	626	649	Cleavage
scaffold00053:446100-446123	P_trifoliata_00086:mRNA_85.1	probable serine/threonine-protein kinase At5g41260 isoform X1	2.5	626	649	Cleavage
scaffold00053:446100-446123	P_trifoliata_00086:mRNA_85.1	probable serine/threonine-protein kinase At5g41260 isoform X1	2.5	626	649	Cleavage
scaffold00053:446100-446123	P_trifoliata_00086:mRNA_85.1	probable serine/threonine-protein kinase At5g41260 isoform X1	2.5	626	649	Cleavage
scaffold00053:446100-446123	P_trifoliata_00086:mRNA_85.1	probable serine/threonine-protein kinase At5g41260 isoform X1	4.5	503	526	Cleavage
scaffold00053:446100-446123	P_trifoliata_00086:mRNA_85.1	probable serine/threonine-protein kinase At5g41260 isoform X1	4.5	503	526	Cleavage
scaffold00053:446100-446123	P_trifoliata_00086:mRNA_85.1	probable serine/threonine-protein kinase At5g41260 isoform X1	4.5	503	526	Cleavage
scaffold00053:446100-446123	P_trifoliata_00086:mRNA_85.1	probable serine/threonine-protein kinase At5g41260 isoform X1	4.5	503	526	Cleavage
scaffold00053:446100-446123	P_trifoliata_00086:mRNA_85.1	probable serine/threonine-protein kinase At5g41260 isoform X1	4.5	503	526	Cleavage
scaffold00008:132110-132131	P_trifoliata_00087:mRNA_34.1	disease resistance-like protein DSC1 isoform X1	3.5	565	586	Cleavage
scaffold00008:132110-132131	P_trifoliata_00087:mRNA_34.1	disease resistance-like protein DSC1 isoform X1	3.5	565	586	Cleavage
scaffold00171:277865-277886	P_trifoliata_00087:mRNA_52.1	protein AUXIN SIGNALING F-BOX 2-like	1	1496	1517	Cleavage
scaffold00171:277865-277886	P_trifoliata_00087:mRNA_52.1	protein AUXIN SIGNALING F-BOX 2-like	1	1496	1517	Cleavage
scaffold00010:464670-464693	P_trifoliata_00088:mRNA_71.1	probable leucine-rich repeat receptor-like serine/threonine-protein kinase At3g14840	2.5	223	246	Cleavage
scaffold00010:464670-464693	P_trifoliata_00088:mRNA_71.1	probable leucine-rich repeat receptor-like serine/threonine-protein kinase At3g14840	2.5	223	246	Cleavage
scaffold00010:464670-464693	P_trifoliata_00088:mRNA_71.1	probable leucine-rich repeat receptor-like serine/threonine-protein kinase At3g14840	2.5	226	246	Cleavage
scaffold00010:464670-464693	P_trifoliata_00088:mRNA_71.1	probable leucine-rich repeat receptor-like serine/threonine-protein kinase At3g14840	3.5	193	216	Cleavage
scaffold00010:464670-464693	P_trifoliata_00088:mRNA_71.1	probable leucine-rich repeat receptor-like serine/threonine-protein kinase At3g14840	3.5	193	216	Cleavage
scaffold00010:464670-464693	P_trifoliata_00088:mRNA_71.1	probable leucine-rich repeat receptor-like serine/threonine-protein kinase At3g14840	3.5	196	216	Cleavage
scaffold00010:464670-464693	P_trifoliata_00088:mRNA_71.1	probable leucine-rich repeat receptor-like serine/threonine-protein kinase At3g14840	4.5	253	276	Cleavage
scaffold00010:464670-464693	P_trifoliata_00088:mRNA_71.1	probable leucine-rich repeat receptor-like serine/threonine-protein kinase At3g14840	4.5	253	276	Cleavage
scaffold00010:464670-464693	P_trifoliata_00088:mRNA_71.1	probable leucine-rich repeat receptor-like serine/threonine-protein kinase At3g14840	4.5	256	276	Cleavage
scaffold00120:72800-72820	P_trifoliata_00090:mRNA_46.1	3beta-hydroxysteroid-dehydrogenase/decarboxylase isoform X1	4	2365	2385	Cleavage
scaffold00120:72800-72820	P_trifoliata_00090:mRNA_46.1	3beta-hydroxysteroid-dehydrogenase/decarboxylase isoform X1	4	2365	2385	Cleavage
scaffold00120:72800-72820	P_trifoliata_00090:mRNA_46.1	3beta-hydroxysteroid-dehydrogenase/decarboxylase isoform X1	4	2365	2385	Cleavage
scaffold00090:432238-432261	P_trifoliata_00092:mRNA_31.1	cellulose synthase-like protein G3	3.5	80	99	Cleavage
scaffold00002:4204374-4204394	P_trifoliata_00092:mRNA_68.1	endoglucanase 6	4.5	1440	1460	Translation
scaffold00002:4204374-4204394	P_trifoliata_00092:mRNA_68.1	endoglucanase 6	4.5	1440	1460	Translation
scaffold00002:4204374-4204394	P_trifoliata_00092:mRNA_68.1	endoglucanase 6	4.5	1440	1460	Translation
scaffold00007:1828587-1828607	P_trifoliata_00092:mRNA_68.1	endoglucanase 6	4.5	1440	1460	Translation
scaffold00007:1828587-1828607	P_trifoliata_00092:mRNA_68.1	endoglucanase 6	4.5	1440	1460	Translation
scaffold00007:1828587-1828607	P_trifoliata_00092:mRNA_68.1	endoglucanase 6	4.5	1440	1460	Translation
scaffold00017:1276268-1276288	P_trifoliata_00092:mRNA_68.1	endoglucanase 6	4.5	1440	1460	Translation
scaffold00017:1276268-1276288	P_trifoliata_00092:mRNA_68.1	endoglucanase 6	4.5	1440	1460	Translation
scaffold00017:1276268-1276288	P_trifoliata_00092:mRNA_68.1	endoglucanase 6	4.5	1440	1460	Translation
scaffold00035:91845-91865	P_trifoliata_00092:mRNA_68.1	endoglucanase 6	4.5	1440	1460	Translation
scaffold00035:91845-91865	P_trifoliata_00092:mRNA_68.1	endoglucanase 6	4.5	1440	1460	Translation
scaffold00035:91845-91865	P_trifoliata_00092:mRNA_68.1	endoglucanase 6	4.5	1440	1460	Translation
scaffold00038:645199-645219	P_trifoliata_00092:mRNA_68.1	endoglucanase 6	4.5	1440	1460	Translation
scaffold00038:645199-645219	P_trifoliata_00092:mRNA_68.1	endoglucanase 6	4.5	1440	1460	Translation
scaffold00038:645199-645219	P_trifoliata_00092:mRNA_68.1	endoglucanase 6	4.5	1440	1460	Translation
scaffold00298:174188-174208	P_trifoliata_00092:mRNA_70.1	ethylene-responsive transcription factor ERF061	3.5	577	597	Cleavage
scaffold00174:6006-6029	P_trifoliata_00093:mRNA_38.1	cell division cycle protein 48 homolog	3.5	1295	1318	Cleavage
scaffold00174:6006-6029	P_trifoliata_00093:mRNA_38.1	cell division cycle protein 48 homolog	3.5	1295	1318	Cleavage
scaffold00174:6006-6029	P_trifoliata_00093:mRNA_38.1	cell division cycle protein 48 homolog	3.5	1295	1318	Cleavage
scaffold00174:6006-6029	P_trifoliata_00093:mRNA_38.1	cell division cycle protein 48 homolog	3.5	1295	1318	Cleavage
scaffold00494:62182-62202	P_trifoliata_00093:mRNA_7.1	mannosylglycoprotein endo-beta-mannosidase	4	2814	2834	Cleavage
scaffold00494:62182-62202	P_trifoliata_00093:mRNA_7.1	mannosylglycoprotein endo-beta-mannosidase	4	2814	2834	Cleavage
scaffold00013:513566-513589	P_trifoliata_00094:mRNA_14.1	B3 domain-containing protein Os01g0234100-like	3.5	808	831	Cleavage
scaffold00623:88186-88209	P_trifoliata_00094:mRNA_40.1	pentatricopeptide repeat-containing protein At4g37170	4.5	696	719	Cleavage
scaffold00623:88186-88209	P_trifoliata_00094:mRNA_40.1	pentatricopeptide repeat-containing protein At4g37170	4.5	698	719	Cleavage
scaffold00010:464670-464693	P_trifoliata_00095:mRNA_23.1	transcription factor LHW-like isoform X1	2.5	2707	2730	Cleavage
scaffold00010:464670-464693	P_trifoliata_00095:mRNA_23.1	transcription factor LHW-like isoform X1	2.5	2767	2790	Cleavage
scaffold00010:464670-464693	P_trifoliata_00095:mRNA_23.1	transcription factor LHW-like isoform X1	2.5	2707	2730	Cleavage
scaffold00010:464670-464693	P_trifoliata_00095:mRNA_23.1	transcription factor LHW-like isoform X1	2.5	2767	2790	Cleavage
scaffold00010:464670-464693	P_trifoliata_00095:mRNA_23.1	transcription factor LHW-like isoform X1	2.5	2710	2730	Cleavage
scaffold00010:464670-464693	P_trifoliata_00095:mRNA_23.1	transcription factor LHW-like isoform X1	2.5	2770	2790	Cleavage
scaffold00010:464670-464693	P_trifoliata_00095:mRNA_23.1	transcription factor LHW-like isoform X1	3	2737	2760	Cleavage
scaffold00010:464670-464693	P_trifoliata_00095:mRNA_23.1	transcription factor LHW-like isoform X1	3	2737	2760	Cleavage
scaffold00010:464670-464693	P_trifoliata_00095:mRNA_23.1	transcription factor LHW-like isoform X1	3	2740	2760	Cleavage
scaffold00036:835956-835976	P_trifoliata_00095:mRNA_65.1	exocyst complex component SEC6	2.5	2061	2081	Cleavage
scaffold00036:835956-835976	P_trifoliata_00095:mRNA_65.1	exocyst complex component SEC6	2.5	2061	2081	Cleavage
scaffold00036:835956-835976	P_trifoliata_00095:mRNA_65.1	exocyst complex component SEC6	2.5	2061	2081	Cleavage
scaffold00036:835956-835976	P_trifoliata_00095:mRNA_65.1	exocyst complex component SEC6	2.5	2061	2081	Cleavage
scaffold00036:835956-835976	P_trifoliata_00095:mRNA_65.1	exocyst complex component SEC6	2.5	2061	2081	Cleavage
scaffold00015:720302-720323	P_trifoliata_00096:mRNA_35.1	BEACH domain-containing protein C2	3	5134	5155	Cleavage
scaffold00015:720302-720323	P_trifoliata_00096:mRNA_35.1	BEACH domain-containing protein C2	3	5134	5155	Cleavage
scaffold00015:720302-720323	P_trifoliata_00096:mRNA_35.1	BEACH domain-containing protein C2	5	1240	1261	Translation
scaffold00015:720302-720323	P_trifoliata_00096:mRNA_35.1	BEACH domain-containing protein C2	5	1240	1261	Translation
scaffold00116:230383-230406	P_trifoliata_00097:mRNA_13.1	altered inheritance of mitochondria protein 3 isoform X2	3	382	405	Cleavage
scaffold00116:230383-230406	P_trifoliata_00097:mRNA_13.1	altered inheritance of mitochondria protein 3 isoform X2	3	382	405	Cleavage
scaffold00116:230383-230406	P_trifoliata_00097:mRNA_13.1	altered inheritance of mitochondria protein 3 isoform X2	3	382	405	Cleavage
scaffold00116:230383-230406	P_trifoliata_00097:mRNA_13.1	altered inheritance of mitochondria protein 3 isoform X2	3	382	405	Cleavage
scaffold00116:230383-230406	P_trifoliata_00097:mRNA_13.1	altered inheritance of mitochondria protein 3 isoform X2	3	382	405	Cleavage
scaffold00017:212971-212994	P_trifoliata_00097:mRNA_23.1	DExH-box ATP-dependent RNA helicase DExH17	2.5	2995	3018	Cleavage
scaffold00017:212971-212994	P_trifoliata_00097:mRNA_23.1	DExH-box ATP-dependent RNA helicase DExH17	2.5	2995	3018	Cleavage
scaffold00006:2052805-2052825	P_trifoliata_00097:mRNA_9.1	protein ANTHESIS POMOTING FACTOR 1 isoform X1	3	63	83	Cleavage
scaffold00006:2052805-2052825	P_trifoliata_00097:mRNA_9.1	protein ANTHESIS POMOTING FACTOR 1 isoform X1	3	63	83	Cleavage
scaffold00006:2052805-2052825	P_trifoliata_00097:mRNA_9.1	protein ANTHESIS POMOTING FACTOR 1 isoform X1	3	63	83	Cleavage
scaffold00147:26404-26424	P_trifoliata_00097:mRNA_9.1	protein ANTHESIS POMOTING FACTOR 1 isoform X1	3	63	83	Cleavage
scaffold00147:26404-26424	P_trifoliata_00097:mRNA_9.1	protein ANTHESIS POMOTING FACTOR 1 isoform X1	3	63	83	Cleavage
scaffold00147:26404-26424	P_trifoliata_00097:mRNA_9.1	protein ANTHESIS POMOTING FACTOR 1 isoform X1	3	63	83	Cleavage
scaffold00053:446100-446123	P_trifoliata_00098:mRNA_40.1	pentatricopeptide repeat-containing protein At4g37170	4	1853	1877	Cleavage
scaffold00053:446100-446123	P_trifoliata_00098:mRNA_40.1	pentatricopeptide repeat-containing protein At4g37170	4	1853	1877	Cleavage
scaffold00053:446100-446123	P_trifoliata_00098:mRNA_40.1	pentatricopeptide repeat-containing protein At4g37170	4	1853	1877	Cleavage
scaffold00053:446100-446123	P_trifoliata_00098:mRNA_40.1	pentatricopeptide repeat-containing protein At4g37170	4	1853	1877	Cleavage
scaffold00053:446100-446123	P_trifoliata_00098:mRNA_40.1	pentatricopeptide repeat-containing protein At4g37170	4	1853	1877	Cleavage
scaffold00415:141746-141769	P_trifoliata_00098:mRNA_53.1	pentatricopeptide repeat-containing protein At4g37170	4	982	1004	Cleavage
scaffold00415:141746-141769	P_trifoliata_00098:mRNA_53.1	pentatricopeptide repeat-containing protein At4g37170	4	982	1004	Cleavage
scaffold04109:7136-7156	P_trifoliata_00098:mRNA_70.1	poly [ADP-ribose] polymerase 2 isoform X1	2.5	556	576	Cleavage
scaffold04109:7136-7156	P_trifoliata_00098:mRNA_70.1	poly [ADP-ribose] polymerase 2 isoform X1	2.5	556	576	Cleavage
scaffold04109:7136-7156	P_trifoliata_00098:mRNA_70.1	poly [ADP-ribose] polymerase 2 isoform X1	2.5	556	576	Cleavage
scaffold04109:7136-7156	P_trifoliata_00098:mRNA_70.1	poly [ADP-ribose] polymerase 2 isoform X1	2.5	556	576	Cleavage
scaffold04680:1711-1731	P_trifoliata_00098:mRNA_70.1	poly [ADP-ribose] polymerase 2 isoform X1	2.5	556	576	Cleavage
scaffold04680:1711-1731	P_trifoliata_00098:mRNA_70.1	poly [ADP-ribose] polymerase 2 isoform X1	2.5	556	576	Cleavage
scaffold04680:1711-1731	P_trifoliata_00098:mRNA_70.1	poly [ADP-ribose] polymerase 2 isoform X1	2.5	556	576	Cleavage
scaffold04680:1711-1731	P_trifoliata_00098:mRNA_70.1	poly [ADP-ribose] polymerase 2 isoform X1	2.5	556	576	Cleavage
scaffold00008:132110-132131	P_trifoliata_00102:mRNA_46.1	disease resistance-like protein DSC1 isoform X1	2	712	733	Cleavage
scaffold00008:132110-132131	P_trifoliata_00102:mRNA_46.1	disease resistance-like protein DSC1 isoform X1	2	712	733	Cleavage
scaffold00013:513566-513589	P_trifoliata_00103:mRNA_64.1	non-lysosomal glucosylceramidase	4	2469	2492	Cleavage
scaffold00008:132110-132131	P_trifoliata_00104:mRNA_17.1	disease resistance protein At4g27190	3	544	565	Cleavage
scaffold00008:132110-132131	P_trifoliata_00104:mRNA_17.1	disease resistance protein At4g27190	3	544	565	Cleavage
scaffold00008:2211758-2211778	P_trifoliata_00105:mRNA_14.1	Zinc finger, C6HC-type	4	580	598	Cleavage
scaffold00225:208318-208338	P_trifoliata_00105:mRNA_6.1	tetraspanin-3-like	2	254	274	Cleavage
scaffold00225:208318-208338	P_trifoliata_00105:mRNA_6.1	tetraspanin-3-like	2	254	274	Cleavage
scaffold00225:208318-208338	P_trifoliata_00105:mRNA_6.1	tetraspanin-3-like	2	254	274	Cleavage
scaffold00225:208318-208338	P_trifoliata_00105:mRNA_6.1	tetraspanin-3-like	2	254	274	Cleavage
scaffold00225:208318-208338	P_trifoliata_00105:mRNA_6.1	tetraspanin-3-like	2	254	274	Cleavage
scaffold00225:208318-208338	P_trifoliata_00105:mRNA_6.1	tetraspanin-3-like	2	254	274	Cleavage
scaffold00295:43183-43203	P_trifoliata_00105:mRNA_6.1	tetraspanin-3-like	2	254	274	Cleavage
scaffold00295:43183-43203	P_trifoliata_00105:mRNA_6.1	tetraspanin-3-like	2	254	274	Cleavage
scaffold00295:43183-43203	P_trifoliata_00105:mRNA_6.1	tetraspanin-3-like	2	254	274	Cleavage
scaffold00295:43183-43203	P_trifoliata_00105:mRNA_6.1	tetraspanin-3-like	2	254	274	Cleavage
scaffold00295:43183-43203	P_trifoliata_00105:mRNA_6.1	tetraspanin-3-like	2	254	274	Cleavage
scaffold00295:43183-43203	P_trifoliata_00105:mRNA_6.1	tetraspanin-3-like	2	254	274	Cleavage
scaffold00307:187456-187475	P_trifoliata_00105:mRNA_65.1	ankyrin repeat-containing protein At5g02620-like	3.5	1260	1279	Cleavage
scaffold00307:187456-187475	P_trifoliata_00105:mRNA_65.1	ankyrin repeat-containing protein At5g02620-like	3.5	1260	1279	Cleavage
scaffold00307:198738-198757	P_trifoliata_00105:mRNA_65.1	ankyrin repeat-containing protein At5g02620-like	3.5	1260	1279	Cleavage
scaffold00307:198738-198757	P_trifoliata_00105:mRNA_65.1	ankyrin repeat-containing protein At5g02620-like	3.5	1260	1279	Cleavage
scaffold00337:36072-36091	P_trifoliata_00105:mRNA_65.1	ankyrin repeat-containing protein At5g02620-like	3.5	1260	1279	Cleavage
scaffold00337:36072-36091	P_trifoliata_00105:mRNA_65.1	ankyrin repeat-containing protein At5g02620-like	3.5	1260	1279	Cleavage
scaffold00361:86110-86131	P_trifoliata_00105:mRNA_72.1	homeobox-leucine zipper protein REVOLUTA	2	566	587	Cleavage
scaffold00444:93244-93265	P_trifoliata_00105:mRNA_72.1	homeobox-leucine zipper protein REVOLUTA	2	566	587	Cleavage
scaffold00346:129293-129313	P_trifoliata_00105:mRNA_72.1	homeobox-leucine zipper protein REVOLUTA	4	568	588	Cleavage
scaffold00346:129293-129313	P_trifoliata_00105:mRNA_72.1	homeobox-leucine zipper protein REVOLUTA	4	568	588	Cleavage
scaffold00346:129293-129313	P_trifoliata_00105:mRNA_72.1	homeobox-leucine zipper protein REVOLUTA	4	568	588	Cleavage
scaffold00008:2211758-221177	P_trifoliata_00105:mRNA_83.1	auxin response factor 10	0	1362	1382	Cleavage
scaffold00008:2211758-2211778	P_trifoliata_00105:mRNA_83.1	auxin response factor 10	0	1364	1382	Cleavage
scaffold00109:430809-430832	P_trifoliata_00107:mRNA_19.1	uncharacterized protein LOC102613643	4	1122	1145	Translation
scaffold00109:430809-430832	P_trifoliata_00107:mRNA_19.1	uncharacterized protein LOC102613643	4	1122	1145	Translation
scaffold00298:174188-174208	P_trifoliata_00107:mRNA_29.1	receptor kinase-like protein Xa21	3	623	643	Cleavage
scaffold00298:174188-174208	P_trifoliata_00107:mRNA_29.1	receptor kinase-like protein Xa21	3	623	643	Cleavage
scaffold00298:174188-174208	P_trifoliata_00107:mRNA_29.1	receptor kinase-like protein Xa21	3	624	643	Cleavage
scaffold00190:141817-141840	P_trifoliata_00108:mRNA_10.1	cinnamoyl-CoA reductase 1-like	2.5	622	645	Cleavage
scaffold00190:141817-141840	P_trifoliata_00108:mRNA_10.1	cinnamoyl-CoA reductase 1-like	2.5	622	645	Cleavage
scaffold01608:10905-10928	P_trifoliata_00110:mRNA_13.1	protein SIEVE ELEMENT OCCLUSION B	2.5	2017	2040	Cleavage
scaffold01608:10905-10928	P_trifoliata_00110:mRNA_13.1	protein SIEVE ELEMENT OCCLUSION B	2.5	2017	2040	Cleavage
scaffold01608:10905-10928	P_trifoliata_00110:mRNA_13.1	protein SIEVE ELEMENT OCCLUSION B	2.5	2017	2040	Cleavage
scaffold00013:544138-544158	P_trifoliata_00111:mRNA_53.1	squamosa promoter-binding-like protein 7	1.5	761	781	Cleavage
scaffold00013:544138-544158	P_trifoliata_00111:mRNA_53.1	squamosa promoter-binding-like protein 7	1.5	761	781	Cleavage
scaffold00013:544138-544158	P_trifoliata_00111:mRNA_53.1	squamosa promoter-binding-like protein 7	1.5	761	781	Cleavage
scaffold00013:544138-544158	P_trifoliata_00111:mRNA_53.1	squamosa promoter-binding-like protein 7	1.5	761	781	Cleavage
scaffold00013:544138-544158	P_trifoliata_00111:mRNA_53.1	squamosa promoter-binding-like protein 7	1.5	761	781	Cleavage
scaffold00013:544138-544158	P_trifoliata_00111:mRNA_53.1	squamosa promoter-binding-like protein 7	1.5	761	781	Cleavage
scaffold00025:1066432-1066452	P_trifoliata_00111:mRNA_53.1	squamosa promoter-binding-like protein 7	2	761	781	Cleavage
scaffold00025:1066432-1066452	P_trifoliata_00111:mRNA_53.1	squamosa promoter-binding-like protein 7	2	761	781	Cleavage
scaffold00025:1066432-1066452	P_trifoliata_00111:mRNA_53.1	squamosa promoter-binding-like protein 7	2	761	781	Cleavage
scaffold00025:1066432-1066452	P_trifoliata_00111:mRNA_53.1	squamosa promoter-binding-like protein 7	2	761	781	Cleavage
scaffold00445:44137-44157	P_trifoliata_00111:mRNA_53.1	squamosa promoter-binding-like protein 7	2	761	781	Cleavage
scaffold00445:44137-44157	P_trifoliata_00111:mRNA_53.1	squamosa promoter-binding-like protein 7	2	761	781	Cleavage
scaffold00445:44137-44157	P_trifoliata_00111:mRNA_53.1	squamosa promoter-binding-like protein 7	2	761	781	Cleavage
scaffold00445:44137-44157	P_trifoliata_00111:mRNA_53.1	squamosa promoter-binding-like protein 7	2	761	781	Cleavage
scaffold00445:44137-44157	P_trifoliata_00111:mRNA_53.1	squamosa promoter-binding-like protein 7	2	761	781	Cleavage
scaffold00042:344636-344656	P_trifoliata_00111:mRNA_53.1	squamosa promoter-binding-like protein 7	3	761	781	Cleavage
scaffold00042:344636-344656	P_trifoliata_00111:mRNA_53.1	squamosa promoter-binding-like protein 7	3	761	781	Cleavage
scaffold00042:344636-344656	P_trifoliata_00111:mRNA_53.1	squamosa promoter-binding-like protein 7	3	761	781	Cleavage
scaffold00042:344636-344656	P_trifoliata_00111:mRNA_53.1	squamosa promoter-binding-like protein 7	3	761	781	Cleavage
scaffold00002:4204374-4204394	P_trifoliata_00111:mRNA_71.1	scarecrow-like protein 27	0.5	1107	1127	Cleavage
scaffold00002:4204374-4204394	P_trifoliata_00111:mRNA_71.1	scarecrow-like protein 27	0.5	1107	1127	Cleavage
scaffold00002:4204374-4204394	P_trifoliata_00111:mRNA_71.1	scarecrow-like protein 27	0.5	1107	1127	Cleavage
scaffold00007:1828587-1828607	P_trifoliata_00111:mRNA_71.1	scarecrow-like protein 27	0.5	1107	1127	Cleavage
scaffold00007:1828587-1828607	P_trifoliata_00111:mRNA_71.1	scarecrow-like protein 27	0.5	1107	1127	Cleavage
scaffold00007:1828587-1828607	P_trifoliata_00111:mRNA_71.1	scarecrow-like protein 27	0.5	1107	1127	Cleavage
scaffold00017:1276268-1276288	P_trifoliata_00111:mRNA_71.1	scarecrow-like protein 27	0.5	1107	1127	Cleavage
scaffold00017:1276268-1276288	P_trifoliata_00111:mRNA_71.1	scarecrow-like protein 27	0.5	1107	1127	Cleavage
scaffold00017:1276268-1276288	P_trifoliata_00111:mRNA_71.1	scarecrow-like protein 27	0.5	1107	1127	Cleavage
scaffold00035:91845-91865	P_trifoliata_00111:mRNA_71.1	scarecrow-like protein 27	0.5	1107	1127	Cleavage
scaffold00035:91845-91865	P_trifoliata_00111:mRNA_71.1	scarecrow-like protein 27	0.5	1107	1127	Cleavage
scaffold00035:91845-91865	P_trifoliata_00111:mRNA_71.1	scarecrow-like protein 27	0.5	1107	1127	Cleavage
scaffold00038:645199-645219	P_trifoliata_00111:mRNA_71.1	scarecrow-like protein 27	0.5	1107	1127	Cleavage
scaffold00038:645199-645219	P_trifoliata_00111:mRNA_71.1	scarecrow-like protein 27	0.5	1107	1127	Cleavage
scaffold00038:645199-645219	P_trifoliata_00111:mRNA_71.1	scarecrow-like protein 27	0.5	1107	1127	Cleavage
scaffold00002:4204374-4204394	P_trifoliata_00111:mRNA_72.1	scarecrow-like protein 27	0.5	1086	1106	Cleavage
scaffold00002:4204374-4204394	P_trifoliata_00111:mRNA_72.1	scarecrow-like protein 27	0.5	1086	1106	Cleavage
scaffold00002:4204374-4204394	P_trifoliata_00111:mRNA_72.1	scarecrow-like protein 27	0.5	1086	1106	Cleavage
scaffold00007:1828587-1828607	P_trifoliata_00111:mRNA_72.1	scarecrow-like protein 27	0.5	1086	1106	Cleavage
scaffold00007:1828587-1828607	P_trifoliata_00111:mRNA_72.1	scarecrow-like protein 27	0.5	1086	1106	Cleavage
scaffold00007:1828587-1828607	P_trifoliata_00111:mRNA_72.1	scarecrow-like protein 27	0.5	1086	1106	Cleavage
scaffold00017:1276268-1276288	P_trifoliata_00111:mRNA_72.1	scarecrow-like protein 27	0.5	1086	1106	Cleavage
scaffold00017:1276268-1276288	P_trifoliata_00111:mRNA_72.1	scarecrow-like protein 27	0.5	1086	1106	Cleavage
scaffold00017:1276268-1276288	P_trifoliata_00111:mRNA_72.1	scarecrow-like protein 27	0.5	1086	1106	Cleavage
scaffold00035:91845-91865	P_trifoliata_00111:mRNA_72.1	scarecrow-like protein 27	0.5	1086	1106	Cleavage
scaffold00035:91845-91865	P_trifoliata_00111:mRNA_72.1	scarecrow-like protein 27	0.5	1086	1106	Cleavage
scaffold00035:91845-91865	P_trifoliata_00111:mRNA_72.1	scarecrow-like protein 27	0.5	1086	1106	Cleavage
scaffold00038:645199-645219	P_trifoliata_00111:mRNA_72.1	scarecrow-like protein 27	0.5	1086	1106	Cleavage
scaffold00038:645199-645219	P_trifoliata_00111:mRNA_72.1	scarecrow-like protein 27	0.5	1086	1106	Cleavage
scaffold00038:645199-645219	P_trifoliata_00111:mRNA_72.1	scarecrow-like protein 27	0.5	1086	1106	Cleavage
scaffold00890:15403-15426	P_trifoliata_00112:mRNA_3.1	glutamate receptor 3.7	2.5	1810	1833	Cleavage
scaffold00013:544138-544158	P_trifoliata_00113:mRNA_61.1	chaperone protein dnaJ 16	5	470	491	Translation
scaffold00013:544138-544158	P_trifoliata_00113:mRNA_61.1	chaperone protein dnaJ 16	5	470	491	Translation
scaffold00013:544138-544158	P_trifoliata_00113:mRNA_61.1	chaperone protein dnaJ 16	5	470	491	Translation
scaffold00013:544138-544158	P_trifoliata_00113:mRNA_61.1	chaperone protein dnaJ 16	5	470	491	Translation
scaffold00013:544138-544158	P_trifoliata_00113:mRNA_61.1	chaperone protein dnaJ 16	5	470	491	Translation
scaffold00013:544138-544158	P_trifoliata_00113:mRNA_61.1	chaperone protein dnaJ 16	5	470	491	Translation
scaffold00494:62182-62202	P_trifoliata_00116:mRNA_36.1	diacylglycerol kinase 5 isoform X1	4	1400	1420	Translation
scaffold00494:62182-62202	P_trifoliata_00116:mRNA_36.1	diacylglycerol kinase 5 isoform X1	4	1400	1420	Translation
scaffold00494:62182-62202	P_trifoliata_00116:mRNA_36.2	diacylglycerol kinase 5 isoform X1	4	1379	1399	Translation
scaffold00494:62182-62202	P_trifoliata_00116:mRNA_36.2	diacylglycerol kinase 5 isoform X1	4	1379	1399	Translation
scaffold00361:86110-86131	P_trifoliata_00117:mRNA_3.1	glutamate receptor 3.7	4	371	392	Cleavage
scaffold00444:93244-93265	P_trifoliata_00117:mRNA_3.1	glutamate receptor 3.7	4	371	392	Cleavage
scaffold00027:705960-705983	P_trifoliata_00118:mRNA_37.1	transcription initiation factor TFIID subunit 14b isoform X1	2	779	802	Cleavage
scaffold00027:705960-705983	P_trifoliata_00118:mRNA_37.1	transcription initiation factor TFIID subunit 14b isoform X1	2	779	802	Cleavage
scaffold00027:705960-705983	P_trifoliata_00118:mRNA_37.1	transcription initiation factor TFIID subunit 14b isoform X1	2	782	802	Cleavage
scaffold00027:705960-705983	P_trifoliata_00118:mRNA_37.1	transcription initiation factor TFIID subunit 14b isoform X1	2	779	802	Cleavage
scaffold00027:705960-705983	P_trifoliata_00118:mRNA_37.1	transcription initiation factor TFIID subunit 14b isoform X1	2	779	802	Cleavage
scaffold00027:705960-705983	P_trifoliata_00118:mRNA_37.1	transcription initiation factor TFIID subunit 14b isoform X1	2	779	802	Cleavage
scaffold00027:705960-705983	P_trifoliata_00118:mRNA_37.1	transcription initiation factor TFIID subunit 14b isoform X1	2	779	802	Cleavage
scaffold00046:32831-32854	P_trifoliata_00118:mRNA_37.1	transcription initiation factor TFIID subunit 14b isoform X1	2	779	802	Cleavage
scaffold00046:32831-32854	P_trifoliata_00118:mRNA_37.1	transcription initiation factor TFIID subunit 14b isoform X1	2	779	802	Cleavage
scaffold00046:32831-32854	P_trifoliata_00118:mRNA_37.1	transcription initiation factor TFIID subunit 14b isoform X1	2	782	802	Cleavage
scaffold00046:32831-32854	P_trifoliata_00118:mRNA_37.1	transcription initiation factor TFIID subunit 14b isoform X1	2	779	802	Cleavage
scaffold00046:32831-32854	P_trifoliata_00118:mRNA_37.1	transcription initiation factor TFIID subunit 14b isoform X1	2	779	802	Cleavage
scaffold00046:32831-32854	P_trifoliata_00118:mRNA_37.1	transcription initiation factor TFIID subunit 14b isoform X1	2	779	802	Cleavage
scaffold00046:32831-32854	P_trifoliata_00118:mRNA_37.1	transcription initiation factor TFIID subunit 14b isoform X1	2	779	802	Cleavage
scaffold00082:503137-503160	P_trifoliata_00118:mRNA_37.1	transcription initiation factor TFIID subunit 14b isoform X1	2	779	802	Cleavage
scaffold00082:503137-503160	P_trifoliata_00118:mRNA_37.1	transcription initiation factor TFIID subunit 14b isoform X1	2	779	802	Cleavage
scaffold00082:503137-503160	P_trifoliata_00118:mRNA_37.1	transcription initiation factor TFIID subunit 14b isoform X1	2	782	802	Cleavage
scaffold00082:503137-503160	P_trifoliata_00118:mRNA_37.1	transcription initiation factor TFIID subunit 14b isoform X1	2	779	802	Cleavage
scaffold00082:503137-503160	P_trifoliata_00118:mRNA_37.1	transcription initiation factor TFIID subunit 14b isoform X1	2	779	802	Cleavage
scaffold00082:503137-503160	P_trifoliata_00118:mRNA_37.1	transcription initiation factor TFIID subunit 14b isoform X1	2	779	802	Cleavage
scaffold00082:503137-503160	P_trifoliata_00118:mRNA_37.1	transcription initiation factor TFIID subunit 14b isoform X1	2	779	802	Cleavage
scaffold00346:129293-129313	P_trifoliata_00120:mRNA_21.1	(R,S)-reticuline 7-O-methyltransferase-like	4.5	776	796	Cleavage
scaffold00346:129293-129313	P_trifoliata_00120:mRNA_21.1	(R,S)-reticuline 7-O-methyltransferase-like	4.5	776	796	Cleavage
scaffold00346:129293-129313	P_trifoliata_00120:mRNA_21.1	(R,S)-reticuline 7-O-methyltransferase-like	4.5	776	796	Cleavage
scaffold00015:720302-720323	P_trifoliata_00120:mRNA_9.1	transcription factor MYB2	5	727	748	Cleavage
scaffold00015:720302-720323	P_trifoliata_00120:mRNA_9.1	transcription factor MYB2	5	727	748	Cleavage
scaffold00090:432238-432261	P_trifoliata_00121:mRNA_18.1	peroxidase 46	4.5	194	213	Translation
scaffold00494:62182-62202	P_trifoliata_00121:mRNA_26.1	VQ motif-containing protein 31-like	4.5	508	527	Translation
scaffold00494:62182-62202	P_trifoliata_00121:mRNA_26.1	VQ motif-containing protein 31-like	4.5	508	527	Translation
scaffold00393:110145-110168	P_trifoliata_00122:mRNA_22.1	disease resistance RPP8-like protein 3	4.5	2235	2258	Cleavage
scaffold00393:110145-110168	P_trifoliata_00122:mRNA_22.1	disease resistance RPP8-like protein 3	4.5	2235	2258	Cleavage
scaffold00393:110145-110168	P_trifoliata_00122:mRNA_22.1	disease resistance RPP8-like protein 3	4.5	2235	2258	Cleavage
scaffold00623:88186-88209	P_trifoliata_00122:mRNA_50.1	O-acyltransferase WSD1-like	3.5	831	854	Translation
scaffold00623:88186-88209	P_trifoliata_00122:mRNA_50.1	O-acyltransferase WSD1-like	3.5	833	854	Translation
scaffold00022:607723-607743	P_trifoliata_00122:mRNA_61.1	auxin response factor 6	3.5	2427	2447	Cleavage
scaffold00022:607723-607743	P_trifoliata_00122:mRNA_61.1	auxin response factor 6	3.5	2427	2447	Cleavage
scaffold00022:607723-607743	P_trifoliata_00122:mRNA_61.1	auxin response factor 6	3.5	2427	2447	Cleavage
scaffold00022:607723-607743	P_trifoliata_00122:mRNA_61.1	auxin response factor 6	3.5	2427	2447	Cleavage
scaffold00022:607723-607743	P_trifoliata_00122:mRNA_61.1	auxin response factor 6	3.5	2427	2447	Cleavage
scaffold00022:607723-607743	P_trifoliata_00122:mRNA_61.1	auxin response factor 6	3.5	2427	2447	Cleavage
scaffold00307:187456-187475	P_trifoliata_00123:mRNA_64.1	RNA-binding protein 39 isoform X1	3.5	1960	1979	Cleavage
scaffold00307:187456-187475	P_trifoliata_00123:mRNA_64.1	RNA-binding protein 39 isoform X1	3.5	1960	1979	Cleavage
scaffold00307:198738-198757	P_trifoliata_00123:mRNA_64.1	RNA-binding protein 39 isoform X1	3.5	1960	1979	Cleavage
scaffold00307:198738-198757	P_trifoliata_00123:mRNA_64.1	RNA-binding protein 39 isoform X1	3.5	1960	1979	Cleavage
scaffold00337:36072-36091	P_trifoliata_00123:mRNA_64.1	RNA-binding protein 39 isoform X1	3.5	1960	1979	Cleavage
scaffold00337:36072-36091	P_trifoliata_00123:mRNA_64.1	RNA-binding protein 39 isoform X1	3.5	1960	1979	Cleavage
scaffold00445:44137-44157	P_trifoliata_00123:mRNA_68.1	pentatricopeptide repeat-containing protein At2g17033	4	120	140	Cleavage
scaffold00445:44137-44157	P_trifoliata_00123:mRNA_68.1	pentatricopeptide repeat-containing protein At2g17033	4	120	140	Cleavage
scaffold00445:44137-44157	P_trifoliata_00123:mRNA_68.1	pentatricopeptide repeat-containing protein At2g17033	4	120	140	Cleavage
scaffold00445:44137-44157	P_trifoliata_00123:mRNA_68.1	pentatricopeptide repeat-containing protein At2g17033	4	120	140	Cleavage
scaffold00445:44137-44157	P_trifoliata_00123:mRNA_68.1	pentatricopeptide repeat-containing protein At2g17033	4	120	140	Cleavage
scaffold00171:277865-277886	P_trifoliata_00125:mRNA_60.1	protein TRANSPORT INHIBITOR RESPONSE 1	4	1541	1562	Cleavage
scaffold00171:277865-277886	P_trifoliata_00125:mRNA_60.1	protein TRANSPORT INHIBITOR RESPONSE 1	4	1541	1562	Cleavage
scaffold00298:174188-174208	P_trifoliata_00126:mRNA_13.1	shikimate O-hydroxycinnamoyltransferase	5	100	120	Translation
scaffold00298:174188-174208	P_trifoliata_00126:mRNA_13.1	shikimate O-hydroxycinnamoyltransferase	5	100	120	Translation
scaffold00013:1226704-1226727	P_trifoliata_00126:mRNA_30.1	protein MARD1	5	71	94	Cleavage
scaffold00013:1226704-1226727	P_trifoliata_00126:mRNA_30.1	protein MARD1	5	71	94	Cleavage
scaffold00965:5689-5712	P_trifoliata_00126:mRNA_30.1	protein MARD1	5	71	94	Cleavage
scaffold00965:5689-5712	P_trifoliata_00126:mRNA_30.1	protein MARD1	5	71	94	Cleavage
scaffold00008:2211758-2211778	P_trifoliata_00126:mRNA_49.1	protein trichome birefringence-like 5	4	351	369	Cleavage
scaffold00007:883363-883383	P_trifoliata_00127:mRNA_56.1	hypothetical protein CEJ84_20025, partial	3.5	311	331	Cleavage
scaffold00007:883363-883383	P_trifoliata_00127:mRNA_56.1	hypothetical protein CEJ84_20025, partial	3.5	311	331	Cleavage
scaffold00007:883363-883383	P_trifoliata_00127:mRNA_56.1	hypothetical protein CEJ84_20025, partial	3.5	311	331	Cleavage
scaffold00007:883363-883383	P_trifoliata_00127:mRNA_56.1	hypothetical protein CEJ84_20025, partial	5	491	511	Translation
scaffold00007:883363-883383	P_trifoliata_00127:mRNA_56.1	hypothetical protein CEJ84_20025, partial	5	491	511	Translation
scaffold00007:883363-883383	P_trifoliata_00127:mRNA_56.1	hypothetical protein CEJ84_20025, partial	5	491	511	Translation
scaffold00069:110798-110821	P_trifoliata_00129:mRNA_33.1	eukaryotic translation initiation factor 3 subunit L	4	713	736	Cleavage
scaffold00069:110798-110821	P_trifoliata_00129:mRNA_33.1	eukaryotic translation initiation factor 3 subunit L	4	713	736	Cleavage
scaffold00069:110798-110821	P_trifoliata_00129:mRNA_33.1	eukaryotic translation initiation factor 3 subunit L	4	713	736	Cleavage
scaffold00069:110798-110821	P_trifoliata_00129:mRNA_33.1	eukaryotic translation initiation factor 3 subunit L	4	713	736	Cleavage
scaffold00018:241768-241791	P_trifoliata_00129:mRNA_33.1	eukaryotic translation initiation factor 3 subunit L	4.5	713	736	Cleavage
scaffold00018:241768-241791	P_trifoliata_00129:mRNA_33.1	eukaryotic translation initiation factor 3 subunit L	4.5	713	736	Cleavage
scaffold00021:474678-474701	P_trifoliata_00129:mRNA_33.1	eukaryotic translation initiation factor 3 subunit L	4.5	713	736	Cleavage
scaffold00021:474678-474701	P_trifoliata_00129:mRNA_33.1	eukaryotic translation initiation factor 3 subunit L	4.5	713	736	Cleavage
scaffold00023:384150-384173	P_trifoliata_00129:mRNA_33.1	eukaryotic translation initiation factor 3 subunit L	4.5	713	736	Cleavage
scaffold00023:384150-384173	P_trifoliata_00129:mRNA_33.1	eukaryotic translation initiation factor 3 subunit L	4.5	713	736	Cleavage
scaffold00076:43198-43221	P_trifoliata_00129:mRNA_51.1	ankyrin repeat-containing protein At5g02620	4.5	1178	1201	Translation
scaffold00076:43198-43221	P_trifoliata_00129:mRNA_51.1	ankyrin repeat-containing protein At5g02620	4.5	1178	1201	Translation
scaffold00076:43198-43221	P_trifoliata_00129:mRNA_51.1	ankyrin repeat-containing protein At5g02620	4.5	1178	1201	Translation
scaffold00076:43198-43221	P_trifoliata_00129:mRNA_51.1	ankyrin repeat-containing protein At5g02620	4.5	1178	1201	Translation
scaffold00076:43198-43221	P_trifoliata_00129:mRNA_51.1	ankyrin repeat-containing protein At5g02620	4.5	1178	1201	Translation
scaffold00445:44137-44157	P_trifoliata_00130:mRNA_46.1	putative callose synthase 8	3.5	5569	5589	Cleavage
scaffold00445:44137-44157	P_trifoliata_00130:mRNA_46.1	putative callose synthase 8	3.5	5569	5589	Cleavage
scaffold00445:44137-44157	P_trifoliata_00130:mRNA_46.1	putative callose synthase 8	3.5	5569	5589	Cleavage
scaffold00445:44137-44157	P_trifoliata_00130:mRNA_46.1	putative callose synthase 8	3.5	5569	5589	Cleavage
scaffold00445:44137-44157	P_trifoliata_00130:mRNA_46.1	putative callose synthase 8	3.5	5569	5589	Cleavage
scaffold00623:88186-88209	P_trifoliata_00132:mRNA_30.1	ubiquitin carboxyl-terminal hydrolase 2	4.5	1605	1628	Cleavage
scaffold00006:2052805-2052825	P_trifoliata_00133:mRNA_37.1	formin-like protein 2	3.5	330	350	Cleavage
scaffold00006:2052805-2052825	P_trifoliata_00133:mRNA_37.1	formin-like protein 2	3.5	330	350	Cleavage
scaffold00006:2052805-2052825	P_trifoliata_00133:mRNA_37.1	formin-like protein 2	3.5	330	350	Cleavage
scaffold00147:26404-26424	P_trifoliata_00133:mRNA_37.1	formin-like protein 2	3.5	330	350	Cleavage
scaffold00147:26404-26424	P_trifoliata_00133:mRNA_37.1	formin-like protein 2	3.5	330	350	Cleavage
scaffold00147:26404-26424	P_trifoliata_00133:mRNA_37.1	formin-like protein 2	3.5	330	350	Cleavage
scaffold00002:4204374-4204394	P_trifoliata_00134:mRNA_29.1	probable acyl-activating enzyme 5, peroxisomal	4	709	729	Cleavage
scaffold00002:4204374-4204394	P_trifoliata_00134:mRNA_29.1	probable acyl-activating enzyme 5, peroxisomal	4	709	729	Cleavage
scaffold00002:4204374-4204394	P_trifoliata_00134:mRNA_29.1	probable acyl-activating enzyme 5, peroxisomal	4	709	729	Cleavage
scaffold00007:1828587-1828607	P_trifoliata_00134:mRNA_29.1	probable acyl-activating enzyme 5, peroxisomal	4	709	729	Cleavage
scaffold00007:1828587-1828607	P_trifoliata_00134:mRNA_29.1	probable acyl-activating enzyme 5, peroxisomal	4	709	729	Cleavage
scaffold00007:1828587-1828607	P_trifoliata_00134:mRNA_29.1	probable acyl-activating enzyme 5, peroxisomal	4	709	729	Cleavage
scaffold00017:1276268-1276288	P_trifoliata_00134:mRNA_29.1	probable acyl-activating enzyme 5, peroxisomal	4	709	729	Cleavage
scaffold00017:1276268-1276288	P_trifoliata_00134:mRNA_29.1	probable acyl-activating enzyme 5, peroxisomal	4	709	729	Cleavage
scaffold00017:1276268-1276288	P_trifoliata_00134:mRNA_29.1	probable acyl-activating enzyme 5, peroxisomal	4	709	729	Cleavage
scaffold00035:91845-91865	P_trifoliata_00134:mRNA_29.1	probable acyl-activating enzyme 5, peroxisomal	4	709	729	Cleavage
scaffold00035:91845-91865	P_trifoliata_00134:mRNA_29.1	probable acyl-activating enzyme 5, peroxisomal	4	709	729	Cleavage
scaffold00035:91845-91865	P_trifoliata_00134:mRNA_29.1	probable acyl-activating enzyme 5, peroxisomal	4	709	729	Cleavage
scaffold00038:645199-645219	P_trifoliata_00134:mRNA_29.1	probable acyl-activating enzyme 5, peroxisomal	4	709	729	Cleavage
scaffold00038:645199-645219	P_trifoliata_00134:mRNA_29.1	probable acyl-activating enzyme 5, peroxisomal	4	709	729	Cleavage
scaffold00038:645199-645219	P_trifoliata_00134:mRNA_29.1	probable acyl-activating enzyme 5, peroxisomal	4	709	729	Cleavage
scaffold00298:174188-174208	P_trifoliata_00134:mRNA_36.1	myb-like protein U	4.5	735	754	Cleavage
scaffold00022:607723-607743	P_trifoliata_00135:mRNA_16.1	NEDD8-activating enzyme E1 regulatory subunit AXR1-like	3.5	877	897	Cleavage
scaffold00022:607723-607743	P_trifoliata_00135:mRNA_16.1	NEDD8-activating enzyme E1 regulatory subunit AXR1-like	3.5	877	897	Cleavage
scaffold00022:607723-607743	P_trifoliata_00135:mRNA_16.1	NEDD8-activating enzyme E1 regulatory subunit AXR1-like	3.5	877	897	Cleavage
scaffold00022:607723-607743	P_trifoliata_00135:mRNA_16.1	NEDD8-activating enzyme E1 regulatory subunit AXR1-like	3.5	877	897	Cleavage
scaffold00022:607723-607743	P_trifoliata_00135:mRNA_16.1	NEDD8-activating enzyme E1 regulatory subunit AXR1-like	3.5	877	897	Cleavage
scaffold00022:607723-607743	P_trifoliata_00135:mRNA_16.1	NEDD8-activating enzyme E1 regulatory subunit AXR1-like	3.5	877	897	Cleavage
scaffold00053:446100-446123	P_trifoliata_00136:mRNA_21.1	54S ribosomal protein L12, mitochondrial	5	113	136	Cleavage
scaffold00053:446100-446123	P_trifoliata_00136:mRNA_21.1	54S ribosomal protein L12, mitochondrial	5	113	136	Cleavage
scaffold00053:446100-446123	P_trifoliata_00136:mRNA_21.1	54S ribosomal protein L12, mitochondrial	5	113	136	Cleavage
scaffold00053:446100-446123	P_trifoliata_00136:mRNA_21.1	54S ribosomal protein L12, mitochondrial	5	113	136	Cleavage
scaffold00053:446100-446123	P_trifoliata_00136:mRNA_21.1	54S ribosomal protein L12, mitochondrial	5	113	136	Cleavage
scaffold00087:149225-149245	P_trifoliata_00136:mRNA_37.1	cysteine desulfurase, mitochondrial	2.5	1078	1098	Cleavage
scaffold00087:149225-149245	P_trifoliata_00136:mRNA_37.1	cysteine desulfurase, mitochondrial	2.5	1078	1098	Cleavage
scaffold00087:149225-149245	P_trifoliata_00136:mRNA_37.1	cysteine desulfurase, mitochondrial	2.5	1078	1098	Cleavage
scaffold01167:3435-3458	P_trifoliata_00136:mRNA_42.1	hypothetical protein CICLE_v10025260mg	4	604	627	Cleavage
scaffold01167:3435-3458	P_trifoliata_00136:mRNA_42.1	hypothetical protein CICLE_v10025260mg	4	604	627	Cleavage
scaffold01167:3435-3458	P_trifoliata_00136:mRNA_42.1	hypothetical protein CICLE_v10025260mg	4	604	627	Cleavage
scaffold01393:6788-6811	P_trifoliata_00136:mRNA_42.1	hypothetical protein CICLE_v10025260mg	4	604	627	Cleavage
scaffold01393:6788-6811	P_trifoliata_00136:mRNA_42.1	hypothetical protein CICLE_v10025260mg	4	604	627	Cleavage
scaffold01393:6788-6811	P_trifoliata_00136:mRNA_42.1	hypothetical protein CICLE_v10025260mg	4	604	627	Cleavage
scaffold00087:149225-149245	P_trifoliata_00136:mRNA_45.2	malate dehydrogenase, glyoxysomal	3	73	93	Cleavage
scaffold00087:149225-149245	P_trifoliata_00136:mRNA_45.2	malate dehydrogenase, glyoxysomal	3	73	93	Cleavage
scaffold00087:149225-149245	P_trifoliata_00136:mRNA_45.2	malate dehydrogenase, glyoxysomal	3	73	93	Cleavage
scaffold00225:208318-208338	P_trifoliata_00138:mRNA_52.1	lysM domain-containing GPI-anchored protein 1	2	1217	1237	Cleavage
scaffold00225:208318-208338	P_trifoliata_00138:mRNA_52.1	lysM domain-containing GPI-anchored protein 1	2	1217	1237	Cleavage
scaffold00225:208318-208338	P_trifoliata_00138:mRNA_52.1	lysM domain-containing GPI-anchored protein 1	2	1217	1237	Cleavage
scaffold00225:208318-208338	P_trifoliata_00138:mRNA_52.1	lysM domain-containing GPI-anchored protein 1	2	1217	1237	Cleavage
scaffold00225:208318-208338	P_trifoliata_00138:mRNA_52.1	lysM domain-containing GPI-anchored protein 1	2	1217	1237	Cleavage
scaffold00225:208318-208338	P_trifoliata_00138:mRNA_52.1	lysM domain-containing GPI-anchored protein 1	2	1217	1237	Cleavage
scaffold00295:43183-43203	P_trifoliata_00138:mRNA_52.1	lysM domain-containing GPI-anchored protein 1	2	1217	1237	Cleavage
scaffold00295:43183-43203	P_trifoliata_00138:mRNA_52.1	lysM domain-containing GPI-anchored protein 1	2	1217	1237	Cleavage
scaffold00295:43183-43203	P_trifoliata_00138:mRNA_52.1	lysM domain-containing GPI-anchored protein 1	2	1217	1237	Cleavage
scaffold00295:43183-43203	P_trifoliata_00138:mRNA_52.1	lysM domain-containing GPI-anchored protein 1	2	1217	1237	Cleavage
scaffold00295:43183-43203	P_trifoliata_00138:mRNA_52.1	lysM domain-containing GPI-anchored protein 1	2	1217	1237	Cleavage
scaffold00295:43183-43203	P_trifoliata_00138:mRNA_52.1	lysM domain-containing GPI-anchored protein 1	2	1217	1237	Cleavage
scaffold00225:208318-208338	P_trifoliata_00138:mRNA_52.1	lysM domain-containing GPI-anchored protein 1	3.5	1168	1188	Translation
scaffold00225:208318-208338	P_trifoliata_00138:mRNA_52.1	lysM domain-containing GPI-anchored protein 1	3.5	1168	1188	Translation
scaffold00225:208318-208338	P_trifoliata_00138:mRNA_52.1	lysM domain-containing GPI-anchored protein 1	3.5	1168	1188	Translation
scaffold00225:208318-208338	P_trifoliata_00138:mRNA_52.1	lysM domain-containing GPI-anchored protein 1	3.5	1168	1188	Translation
scaffold00225:208318-208338	P_trifoliata_00138:mRNA_52.1	lysM domain-containing GPI-anchored protein 1	3.5	1168	1188	Translation
scaffold00225:208318-208338	P_trifoliata_00138:mRNA_52.1	lysM domain-containing GPI-anchored protein 1	3.5	1168	1188	Translation
scaffold00295:43183-43203	P_trifoliata_00138:mRNA_52.1	lysM domain-containing GPI-anchored protein 1	3.5	1168	1188	Translation
scaffold00295:43183-43203	P_trifoliata_00138:mRNA_52.1	lysM domain-containing GPI-anchored protein 1	3.5	1168	1188	Translation
scaffold00295:43183-43203	P_trifoliata_00138:mRNA_52.1	lysM domain-containing GPI-anchored protein 1	3.5	1168	1188	Translation
scaffold00295:43183-43203	P_trifoliata_00138:mRNA_52.1	lysM domain-containing GPI-anchored protein 1	3.5	1168	1188	Translation
scaffold00295:43183-43203	P_trifoliata_00138:mRNA_52.1	lysM domain-containing GPI-anchored protein 1	3.5	1168	1188	Translation
scaffold00295:43183-43203	P_trifoliata_00138:mRNA_52.1	lysM domain-containing GPI-anchored protein 1	3.5	1168	1188	Translation
scaffold00020:1572086-1572106	P_trifoliata_00139:mRNA_32.1	hypothetical protein CUMW_040740	0	153	173	Cleavage
scaffold00020:1572086-1572106	P_trifoliata_00139:mRNA_32.1	hypothetical protein CUMW_040740	0	153	173	Cleavage
scaffold00020:1572086-1572106	P_trifoliata_00139:mRNA_32.1	hypothetical protein CUMW_040740	1.5	227	247	Translation
scaffold00020:1572086-1572106	P_trifoliata_00139:mRNA_32.1	hypothetical protein CUMW_040740	1.5	306	326	Translation
scaffold00020:1572086-1572106	P_trifoliata_00139:mRNA_32.1	hypothetical protein CUMW_040740	1.5	227	247	Translation
scaffold00020:1572086-1572106	P_trifoliata_00139:mRNA_32.1	hypothetical protein CUMW_040740	1.5	306	326	Translation
scaffold00022:586702-586723	P_trifoliata_00140:mRNA_22.1	DNA-directed RNA polymerase V subunit 7	3.5	453	473	Cleavage
scaffold00634:190-210	P_trifoliata_00140:mRNA_38.1	probable LRR receptor-like serine/threonine-protein kinase At3g47570	3	163	183	Cleavage
scaffold00634:190-210	P_trifoliata_00140:mRNA_38.1	probable LRR receptor-like serine/threonine-protein kinase At3g47570	3	163	183	Cleavage
scaffold00741:19935-19955	P_trifoliata_00140:mRNA_38.1	probable LRR receptor-like serine/threonine-protein kinase At3g47570	3	163	183	Cleavage
scaffold00741:19935-19955	P_trifoliata_00140:mRNA_38.1	probable LRR receptor-like serine/threonine-protein kinase At3g47570	3	163	183	Cleavage
scaffold00010:464670-464693	P_trifoliata_00141:mRNA_1.1	receptor-like protein 9DC3	3	29	52	Cleavage
scaffold00010:464670-464693	P_trifoliata_00141:mRNA_1.1	receptor-like protein 9DC3	3	59	82	Cleavage
scaffold00010:464670-464693	P_trifoliata_00141:mRNA_1.1	receptor-like protein 9DC3	3	29	52	Cleavage
scaffold00010:464670-464693	P_trifoliata_00141:mRNA_1.1	receptor-like protein 9DC3	3	59	82	Cleavage
scaffold00010:464670-464693	P_trifoliata_00141:mRNA_1.1	receptor-like protein 9DC3	3	32	52	Cleavage
scaffold00010:464670-464693	P_trifoliata_00141:mRNA_1.1	receptor-like protein 9DC3	3	62	82	Cleavage
scaffold00010:464670-464693	P_trifoliata_00141:mRNA_1.1	receptor-like protein 9DC3	4.5	1	22	Cleavage
scaffold00010:464670-464693	P_trifoliata_00141:mRNA_1.1	receptor-like protein 9DC3	4.5	1	22	Cleavage
scaffold00010:464670-464693	P_trifoliata_00141:mRNA_1.1	receptor-like protein 9DC3	4.5	2	22	Cleavage
scaffold00301:165545-165568	P_trifoliata_00141:mRNA_4.1	receptor-like protein 6	3	2423	2446	Cleavage
scaffold00301:165545-165568	P_trifoliata_00141:mRNA_4.1	receptor-like protein 6	3	2423	2446	Cleavage
scaffold00301:165545-165568	P_trifoliata_00141:mRNA_4.1	receptor-like protein 6	3	2423	2446	Cleavage
scaffold00301:165545-165568	P_trifoliata_00141:mRNA_4.1	receptor-like protein 6	3	2423	2446	Cleavage
scaffold00301:165545-165568	P_trifoliata_00141:mRNA_4.1	receptor-like protein 6	3	2423	2446	Cleavage
scaffold00968:39958-39978	P_trifoliata_00142:mRNA_57.1	hypothetical protein EZV62_027021	3	1	19	Cleavage
scaffold00968:39958-39978	P_trifoliata_00142:mRNA_57.1	hypothetical protein EZV62_027021	3	1	19	Cleavage
scaffold00968:39958-39978	P_trifoliata_00142:mRNA_57.1	hypothetical protein EZV62_027021	3	1	19	Cleavage
scaffold00623:88186-88209	P_trifoliata_00143:mRNA_65.1	probable protein phosphatase 2C 60	3	549	572	Cleavage
scaffold00623:88186-88209	P_trifoliata_00143:mRNA_65.1	probable protein phosphatase 2C 60	3	551	572	Cleavage
scaffold00307:187456-187475	P_trifoliata_00143:mRNA_67.1	RNA-binding protein 39 isoform X2	3.5	1918	1937	Cleavage
scaffold00307:187456-187475	P_trifoliata_00143:mRNA_67.1	RNA-binding protein 39 isoform X2	3.5	1918	1937	Cleavage
scaffold00307:198738-198757	P_trifoliata_00143:mRNA_67.1	RNA-binding protein 39 isoform X2	3.5	1918	1937	Cleavage
scaffold00307:198738-198757	P_trifoliata_00143:mRNA_67.1	RNA-binding protein 39 isoform X2	3.5	1918	1937	Cleavage
scaffold00337:36072-36091	P_trifoliata_00143:mRNA_67.1	RNA-binding protein 39 isoform X2	3.5	1918	1937	Cleavage
scaffold00337:36072-36091	P_trifoliata_00143:mRNA_67.1	RNA-binding protein 39 isoform X2	3.5	1918	1937	Cleavage
scaffold00015:1610615-1610638	P_trifoliata_00144:mRNA_61.1	vacuolar protein sorting-associated protein 41 homolog	5	2476	2499	Cleavage
scaffold00015:1610615-1610638	P_trifoliata_00144:mRNA_61.1	vacuolar protein sorting-associated protein 41 homolog	5	2476	2499	Cleavage
scaffold00015:1610615-1610638	P_trifoliata_00144:mRNA_61.1	vacuolar protein sorting-associated protein 41 homolog	5	2476	2499	Cleavage
scaffold01608:10905-10928	P_trifoliata_00145:mRNA_53.1	pentatricopeptide repeat-containing protein At5g56310	4.5	60	84	Cleavage
scaffold01608:10905-10928	P_trifoliata_00145:mRNA_53.1	pentatricopeptide repeat-containing protein At5g56310	4.5	60	84	Cleavage
scaffold01608:10905-10928	P_trifoliata_00145:mRNA_53.1	pentatricopeptide repeat-containing protein At5g56310	4.5	60	84	Cleavage
scaffold00890:15403-15426	P_trifoliata_00145:mRNA_6.1	Calcium ion binding	4	429	452	Cleavage
scaffold00008:148418-148439	P_trifoliata_00146:mRNA_40.1	probable disease resistance protein At5g63020	2.5	539	560	Cleavage
scaffold00008:148418-148439	P_trifoliata_00146:mRNA_40.1	probable disease resistance protein At5g63020	2.5	539	560	Cleavage
scaffold00008:148418-148439	P_trifoliata_00146:mRNA_40.1	probable disease resistance protein At5g63020	2.5	539	560	Cleavage
scaffold00008:148418-148439	P_trifoliata_00146:mRNA_49.1	probable disease resistance protein At5g63020	3	365	386	Cleavage
scaffold00008:148418-148439	P_trifoliata_00146:mRNA_49.1	probable disease resistance protein At5g63020	3	365	386	Cleavage
scaffold00008:148418-148439	P_trifoliata_00146:mRNA_49.1	probable disease resistance protein At5g63020	3	365	386	Cleavage
scaffold00174:6006-6029	P_trifoliata_00147:mRNA_29.1	uncharacterized protein LOC102614015 isoform X3	3	27	50	Cleavage
scaffold00174:6006-6029	P_trifoliata_00147:mRNA_29.1	uncharacterized protein LOC102614015 isoform X3	3	27	50	Cleavage
scaffold00174:6006-6029	P_trifoliata_00147:mRNA_29.1	uncharacterized protein LOC102614015 isoform X3	3	27	50	Cleavage
scaffold00174:6006-6029	P_trifoliata_00147:mRNA_29.1	uncharacterized protein LOC102614015 isoform X3	3	27	50	Cleavage
scaffold01390:19858-19881	P_trifoliata_00149:mRNA_62.1	protein ALP1-like	1.5	520	543	Cleavage
scaffold01390:19858-19881	P_trifoliata_00149:mRNA_62.1	protein ALP1-like	1.5	520	543	Cleavage
scaffold04109:7136-7156	P_trifoliata_00152:mRNA_13.1	pumilio homolog 5 isoform X1	4.5	18	38	Cleavage
scaffold04109:7136-7156	P_trifoliata_00152:mRNA_13.1	pumilio homolog 5 isoform X1	4.5	18	38	Cleavage
scaffold04109:7136-7156	P_trifoliata_00152:mRNA_13.1	pumilio homolog 5 isoform X1	4.5	18	38	Cleavage
scaffold04109:7136-7156	P_trifoliata_00152:mRNA_13.1	pumilio homolog 5 isoform X1	4.5	18	38	Cleavage
scaffold04680:1711-1731	P_trifoliata_00152:mRNA_13.1	pumilio homolog 5 isoform X1	4.5	18	38	Cleavage
scaffold04680:1711-1731	P_trifoliata_00152:mRNA_13.1	pumilio homolog 5 isoform X1	4.5	18	38	Cleavage
scaffold04680:1711-1731	P_trifoliata_00152:mRNA_13.1	pumilio homolog 5 isoform X1	4.5	18	38	Cleavage
scaffold04680:1711-1731	P_trifoliata_00152:mRNA_13.1	pumilio homolog 5 isoform X1	4.5	18	38	Cleavage
scaffold04109:7136-7156	P_trifoliata_00152:mRNA_13.2	pumilio homolog 5 isoform X1	4.5	18	38	Cleavage
scaffold04109:7136-7156	P_trifoliata_00152:mRNA_13.2	pumilio homolog 5 isoform X1	4.5	18	38	Cleavage
scaffold04109:7136-7156	P_trifoliata_00152:mRNA_13.2	pumilio homolog 5 isoform X1	4.5	18	38	Cleavage
scaffold04109:7136-7156	P_trifoliata_00152:mRNA_13.2	pumilio homolog 5 isoform X1	4.5	18	38	Cleavage
scaffold04680:1711-1731	P_trifoliata_00152:mRNA_13.2	pumilio homolog 5 isoform X1	4.5	18	38	Cleavage
scaffold04680:1711-1731	P_trifoliata_00152:mRNA_13.2	pumilio homolog 5 isoform X1	4.5	18	38	Cleavage
scaffold04680:1711-1731	P_trifoliata_00152:mRNA_13.2	pumilio homolog 5 isoform X1	4.5	18	38	Cleavage
scaffold04680:1711-1731	P_trifoliata_00152:mRNA_13.2	pumilio homolog 5 isoform X1	4.5	18	38	Cleavage
scaffold00022:607723-607743	P_trifoliata_00154:mRNA_18.1	probable cytokinin riboside 5'-monophosphate phosphoribohydrolase LOGL8	3.5	911	931	Cleavage
scaffold00022:607723-607743	P_trifoliata_00154:mRNA_18.1	probable cytokinin riboside 5'-monophosphate phosphoribohydrolase LOGL8	3.5	911	931	Cleavage
scaffold00022:607723-607743	P_trifoliata_00154:mRNA_18.1	probable cytokinin riboside 5'-monophosphate phosphoribohydrolase LOGL8	3.5	911	931	Cleavage
scaffold00022:607723-607743	P_trifoliata_00154:mRNA_18.1	probable cytokinin riboside 5'-monophosphate phosphoribohydrolase LOGL8	3.5	911	931	Cleavage
scaffold00022:607723-607743	P_trifoliata_00154:mRNA_18.1	probable cytokinin riboside 5'-monophosphate phosphoribohydrolase LOGL8	3.5	911	931	Cleavage
scaffold00022:607723-607743	P_trifoliata_00154:mRNA_18.1	probable cytokinin riboside 5'-monophosphate phosphoribohydrolase LOGL8	3.5	911	931	Cleavage
scaffold00076:43198-43221	P_trifoliata_00156:mRNA_34.1	galacturonosyltransferase 8	5	98	121	Cleavage
scaffold00076:43198-43221	P_trifoliata_00156:mRNA_34.1	galacturonosyltransferase 8	5	98	121	Cleavage
scaffold00076:43198-43221	P_trifoliata_00156:mRNA_34.1	galacturonosyltransferase 8	5	98	121	Cleavage
scaffold00076:43198-43221	P_trifoliata_00156:mRNA_34.1	galacturonosyltransferase 8	5	98	121	Cleavage
scaffold00076:43198-43221	P_trifoliata_00156:mRNA_34.1	galacturonosyltransferase 8	5	98	121	Cleavage
scaffold00789:59231-59254	P_trifoliata_00157:mRNA_49.1	cytochrome P450 CYP82D47-like	3.5	234	257	Cleavage
scaffold00010:2269993-2270016	P_trifoliata_00158:mRNA_48.1	G-type lectin S-receptor-like serine/threonine-protein kinase LECRK1	4	1369	1391	Cleavage
scaffold00010:2269993-2270016	P_trifoliata_00158:mRNA_48.1	G-type lectin S-receptor-like serine/threonine-protein kinase LECRK1	4	1369	1391	Cleavage
scaffold00010:2269993-2270016	P_trifoliata_00158:mRNA_48.1	G-type lectin S-receptor-like serine/threonine-protein kinase LECRK1	4	1369	1391	Cleavage
scaffold00010:2269993-2270016	P_trifoliata_00158:mRNA_48.1	G-type lectin S-receptor-like serine/threonine-protein kinase LECRK1	4	1369	1391	Cleavage
scaffold00067:578340-578363	P_trifoliata_00159:mRNA_11.1	nuclear pore complex protein NUP96	2.5	3339	3362	Cleavage
scaffold00067:578340-578363	P_trifoliata_00159:mRNA_11.1	nuclear pore complex protein NUP96	2.5	3339	3362	Cleavage
scaffold00067:578340-578363	P_trifoliata_00159:mRNA_11.1	nuclear pore complex protein NUP96	2.5	3339	3362	Cleavage
scaffold00067:578340-578363	P_trifoliata_00159:mRNA_11.1	nuclear pore complex protein NUP96	2.5	3339	3362	Cleavage
scaffold00067:578340-578363	P_trifoliata_00159:mRNA_11.1	nuclear pore complex protein NUP96	2.5	3339	3362	Cleavage
scaffold00067:578340-578363	P_trifoliata_00159:mRNA_11.1	nuclear pore complex protein NUP96	2.5	3339	3362	Cleavage
scaffold00067:578340-578363	P_trifoliata_00159:mRNA_11.1	nuclear pore complex protein NUP96	2.5	3339	3362	Cleavage
scaffold00067:578340-578363	P_trifoliata_00159:mRNA_11.1	nuclear pore complex protein NUP96	2.5	3339	3362	Cleavage
scaffold00067:578340-578363	P_trifoliata_00159:mRNA_11.1	nuclear pore complex protein NUP96	2.5	3339	3362	Cleavage
scaffold00067:578340-578363	P_trifoliata_00159:mRNA_11.1	nuclear pore complex protein NUP96	2.5	3339	3362	Cleavage
scaffold00067:578340-578363	P_trifoliata_00159:mRNA_11.1	nuclear pore complex protein NUP96	2.5	3339	3362	Cleavage
scaffold00207:230323-230346	P_trifoliata_00159:mRNA_11.1	nuclear pore complex protein NUP96	2.5	3339	3362	Cleavage
scaffold00207:230323-230346	P_trifoliata_00159:mRNA_11.1	nuclear pore complex protein NUP96	2.5	3339	3362	Cleavage
scaffold00207:230323-230346	P_trifoliata_00159:mRNA_11.1	nuclear pore complex protein NUP96	2.5	3339	3362	Cleavage
scaffold00207:230323-230346	P_trifoliata_00159:mRNA_11.1	nuclear pore complex protein NUP96	2.5	3339	3362	Cleavage
scaffold00207:230323-230346	P_trifoliata_00159:mRNA_11.1	nuclear pore complex protein NUP96	2.5	3339	3362	Cleavage
scaffold00207:230323-230346	P_trifoliata_00159:mRNA_11.1	nuclear pore complex protein NUP96	2.5	3339	3362	Cleavage
scaffold00207:230323-230346	P_trifoliata_00159:mRNA_11.1	nuclear pore complex protein NUP96	2.5	3339	3362	Cleavage
scaffold00207:230323-230346	P_trifoliata_00159:mRNA_11.1	nuclear pore complex protein NUP96	2.5	3339	3362	Cleavage
scaffold00207:230323-230346	P_trifoliata_00159:mRNA_11.1	nuclear pore complex protein NUP96	2.5	3339	3362	Cleavage
scaffold00207:230323-230346	P_trifoliata_00159:mRNA_11.1	nuclear pore complex protein NUP96	2.5	3339	3362	Cleavage
scaffold00207:230323-230346	P_trifoliata_00159:mRNA_11.1	nuclear pore complex protein NUP96	2.5	3339	3362	Cleavage
scaffold00008:2211758-221177	P_trifoliata_00159:mRNA_19.1	probable receptor-like protein kinase At2g23200	4	542	562	Cleavage
scaffold00008:2211758-2211778	P_trifoliata_00159:mRNA_19.1	probable receptor-like protein kinase At2g23200	4	544	562	Cleavage
scaffold00001:1255739-1255762	P_trifoliata_00159:mRNA_44.1	uncharacterized protein LOC102614032	4.5	50	73	Cleavage
scaffold00298:174188-174208	P_trifoliata_00162:mRNA_5.1	shikimate O-hydroxycinnamoyltransferase-like	5	1202	1222	Cleavage
scaffold00298:174188-174208	P_trifoliata_00162:mRNA_5.1	shikimate O-hydroxycinnamoyltransferase-like	5	1202	1222	Cleavage
scaffold00298:174188-174208	P_trifoliata_00162:mRNA_5.1	shikimate O-hydroxycinnamoyltransferase-like	5	1203	1222	Cleavage
scaffold00141:155273-155293	P_trifoliata_00162:mRNA_57.1	TMV resistance protein N-like isoform X1	2.5	893	913	Cleavage
scaffold00141:155273-155293	P_trifoliata_00162:mRNA_57.1	TMV resistance protein N-like isoform X1	2.5	893	913	Cleavage
scaffold00141:155273-155293	P_trifoliata_00162:mRNA_57.1	TMV resistance protein N-like isoform X1	2.5	893	913	Cleavage
scaffold00141:155273-155293	P_trifoliata_00162:mRNA_57.1	TMV resistance protein N-like isoform X1	2.5	893	913	Cleavage
scaffold00015:1610615-1610638	P_trifoliata_00162:mRNA_60.1	disease resistance-like protein DSC1	4	1621	1644	Cleavage
scaffold00015:1610615-1610638	P_trifoliata_00162:mRNA_60.1	disease resistance-like protein DSC1	4	1621	1644	Cleavage
scaffold00015:1610615-1610638	P_trifoliata_00162:mRNA_60.1	disease resistance-like protein DSC1	4	1621	1644	Cleavage
scaffold00120:72800-72820	P_trifoliata_00163:mRNA_23.1	CBL-interacting serine/threonine-protein kinase 14-like	4.5	165	185	Cleavage
scaffold00120:72800-72820	P_trifoliata_00163:mRNA_23.1	CBL-interacting serine/threonine-protein kinase 14-like	4.5	165	185	Cleavage
scaffold00120:72800-72820	P_trifoliata_00163:mRNA_23.1	CBL-interacting serine/threonine-protein kinase 14-like	4.5	165	185	Cleavage
scaffold00093:238999-239020	P_trifoliata_00164:mRNA_3.1	probable manganese-transporting ATPase PDR2	2	2612	2633	Cleavage
scaffold00093:238999-239020	P_trifoliata_00164:mRNA_3.1	probable manganese-transporting ATPase PDR2	2	2612	2633	Cleavage
scaffold00093:238999-239020	P_trifoliata_00164:mRNA_3.1	probable manganese-transporting ATPase PDR2	2	2612	2633	Cleavage
scaffold00067:578340-578363	P_trifoliata_00164:mRNA_41.1	hypothetical protein CISIN_1g039102mg	3	162	185	Cleavage
scaffold00067:578340-578363	P_trifoliata_00164:mRNA_41.1	hypothetical protein CISIN_1g039102mg	3	162	185	Cleavage
scaffold00067:578340-578363	P_trifoliata_00164:mRNA_41.1	hypothetical protein CISIN_1g039102mg	3	162	185	Cleavage
scaffold00067:578340-578363	P_trifoliata_00164:mRNA_41.1	hypothetical protein CISIN_1g039102mg	3	162	185	Cleavage
scaffold00067:578340-578363	P_trifoliata_00164:mRNA_41.1	hypothetical protein CISIN_1g039102mg	3	162	185	Cleavage
scaffold00067:578340-578363	P_trifoliata_00164:mRNA_41.1	hypothetical protein CISIN_1g039102mg	3	162	185	Cleavage
scaffold00067:578340-578363	P_trifoliata_00164:mRNA_41.1	hypothetical protein CISIN_1g039102mg	3	162	185	Cleavage
scaffold00067:578340-578363	P_trifoliata_00164:mRNA_41.1	hypothetical protein CISIN_1g039102mg	3	162	185	Cleavage
scaffold00067:578340-578363	P_trifoliata_00164:mRNA_41.1	hypothetical protein CISIN_1g039102mg	3	162	185	Cleavage
scaffold00067:578340-578363	P_trifoliata_00164:mRNA_41.1	hypothetical protein CISIN_1g039102mg	3	162	185	Cleavage
scaffold00067:578340-578363	P_trifoliata_00164:mRNA_41.1	hypothetical protein CISIN_1g039102mg	3	162	185	Cleavage
scaffold00207:230323-230346	P_trifoliata_00164:mRNA_41.1	hypothetical protein CISIN_1g039102mg	3	162	185	Cleavage
scaffold00207:230323-230346	P_trifoliata_00164:mRNA_41.1	hypothetical protein CISIN_1g039102mg	3	162	185	Cleavage
scaffold00207:230323-230346	P_trifoliata_00164:mRNA_41.1	hypothetical protein CISIN_1g039102mg	3	162	185	Cleavage
scaffold00207:230323-230346	P_trifoliata_00164:mRNA_41.1	hypothetical protein CISIN_1g039102mg	3	162	185	Cleavage
scaffold00207:230323-230346	P_trifoliata_00164:mRNA_41.1	hypothetical protein CISIN_1g039102mg	3	162	185	Cleavage
scaffold00207:230323-230346	P_trifoliata_00164:mRNA_41.1	hypothetical protein CISIN_1g039102mg	3	162	185	Cleavage
scaffold00207:230323-230346	P_trifoliata_00164:mRNA_41.1	hypothetical protein CISIN_1g039102mg	3	162	185	Cleavage
scaffold00207:230323-230346	P_trifoliata_00164:mRNA_41.1	hypothetical protein CISIN_1g039102mg	3	162	185	Cleavage
scaffold00207:230323-230346	P_trifoliata_00164:mRNA_41.1	hypothetical protein CISIN_1g039102mg	3	162	185	Cleavage
scaffold00207:230323-230346	P_trifoliata_00164:mRNA_41.1	hypothetical protein CISIN_1g039102mg	3	162	185	Cleavage
scaffold00207:230323-230346	P_trifoliata_00164:mRNA_41.1	hypothetical protein CISIN_1g039102mg	3	162	185	Cleavage
scaffold01104:19282-19305	P_trifoliata_00166:mRNA_28.1	cyclic nucleotide-gated ion channel 1	4	203	226	Cleavage
scaffold01104:19282-19305	P_trifoliata_00166:mRNA_28.1	cyclic nucleotide-gated ion channel 1	4	203	226	Cleavage
scaffold01104:19282-19305	P_trifoliata_00166:mRNA_28.1	cyclic nucleotide-gated ion channel 1	4	203	226	Cleavage
scaffold01104:19282-19305	P_trifoliata_00166:mRNA_28.1	cyclic nucleotide-gated ion channel 1	4	203	226	Cleavage
scaffold00789:59231-59254	P_trifoliata_00167:mRNA_44.1	protein trichome birefringence-like 34	5	818	841	Cleavage
scaffold00010:2269993-2270016	P_trifoliata_00168:mRNA_19.1	GDSL esterase/lipase At5g14450-like isoform X3	3	331	354	Cleavage
scaffold00010:2269993-2270016	P_trifoliata_00168:mRNA_19.1	GDSL esterase/lipase At5g14450-like isoform X3	3	331	354	Cleavage
scaffold00010:2269993-2270016	P_trifoliata_00168:mRNA_19.1	GDSL esterase/lipase At5g14450-like isoform X3	3	331	354	Cleavage
scaffold00010:2269993-2270016	P_trifoliata_00168:mRNA_19.1	GDSL esterase/lipase At5g14450-like isoform X3	3	333	354	Cleavage
scaffold00010:2269993-2270016	P_trifoliata_00168:mRNA_19.1	GDSL esterase/lipase At5g14450-like isoform X3	3	331	354	Cleavage
scaffold00093:238999-239020	P_trifoliata_00168:mRNA_46.1	molybdopterin biosynthesis protein CNX1 isoform X1	3	2201	2222	Cleavage
scaffold00093:238999-239020	P_trifoliata_00168:mRNA_46.1	molybdopterin biosynthesis protein CNX1 isoform X1	3	2201	2222	Cleavage
scaffold00093:238999-239020	P_trifoliata_00168:mRNA_46.1	molybdopterin biosynthesis protein CNX1 isoform X1	3	2201	2222	Cleavage
scaffold00022:586702-586723	P_trifoliata_00169:mRNA_28.1	ABC transporter B family member 2-like	4.5	1355	1375	Cleavage
scaffold00022:586702-586723	P_trifoliata_00169:mRNA_28.1	ABC transporter B family member 2-like	4.5	1356	1375	Cleavage
scaffold00307:187456-187475	P_trifoliata_00172:mRNA_19.1	anthranilate synthase alpha subunit 1, chloroplastic	4	447	466	Cleavage
scaffold00307:187456-187475	P_trifoliata_00172:mRNA_19.1	anthranilate synthase alpha subunit 1, chloroplastic	4	447	466	Cleavage
scaffold00307:198738-198757	P_trifoliata_00172:mRNA_19.1	anthranilate synthase alpha subunit 1, chloroplastic	4	447	466	Cleavage
scaffold00307:198738-198757	P_trifoliata_00172:mRNA_19.1	anthranilate synthase alpha subunit 1, chloroplastic	4	447	466	Cleavage
scaffold00337:36072-36091	P_trifoliata_00172:mRNA_19.1	anthranilate synthase alpha subunit 1, chloroplastic	4	447	466	Cleavage
scaffold00337:36072-36091	P_trifoliata_00172:mRNA_19.1	anthranilate synthase alpha subunit 1, chloroplastic	4	447	466	Cleavage
scaffold00688:13119-13142	P_trifoliata_00174:mRNA_9.1	thaumatin-like protein 1	4.5	897	920	Cleavage
scaffold00688:13119-13142	P_trifoliata_00174:mRNA_9.1	thaumatin-like protein 1	4.5	897	920	Cleavage
scaffold00688:13119-13142	P_trifoliata_00174:mRNA_9.1	thaumatin-like protein 1	4.5	897	920	Cleavage
scaffold00090:432238-432261	P_trifoliata_00175:mRNA_31.1	protein DAMAGED DNA-BINDING 2	4.5	617	640	Translation
scaffold00090:432238-432261	P_trifoliata_00175:mRNA_31.1	protein DAMAGED DNA-BINDING 2	4.5	621	640	Translation
scaffold00087:149225-149245	P_trifoliata_00176:mRNA_4.1	replication factor C subunit 3-like	5	843	863	Cleavage
scaffold00087:149225-149245	P_trifoliata_00176:mRNA_4.1	replication factor C subunit 3-like	5	843	863	Cleavage
scaffold00087:149225-149245	P_trifoliata_00176:mRNA_4.1	replication factor C subunit 3-like	5	843	863	Cleavage
scaffold00007:883363-883383	P_trifoliata_00177:mRNA_1.1	uncharacterized protein LOC112096874	4	386	406	Cleavage
scaffold00007:883363-883383	P_trifoliata_00177:mRNA_1.1	uncharacterized protein LOC112096874	4	386	406	Cleavage
scaffold00007:883363-883383	P_trifoliata_00177:mRNA_1.1	uncharacterized protein LOC112096874	4	386	406	Cleavage
scaffold00042:344636-344656	P_trifoliata_00179:mRNA_27.1	UvrABC system protein A	3	56	76	Cleavage
scaffold00042:344636-344656	P_trifoliata_00179:mRNA_27.1	UvrABC system protein A	3	56	76	Cleavage
scaffold00042:344636-344656	P_trifoliata_00179:mRNA_27.1	UvrABC system protein A	3	56	76	Cleavage
scaffold00042:344636-344656	P_trifoliata_00179:mRNA_27.1	UvrABC system protein A	3	56	76	Cleavage
scaffold00013:513566-513589	P_trifoliata_00179:mRNA_70.1	COP9 signalosome complex subunit 1	4	887	911	Cleavage
scaffold00472:121698-121721	P_trifoliata_00180:mRNA_19.1	retrotransposon gag domain-containing protein	0	46	69	Cleavage
scaffold00472:121698-121721	P_trifoliata_00180:mRNA_19.1	retrotransposon gag domain-containing protein	0	46	69	Cleavage
scaffold00688:13119-13142	P_trifoliata_00182:mRNA_3.1	Alpha-L-arabinofuranosidase B	3	27	50	Cleavage
scaffold00688:13119-13142	P_trifoliata_00182:mRNA_3.1	Alpha-L-arabinofuranosidase B	3	27	50	Cleavage
scaffold00688:13119-13142	P_trifoliata_00182:mRNA_3.1	Alpha-L-arabinofuranosidase B	3	28	50	Cleavage
scaffold00688:13119-13142	P_trifoliata_00182:mRNA_3.1	Alpha-L-arabinofuranosidase B	3	27	50	Cleavage
scaffold00789:59231-59254	P_trifoliata_00184:mRNA_34.1	G-type lectin S-receptor-like serine/threonine-protein kinase LECRK4	4	123	146	Cleavage
scaffold00027:705960-705983	P_trifoliata_00188:mRNA_21.1	dnAJ-like protein slr0093	4.5	203	226	Cleavage
scaffold00027:705960-705983	P_trifoliata_00188:mRNA_21.1	dnAJ-like protein slr0093	4.5	203	226	Cleavage
scaffold00027:705960-705983	P_trifoliata_00188:mRNA_21.1	dnAJ-like protein slr0093	4.5	203	226	Cleavage
scaffold00027:705960-705983	P_trifoliata_00188:mRNA_21.1	dnAJ-like protein slr0093	4.5	203	226	Cleavage
scaffold00027:705960-705983	P_trifoliata_00188:mRNA_21.1	dnAJ-like protein slr0093	4.5	203	226	Cleavage
scaffold00027:705960-705983	P_trifoliata_00188:mRNA_21.1	dnAJ-like protein slr0093	4.5	203	226	Cleavage
scaffold00046:32831-32854	P_trifoliata_00188:mRNA_21.1	dnAJ-like protein slr0093	4.5	203	226	Cleavage
scaffold00046:32831-32854	P_trifoliata_00188:mRNA_21.1	dnAJ-like protein slr0093	4.5	203	226	Cleavage
scaffold00046:32831-32854	P_trifoliata_00188:mRNA_21.1	dnAJ-like protein slr0093	4.5	203	226	Cleavage
scaffold00046:32831-32854	P_trifoliata_00188:mRNA_21.1	dnAJ-like protein slr0093	4.5	203	226	Cleavage
scaffold00046:32831-32854	P_trifoliata_00188:mRNA_21.1	dnAJ-like protein slr0093	4.5	203	226	Cleavage
scaffold00046:32831-32854	P_trifoliata_00188:mRNA_21.1	dnAJ-like protein slr0093	4.5	203	226	Cleavage
scaffold00082:503137-503160	P_trifoliata_00188:mRNA_21.1	dnAJ-like protein slr0093	4.5	203	226	Cleavage
scaffold00082:503137-503160	P_trifoliata_00188:mRNA_21.1	dnAJ-like protein slr0093	4.5	203	226	Cleavage
scaffold00082:503137-503160	P_trifoliata_00188:mRNA_21.1	dnAJ-like protein slr0093	4.5	203	226	Cleavage
scaffold00082:503137-503160	P_trifoliata_00188:mRNA_21.1	dnAJ-like protein slr0093	4.5	203	226	Cleavage
scaffold00082:503137-503160	P_trifoliata_00188:mRNA_21.1	dnAJ-like protein slr0093	4.5	203	226	Cleavage
scaffold00082:503137-503160	P_trifoliata_00188:mRNA_21.1	dnAJ-like protein slr0093	4.5	203	226	Cleavage
scaffold00171:277865-277886	P_trifoliata_00188:mRNA_43.1	uncharacterized protein LOC18034540	4.5	576	597	Cleavage
scaffold00171:277865-277886	P_trifoliata_00188:mRNA_43.1	uncharacterized protein LOC18034540	4.5	576	597	Cleavage
scaffold00270:89907-89930	P_trifoliata_00189:mRNA_9.1	beta-glucanase, putative	4.5	401	424	Cleavage
scaffold00270:89907-89930	P_trifoliata_00189:mRNA_9.1	beta-glucanase, putative	4.5	401	424	Cleavage
scaffold00270:89907-89930	P_trifoliata_00189:mRNA_9.2	Glycoside hydrolase, family 43	4.5	1652	1675	Cleavage
scaffold00270:89907-89930	P_trifoliata_00189:mRNA_9.2	Glycoside hydrolase, family 43	4.5	1652	1675	Cleavage
scaffold00472:121698-121721	P_trifoliata_00194:mRNA_62.1	retrotransposon gag domain-containing protein	0	103	126	Cleavage
scaffold00472:121698-121721	P_trifoliata_00194:mRNA_62.1	retrotransposon gag domain-containing protein	0	103	126	Cleavage
scaffold00008:148418-148439	P_trifoliata_00195:mRNA_22.1	probable disease resistance protein At5g63020	2	539	560	Cleavage
scaffold00008:148418-148439	P_trifoliata_00195:mRNA_22.1	probable disease resistance protein At5g63020	2	539	560	Cleavage
scaffold00008:148418-148439	P_trifoliata_00195:mRNA_22.1	probable disease resistance protein At5g63020	2	539	560	Cleavage
scaffold00061:126144-126164	P_trifoliata_00195:mRNA_3.1	G-type lectin S-receptor-like serine/threonine-protein kinase At4g27290	2.5	1831	1851	Cleavage
scaffold00061:126144-126164	P_trifoliata_00195:mRNA_3.1	G-type lectin S-receptor-like serine/threonine-protein kinase At4g27290	2.5	1831	1851	Cleavage
scaffold00061:126144-126164	P_trifoliata_00195:mRNA_3.1	G-type lectin S-receptor-like serine/threonine-protein kinase At4g27290	2.5	1831	1851	Cleavage
scaffold00061:126144-126164	P_trifoliata_00195:mRNA_3.1	G-type lectin S-receptor-like serine/threonine-protein kinase At4g27290	2.5	1831	1851	Cleavage
scaffold00008:148418-148439	P_trifoliata_00195:mRNA_38.1	probable disease resistance protein At5g63020	2.5	512	533	Cleavage
scaffold00008:148418-148439	P_trifoliata_00195:mRNA_38.1	probable disease resistance protein At5g63020	2.5	512	533	Cleavage
scaffold00008:148418-148439	P_trifoliata_00195:mRNA_38.1	probable disease resistance protein At5g63020	2.5	512	533	Cleavage
scaffold00008:148418-148439	P_trifoliata_00195:mRNA_41.1	probable disease resistance protein At5g63020	3	539	560	Cleavage
scaffold00008:148418-148439	P_trifoliata_00195:mRNA_41.1	probable disease resistance protein At5g63020	3	539	560	Cleavage
scaffold00008:148418-148439	P_trifoliata_00195:mRNA_41.1	probable disease resistance protein At5g63020	3	539	560	Cleavage
scaffold01390:19858-19881	P_trifoliata_00195:mRNA_58.1	ninja-family protein AFP2-like	4.5	404	427	Cleavage
scaffold01390:19858-19881	P_trifoliata_00195:mRNA_58.1	ninja-family protein AFP2-like	4.5	404	427	Cleavage
scaffold00225:208318-208338	P_trifoliata_00197:mRNA_37.1	12-oxophytodienoate reductase 3	2	336	356	Cleavage
scaffold00225:208318-208338	P_trifoliata_00197:mRNA_37.1	12-oxophytodienoate reductase 3	2	336	356	Cleavage
scaffold00225:208318-208338	P_trifoliata_00197:mRNA_37.1	12-oxophytodienoate reductase 3	2	336	356	Cleavage
scaffold00225:208318-208338	P_trifoliata_00197:mRNA_37.1	12-oxophytodienoate reductase 3	2	336	356	Cleavage
scaffold00225:208318-208338	P_trifoliata_00197:mRNA_37.1	12-oxophytodienoate reductase 3	2	336	356	Cleavage
scaffold00225:208318-208338	P_trifoliata_00197:mRNA_37.1	12-oxophytodienoate reductase 3	2	336	356	Cleavage
scaffold00295:43183-43203	P_trifoliata_00197:mRNA_37.1	12-oxophytodienoate reductase 3	2	336	356	Cleavage
scaffold00295:43183-43203	P_trifoliata_00197:mRNA_37.1	12-oxophytodienoate reductase 3	2	336	356	Cleavage
scaffold00295:43183-43203	P_trifoliata_00197:mRNA_37.1	12-oxophytodienoate reductase 3	2	336	356	Cleavage
scaffold00295:43183-43203	P_trifoliata_00197:mRNA_37.1	12-oxophytodienoate reductase 3	2	336	356	Cleavage
scaffold00295:43183-43203	P_trifoliata_00197:mRNA_37.1	12-oxophytodienoate reductase 3	2	336	356	Cleavage
scaffold00295:43183-43203	P_trifoliata_00197:mRNA_37.1	12-oxophytodienoate reductase 3	2	336	356	Cleavage
scaffold01167:3435-3458	P_trifoliata_00198:mRNA_16.1	probable cytokinin riboside 5'-monophosphate phosphoribohydrolase LOGL8	5	390	413	Cleavage
scaffold01167:3435-3458	P_trifoliata_00198:mRNA_16.1	probable cytokinin riboside 5'-monophosphate phosphoribohydrolase LOGL8	5	390	413	Cleavage
scaffold01167:3435-3458	P_trifoliata_00198:mRNA_16.1	probable cytokinin riboside 5'-monophosphate phosphoribohydrolase LOGL8	5	390	413	Cleavage
scaffold01393:6788-6811	P_trifoliata_00198:mRNA_16.1	probable cytokinin riboside 5'-monophosphate phosphoribohydrolase LOGL8	5	390	413	Cleavage
scaffold01393:6788-6811	P_trifoliata_00198:mRNA_16.1	probable cytokinin riboside 5'-monophosphate phosphoribohydrolase LOGL8	5	390	413	Cleavage
scaffold01393:6788-6811	P_trifoliata_00198:mRNA_16.1	probable cytokinin riboside 5'-monophosphate phosphoribohydrolase LOGL8	5	390	413	Cleavage
scaffold00061:126144-126164	P_trifoliata_00199:mRNA_45.1	floral homeotic protein APETALA 2 isoform X1	1.5	1373	1393	Cleavage
scaffold00061:126144-126164	P_trifoliata_00199:mRNA_45.1	floral homeotic protein APETALA 2 isoform X1	1.5	1373	1393	Cleavage
scaffold00061:126144-126164	P_trifoliata_00199:mRNA_45.1	floral homeotic protein APETALA 2 isoform X1	1.5	1373	1393	Cleavage
scaffold00061:126144-126164	P_trifoliata_00199:mRNA_45.1	floral homeotic protein APETALA 2 isoform X1	1.5	1373	1393	Cleavage
scaffold00010:2269993-2270016	P_trifoliata_00200:mRNA_24.1	BTB/POZ domain-containing protein TNFAIP1 isoform 1	4	1087	1110	Translation
scaffold00010:2269993-2270016	P_trifoliata_00200:mRNA_24.1	BTB/POZ domain-containing protein TNFAIP1 isoform 1	4	1087	1110	Translation
scaffold00010:2269993-2270016	P_trifoliata_00200:mRNA_24.1	BTB/POZ domain-containing protein TNFAIP1 isoform 1	4	1087	1110	Translation
scaffold00010:2269993-2270016	P_trifoliata_00200:mRNA_24.1	BTB/POZ domain-containing protein TNFAIP1 isoform 1	4	1089	1110	Translation
scaffold00010:2269993-2270016	P_trifoliata_00200:mRNA_24.1	BTB/POZ domain-containing protein TNFAIP1 isoform 1	4	1087	1110	Translation
scaffold00001:2532978-2533001	P_trifoliata_00201:mRNA_27.1	hypothetical protein CISIN_1g008832mg	5	24	48	Translation
scaffold00001:2532978-2533001	P_trifoliata_00201:mRNA_27.1	hypothetical protein CISIN_1g008832mg	5	24	48	Translation
scaffold00001:2532978-2533001	P_trifoliata_00201:mRNA_27.1	hypothetical protein CISIN_1g008832mg	5	24	48	Translation
scaffold00001:2532978-2533001	P_trifoliata_00201:mRNA_27.1	hypothetical protein CISIN_1g008832mg	5	24	48	Translation
scaffold00001:2532978-2533001	P_trifoliata_00201:mRNA_27.1	hypothetical protein CISIN_1g008832mg	5	24	48	Translation
scaffold00001:2532978-2533001	P_trifoliata_00201:mRNA_27.1	hypothetical protein CISIN_1g008832mg	5	24	48	Translation
scaffold00688:13119-13142	P_trifoliata_00201:mRNA_41.1	probable LRR receptor-like serine/threonine-protein kinase At2g23950	4	38	61	Cleavage
scaffold00688:13119-13142	P_trifoliata_00201:mRNA_41.1	probable LRR receptor-like serine/threonine-protein kinase At2g23950	4	40	61	Cleavage
scaffold00688:13119-13142	P_trifoliata_00201:mRNA_41.1	probable LRR receptor-like serine/threonine-protein kinase At2g23950	4	38	61	Cleavage
scaffold00688:13119-13142	P_trifoliata_00201:mRNA_41.1	probable LRR receptor-like serine/threonine-protein kinase At2g23950	4	39	61	Cleavage
scaffold00688:13119-13142	P_trifoliata_00201:mRNA_41.1	probable LRR receptor-like serine/threonine-protein kinase At2g23950	4	38	61	Cleavage
scaffold00301:165545-165568	P_trifoliata_00203:mRNA_36.1	spliceosome-associated protein 130 A	4.5	2582	2605	Cleavage
scaffold00301:165545-165568	P_trifoliata_00203:mRNA_36.1	spliceosome-associated protein 130 A	4.5	2582	2605	Cleavage
scaffold00301:165545-165568	P_trifoliata_00203:mRNA_36.1	spliceosome-associated protein 130 A	4.5	2582	2605	Cleavage
scaffold00301:165545-165568	P_trifoliata_00203:mRNA_36.1	spliceosome-associated protein 130 A	4.5	2582	2605	Cleavage
scaffold00301:165545-165568	P_trifoliata_00203:mRNA_36.1	spliceosome-associated protein 130 A	4.5	2582	2605	Cleavage
scaffold00022:607723-607743	P_trifoliata_00206:mRNA_26.1	long chain acyl-CoA synthetase 8	3	410	430	Translation
scaffold00022:607723-607743	P_trifoliata_00206:mRNA_26.1	long chain acyl-CoA synthetase 8	3	410	430	Translation
scaffold00022:607723-607743	P_trifoliata_00206:mRNA_26.1	long chain acyl-CoA synthetase 8	3	410	430	Translation
scaffold00022:607723-607743	P_trifoliata_00206:mRNA_26.1	long chain acyl-CoA synthetase 8	3	410	430	Translation
scaffold00022:607723-607743	P_trifoliata_00206:mRNA_26.1	long chain acyl-CoA synthetase 8	3	410	430	Translation
scaffold00022:607723-607743	P_trifoliata_00206:mRNA_26.1	long chain acyl-CoA synthetase 8	3	410	430	Translation
scaffold00688:13119-13142	P_trifoliata_00207:mRNA_32.1	UDP-glycosyltransferase 73C3-like	4.5	450	473	Cleavage
scaffold00688:13119-13142	P_trifoliata_00207:mRNA_32.1	UDP-glycosyltransferase 73C3-like	4.5	450	473	Cleavage
scaffold00688:13119-13142	P_trifoliata_00207:mRNA_32.1	UDP-glycosyltransferase 73C3-like	4.5	450	473	Cleavage
scaffold00038:5847-5870	P_trifoliata_00209:mRNA_15.1	COBRA-like protein 7	5	432	455	Cleavage
scaffold00038:5847-5870	P_trifoliata_00209:mRNA_15.1	COBRA-like protein 7	5	432	455	Cleavage
scaffold00038:5847-5870	P_trifoliata_00209:mRNA_15.1	COBRA-like protein 7	5	432	455	Cleavage
scaffold00174:6006-6029	P_trifoliata_00211:mRNA_3.1	ent-kaur-16-ene synthase, chloroplastic	2	1833	1856	Cleavage
scaffold00174:6006-6029	P_trifoliata_00211:mRNA_3.1	ent-kaur-16-ene synthase, chloroplastic	2	1833	1856	Cleavage
scaffold00174:6006-6029	P_trifoliata_00211:mRNA_3.1	ent-kaur-16-ene synthase, chloroplastic	2	1833	1856	Cleavage
scaffold00174:6006-6029	P_trifoliata_00211:mRNA_3.1	ent-kaur-16-ene synthase, chloroplastic	2	1833	1856	Cleavage
scaffold00018:241768-241791	P_trifoliata_00211:mRNA_45.1	E3 ubiquitin-protein ligase RGLG4 isoform X2	5	883	907	Cleavage
scaffold00018:241768-241791	P_trifoliata_00211:mRNA_45.1	E3 ubiquitin-protein ligase RGLG4 isoform X2	5	883	907	Cleavage
scaffold00021:474678-474701	P_trifoliata_00211:mRNA_45.1	E3 ubiquitin-protein ligase RGLG4 isoform X2	5	883	907	Cleavage
scaffold00021:474678-474701	P_trifoliata_00211:mRNA_45.1	E3 ubiquitin-protein ligase RGLG4 isoform X2	5	883	907	Cleavage
scaffold00023:384150-384173	P_trifoliata_00211:mRNA_45.1	E3 ubiquitin-protein ligase RGLG4 isoform X2	5	883	907	Cleavage
scaffold00023:384150-384173	P_trifoliata_00211:mRNA_45.1	E3 ubiquitin-protein ligase RGLG4 isoform X2	5	883	907	Cleavage
scaffold00141:155273-155293	P_trifoliata_00211:mRNA_63.1	disease resistance-like protein DSC1	2.5	71	91	Cleavage
scaffold00141:155273-155293	P_trifoliata_00211:mRNA_63.1	disease resistance-like protein DSC1	2.5	71	91	Cleavage
scaffold00141:155273-155293	P_trifoliata_00211:mRNA_63.1	disease resistance-like protein DSC1	2.5	71	91	Cleavage
scaffold00141:155273-155293	P_trifoliata_00211:mRNA_63.1	disease resistance-like protein DSC1	2.5	71	91	Cleavage
scaffold00010:1017083-1017106	P_trifoliata_00213:mRNA_11.1	probable cytokinin riboside 5'-monophosphate phosphoribohydrolase LOGL8	3.5	121	144	Cleavage
scaffold00190:141817-141840	P_trifoliata_00213:mRNA_56.1	uncharacterized protein LOC112096388	4	72	95	Cleavage
scaffold00190:141817-141840	P_trifoliata_00213:mRNA_56.1	uncharacterized protein LOC112096388	4	72	95	Cleavage
scaffold00010:464670-464693	P_trifoliata_00214:mRNA_41.1	gene=P_trifoliata_00214:Gene_41	2	436	456	Cleavage
scaffold00116:230383-230406	P_trifoliata_00215:mRNA_25.1	solute carrier family 25 member 44	4	865	888	Cleavage
scaffold00116:230383-230406	P_trifoliata_00215:mRNA_25.1	solute carrier family 25 member 44	4	865	888	Cleavage
scaffold00116:230383-230406	P_trifoliata_00215:mRNA_25.1	solute carrier family 25 member 44	4	865	888	Cleavage
scaffold00116:230383-230406	P_trifoliata_00215:mRNA_25.1	solute carrier family 25 member 44	4	865	888	Cleavage
scaffold00116:230383-230406	P_trifoliata_00215:mRNA_25.1	solute carrier family 25 member 44	4	865	888	Cleavage
scaffold01167:3435-3458	P_trifoliata_00215:mRNA_27.1	myosin-17 isoform X1	3.5	3539	3562	Cleavage
scaffold01167:3435-3458	P_trifoliata_00215:mRNA_27.1	myosin-17 isoform X1	3.5	3539	3562	Cleavage
scaffold01167:3435-3458	P_trifoliata_00215:mRNA_27.1	myosin-17 isoform X1	3.5	3539	3562	Cleavage
scaffold01393:6788-6811	P_trifoliata_00215:mRNA_27.1	myosin-17 isoform X1	3.5	3539	3562	Cleavage
scaffold01393:6788-6811	P_trifoliata_00215:mRNA_27.1	myosin-17 isoform X1	3.5	3539	3562	Cleavage
scaffold01393:6788-6811	P_trifoliata_00215:mRNA_27.1	myosin-17 isoform X1	3.5	3539	3562	Cleavage
scaffold01104:19282-19305	P_trifoliata_00220:mRNA_40.1	CSC1-like protein HYP1	4	47	69	Cleavage
scaffold01104:19282-19305	P_trifoliata_00220:mRNA_40.1	CSC1-like protein HYP1	4	47	69	Cleavage
scaffold01104:19282-19305	P_trifoliata_00220:mRNA_40.1	CSC1-like protein HYP1	4	47	69	Cleavage
scaffold01104:19282-19305	P_trifoliata_00220:mRNA_40.1	CSC1-like protein HYP1	4	47	69	Cleavage
scaffold00291:125426-125449	P_trifoliata_00220:mRNA_61.1	probable calcium-binding protein CML45	4	602	625	Cleavage
scaffold00291:125426-125449	P_trifoliata_00220:mRNA_61.1	probable calcium-binding protein CML45	4	602	625	Cleavage
scaffold00116:230383-230406	P_trifoliata_00220:mRNA_63.1	cyclic dof factor 2	2	739	762	Cleavage
scaffold00116:230383-230406	P_trifoliata_00220:mRNA_63.1	cyclic dof factor 2	2	739	762	Cleavage
scaffold00116:230383-230406	P_trifoliata_00220:mRNA_63.1	cyclic dof factor 2	2	739	762	Cleavage
scaffold00116:230383-230406	P_trifoliata_00220:mRNA_63.1	cyclic dof factor 2	2	739	762	Cleavage
scaffold00116:230383-230406	P_trifoliata_00220:mRNA_63.1	cyclic dof factor 2	2	739	762	Cleavage
scaffold00027:705960-705983	P_trifoliata_00221:mRNA_3.1	LRR receptor-like serine/threonine-protein kinase FLS2	3.5	56	76	Cleavage
scaffold00046:32831-32854	P_trifoliata_00221:mRNA_3.1	LRR receptor-like serine/threonine-protein kinase FLS2	3.5	56	76	Cleavage
scaffold00082:503137-503160	P_trifoliata_00221:mRNA_3.1	LRR receptor-like serine/threonine-protein kinase FLS2	3.5	56	76	Cleavage
scaffold00027:705960-705983	P_trifoliata_00221:mRNA_5.1	gene=P_trifoliata_00221:Gene_5	3.5	53	76	Cleavage
scaffold00027:705960-705983	P_trifoliata_00221:mRNA_5.1	gene=P_trifoliata_00221:Gene_5	3.5	53	76	Cleavage
scaffold00027:705960-705983	P_trifoliata_00221:mRNA_5.1	gene=P_trifoliata_00221:Gene_5	3.5	56	76	Cleavage
scaffold00027:705960-705983	P_trifoliata_00221:mRNA_5.1	gene=P_trifoliata_00221:Gene_5	3.5	53	76	Cleavage
scaffold00027:705960-705983	P_trifoliata_00221:mRNA_5.1	gene=P_trifoliata_00221:Gene_5	3.5	53	76	Cleavage
scaffold00027:705960-705983	P_trifoliata_00221:mRNA_5.1	gene=P_trifoliata_00221:Gene_5	3.5	53	76	Cleavage
scaffold00027:705960-705983	P_trifoliata_00221:mRNA_5.1	gene=P_trifoliata_00221:Gene_5	3.5	53	76	Cleavage
scaffold00046:32831-32854	P_trifoliata_00221:mRNA_5.1	gene=P_trifoliata_00221:Gene_5	3.5	53	76	Cleavage
scaffold00046:32831-32854	P_trifoliata_00221:mRNA_5.1	gene=P_trifoliata_00221:Gene_5	3.5	53	76	Cleavage
scaffold00046:32831-32854	P_trifoliata_00221:mRNA_5.1	gene=P_trifoliata_00221:Gene_5	3.5	56	76	Cleavage
scaffold00046:32831-32854	P_trifoliata_00221:mRNA_5.1	gene=P_trifoliata_00221:Gene_5	3.5	53	76	Cleavage
scaffold00046:32831-32854	P_trifoliata_00221:mRNA_5.1	gene=P_trifoliata_00221:Gene_5	3.5	53	76	Cleavage
scaffold00046:32831-32854	P_trifoliata_00221:mRNA_5.1	gene=P_trifoliata_00221:Gene_5	3.5	53	76	Cleavage
scaffold00046:32831-32854	P_trifoliata_00221:mRNA_5.1	gene=P_trifoliata_00221:Gene_5	3.5	53	76	Cleavage
scaffold00082:503137-503160	P_trifoliata_00221:mRNA_5.1	gene=P_trifoliata_00221:Gene_5	3.5	53	76	Cleavage
scaffold00082:503137-503160	P_trifoliata_00221:mRNA_5.1	gene=P_trifoliata_00221:Gene_5	3.5	53	76	Cleavage
scaffold00082:503137-503160	P_trifoliata_00221:mRNA_5.1	gene=P_trifoliata_00221:Gene_5	3.5	56	76	Cleavage
scaffold00082:503137-503160	P_trifoliata_00221:mRNA_5.1	gene=P_trifoliata_00221:Gene_5	3.5	53	76	Cleavage
scaffold00082:503137-503160	P_trifoliata_00221:mRNA_5.1	gene=P_trifoliata_00221:Gene_5	3.5	53	76	Cleavage
scaffold00082:503137-503160	P_trifoliata_00221:mRNA_5.1	gene=P_trifoliata_00221:Gene_5	3.5	53	76	Cleavage
scaffold00082:503137-503160	P_trifoliata_00221:mRNA_5.1	gene=P_trifoliata_00221:Gene_5	3.5	53	76	Cleavage
scaffold00307:187456-187475	P_trifoliata_00224:mRNA_19.1	uncharacterized protein LOC18044295	4.5	22	41	Cleavage
scaffold00307:187456-187475	P_trifoliata_00224:mRNA_19.1	uncharacterized protein LOC18044295	4.5	22	41	Cleavage
scaffold00307:198738-198757	P_trifoliata_00224:mRNA_19.1	uncharacterized protein LOC18044295	4.5	22	41	Cleavage
scaffold00307:198738-198757	P_trifoliata_00224:mRNA_19.1	uncharacterized protein LOC18044295	4.5	22	41	Cleavage
scaffold00337:36072-36091	P_trifoliata_00224:mRNA_19.1	uncharacterized protein LOC18044295	4.5	22	41	Cleavage
scaffold00337:36072-36091	P_trifoliata_00224:mRNA_19.1	uncharacterized protein LOC18044295	4.5	22	41	Cleavage
scaffold00194:197922-197945	P_trifoliata_00227:mRNA_25.1	hypothetical protein CISIN_1g0039202mg, partial	3	958	981	Cleavage
scaffold00194:197922-197945	P_trifoliata_00227:mRNA_25.1	hypothetical protein CISIN_1g0039202mg, partial	3	958	981	Cleavage
scaffold00472:121698-121721	P_trifoliata_00228:mRNA_1.1	retrotransposon gag domain-containing protein	0	54	77	Cleavage
scaffold00472:121698-121721	P_trifoliata_00228:mRNA_1.1	retrotransposon gag domain-containing protein	0	54	77	Cleavage
scaffold00017:212971-212994	P_trifoliata_00228:mRNA_16.1	vacuolar protein sorting-associated protein 53 A	1.5	1332	1355	Translation
scaffold00017:212971-212994	P_trifoliata_00228:mRNA_16.1	vacuolar protein sorting-associated protein 53 A	1.5	1332	1355	Translation
scaffold00015:1610615-1610638	P_trifoliata_00229:mRNA_5.1	pirin-like protein	4	130	153	Cleavage
scaffold00015:1610615-1610638	P_trifoliata_00229:mRNA_5.1	pirin-like protein	4	130	153	Cleavage
scaffold00015:1610615-1610638	P_trifoliata_00229:mRNA_5.1	pirin-like protein	4	130	153	Cleavage
scaffold00141:155273-155293	P_trifoliata_00229:mRNA_7.1	galactolipase DONGLE, chloroplastic-like	4	352	372	Cleavage
scaffold00141:155273-155293	P_trifoliata_00229:mRNA_7.1	galactolipase DONGLE, chloroplastic-like	4	352	372	Cleavage
scaffold00141:155273-155293	P_trifoliata_00229:mRNA_7.1	galactolipase DONGLE, chloroplastic-like	4	352	372	Cleavage
scaffold00141:155273-155293	P_trifoliata_00229:mRNA_7.1	galactolipase DONGLE, chloroplastic-like	4	352	372	Cleavage
scaffold00061:126144-126164	P_trifoliata_00230:mRNA_26.1	AP2-like ethylene-responsive transcription factor TOE3 isoform X1	1.5	1310	1330	Cleavage
scaffold00061:126144-126164	P_trifoliata_00230:mRNA_26.1	AP2-like ethylene-responsive transcription factor TOE3 isoform X1	1.5	1310	1330	Cleavage
scaffold00061:126144-126164	P_trifoliata_00230:mRNA_26.1	AP2-like ethylene-responsive transcription factor TOE3 isoform X1	1.5	1310	1330	Cleavage
scaffold00061:126144-126164	P_trifoliata_00230:mRNA_26.1	AP2-like ethylene-responsive transcription factor TOE3 isoform X1	1.5	1310	1330	Cleavage
scaffold00061:126144-126164	P_trifoliata_00230:mRNA_26.2	ethylene-responsive transcription factor RAP2-7-like isoform X1	1.5	1307	1327	Cleavage
scaffold00061:126144-126164	P_trifoliata_00230:mRNA_26.2	ethylene-responsive transcription factor RAP2-7-like isoform X1	1.5	1307	1327	Cleavage
scaffold00061:126144-126164	P_trifoliata_00230:mRNA_26.2	ethylene-responsive transcription factor RAP2-7-like isoform X1	1.5	1307	1327	Cleavage
scaffold00061:126144-126164	P_trifoliata_00230:mRNA_26.2	ethylene-responsive transcription factor RAP2-7-like isoform X1	1.5	1307	1327	Cleavage
scaffold01104:19282-19305	P_trifoliata_00231:mRNA_21.1	ABC transporter D family member 2, chloroplastic	5	891	914	Cleavage
scaffold01104:19282-19305	P_trifoliata_00231:mRNA_21.1	ABC transporter D family member 2, chloroplastic	5	891	914	Cleavage
scaffold01104:19282-19305	P_trifoliata_00231:mRNA_21.1	ABC transporter D family member 2, chloroplastic	5	891	914	Cleavage
scaffold01104:19282-19305	P_trifoliata_00231:mRNA_21.1	ABC transporter D family member 2, chloroplastic	5	891	914	Cleavage
scaffold00015:720302-720323	P_trifoliata_00233:mRNA_24.1	DUF724 domain-containing protein 2-like	2	70	91	Cleavage
scaffold00015:720302-720323	P_trifoliata_00233:mRNA_24.1	DUF724 domain-containing protein 2-like	2	70	91	Cleavage
scaffold00006:2052805-2052825	P_trifoliata_00234:mRNA_13.1	calcium-dependent protein kinase 13	3.5	1299	1319	Translation
scaffold00006:2052805-2052825	P_trifoliata_00234:mRNA_13.1	calcium-dependent protein kinase 13	3.5	1299	1319	Translation
scaffold00006:2052805-2052825	P_trifoliata_00234:mRNA_13.1	calcium-dependent protein kinase 13	3.5	1299	1319	Translation
scaffold00147:26404-26424	P_trifoliata_00234:mRNA_13.1	calcium-dependent protein kinase 13	3.5	1299	1319	Translation
scaffold00147:26404-26424	P_trifoliata_00234:mRNA_13.1	calcium-dependent protein kinase 13	3.5	1299	1319	Translation
scaffold00147:26404-26424	P_trifoliata_00234:mRNA_13.1	calcium-dependent protein kinase 13	3.5	1299	1319	Translation
scaffold00890:15403-15426	P_trifoliata_00234:mRNA_26.1	protein trichome birefringence-like 3	4.5	1126	1149	Cleavage
scaffold00298:174188-174208	P_trifoliata_00235:mRNA_10.1	LRR receptor-like serine/threonine-protein kinase EFR	3	623	643	Cleavage
scaffold00298:174188-174208	P_trifoliata_00235:mRNA_10.1	LRR receptor-like serine/threonine-protein kinase EFR	3	623	643	Cleavage
scaffold00298:174188-174208	P_trifoliata_00235:mRNA_10.1	LRR receptor-like serine/threonine-protein kinase EFR	3	624	643	Cleavage
scaffold00013:513566-513589	P_trifoliata_00236:mRNA_32.1	lactosylceramide 4-alpha-galactosyltransferase-like	4.5	125	148	Cleavage
scaffold00003:3283191-3283214	P_trifoliata_00236:mRNA_34.1	lactosylceramide 4-alpha-galactosyltransferase-like	5	486	509	Translation
scaffold00003:3283191-3283214	P_trifoliata_00236:mRNA_34.1	lactosylceramide 4-alpha-galactosyltransferase-like	5	486	509	Translation
scaffold00003:3283191-3283214	P_trifoliata_00236:mRNA_34.1	lactosylceramide 4-alpha-galactosyltransferase-like	5	486	509	Translation
scaffold00008:2211758-221177	P_trifoliata_00239:mRNA_22.1	auxin response factor 18-like	0.5	1365	1385	Cleavage
scaffold00008:2211758-2211778	P_trifoliata_00239:mRNA_22.1	auxin response factor 18-like	0.5	1367	1385	Cleavage
scaffold00623:88186-88209	P_trifoliata_00239:mRNA_22.1	auxin response factor 18-like	4	1545	1568	Translation
scaffold00623:88186-88209	P_trifoliata_00239:mRNA_22.1	auxin response factor 18-like	4	1547	1568	Translation
scaffold00022:586702-586723	P_trifoliata_00243:mRNA_24.1	Lipase, class 3	4	2470	2491	Translation
scaffold00022:586702-586723	P_trifoliata_00243:mRNA_24.1	Lipase, class 3	4	2471	2491	Translation
scaffold00476:98690-98713	P_trifoliata_00244:mRNA_44.1	dirigent protein 23-like	2.5	312	335	Cleavage
scaffold00476:98690-98713	P_trifoliata_00244:mRNA_44.1	dirigent protein 23-like	2.5	312	335	Cleavage
scaffold01074:8804-8826	P_trifoliata_00247:mRNA_18.1	putative GPI-anchor transamidase	3	81	103	Cleavage
scaffold01074:8804-8826	P_trifoliata_00247:mRNA_18.1	putative GPI-anchor transamidase	3	81	103	Cleavage
scaffold01074:8804-8826	P_trifoliata_00247:mRNA_18.1	putative GPI-anchor transamidase	3	81	103	Cleavage
scaffold00067:578340-578363	P_trifoliata_00248:mRNA_27.1	ras-related protein RABF1	4	528	551	Cleavage
scaffold00067:578340-578363	P_trifoliata_00248:mRNA_27.1	ras-related protein RABF1	4	528	551	Cleavage
scaffold00067:578340-578363	P_trifoliata_00248:mRNA_27.1	ras-related protein RABF1	4	528	551	Cleavage
scaffold00067:578340-578363	P_trifoliata_00248:mRNA_27.1	ras-related protein RABF1	4	528	551	Cleavage
scaffold00067:578340-578363	P_trifoliata_00248:mRNA_27.1	ras-related protein RABF1	4	528	551	Cleavage
scaffold00067:578340-578363	P_trifoliata_00248:mRNA_27.1	ras-related protein RABF1	4	528	551	Cleavage
scaffold00067:578340-578363	P_trifoliata_00248:mRNA_27.1	ras-related protein RABF1	4	528	551	Cleavage
scaffold00067:578340-578363	P_trifoliata_00248:mRNA_27.1	ras-related protein RABF1	4	528	551	Cleavage
scaffold00067:578340-578363	P_trifoliata_00248:mRNA_27.1	ras-related protein RABF1	4	528	551	Cleavage
scaffold00067:578340-578363	P_trifoliata_00248:mRNA_27.1	ras-related protein RABF1	4	528	551	Cleavage
scaffold00067:578340-578363	P_trifoliata_00248:mRNA_27.1	ras-related protein RABF1	4	528	551	Cleavage
scaffold00207:230323-230346	P_trifoliata_00248:mRNA_27.1	ras-related protein RABF1	4	528	551	Cleavage
scaffold00207:230323-230346	P_trifoliata_00248:mRNA_27.1	ras-related protein RABF1	4	528	551	Cleavage
scaffold00207:230323-230346	P_trifoliata_00248:mRNA_27.1	ras-related protein RABF1	4	528	551	Cleavage
scaffold00207:230323-230346	P_trifoliata_00248:mRNA_27.1	ras-related protein RABF1	4	528	551	Cleavage
scaffold00207:230323-230346	P_trifoliata_00248:mRNA_27.1	ras-related protein RABF1	4	528	551	Cleavage
scaffold00207:230323-230346	P_trifoliata_00248:mRNA_27.1	ras-related protein RABF1	4	528	551	Cleavage
scaffold00207:230323-230346	P_trifoliata_00248:mRNA_27.1	ras-related protein RABF1	4	528	551	Cleavage
scaffold00207:230323-230346	P_trifoliata_00248:mRNA_27.1	ras-related protein RABF1	4	528	551	Cleavage
scaffold00207:230323-230346	P_trifoliata_00248:mRNA_27.1	ras-related protein RABF1	4	528	551	Cleavage
scaffold00207:230323-230346	P_trifoliata_00248:mRNA_27.1	ras-related protein RABF1	4	528	551	Cleavage
scaffold00207:230323-230346	P_trifoliata_00248:mRNA_27.1	ras-related protein RABF1	4	528	551	Cleavage
scaffold00093:238999-239020	P_trifoliata_00249:mRNA_14.1	uncharacterized protein LOC112097899	3	480	501	Cleavage
scaffold00093:238999-239020	P_trifoliata_00249:mRNA_14.1	uncharacterized protein LOC112097899	3	480	501	Cleavage
scaffold00093:238999-239020	P_trifoliata_00249:mRNA_14.1	uncharacterized protein LOC112097899	3	480	501	Cleavage
scaffold00001:1255739-1255762	P_trifoliata_00251:mRNA_37.1	ribonuclease p/mrp subunit, putative	4	2290	2313	Cleavage
scaffold00015:1610615-1610638	P_trifoliata_00258:mRNA_24.1	disease resistance-like protein DSC1	3.5	184	207	Cleavage
scaffold00015:1610615-1610638	P_trifoliata_00258:mRNA_24.1	disease resistance-like protein DSC1	3.5	184	207	Cleavage
scaffold00015:1610615-1610638	P_trifoliata_00258:mRNA_24.1	disease resistance-like protein DSC1	3.5	184	207	Cleavage
scaffold00171:277865-277886	P_trifoliata_00258:mRNA_24.1	disease resistance-like protein DSC1	4	132	153	Cleavage
scaffold00171:277865-277886	P_trifoliata_00258:mRNA_24.1	disease resistance-like protein DSC1	4	132	153	Cleavage
scaffold00001:1255739-1255762	P_trifoliata_00258:mRNA_36.1	uncharacterized protein LOC102614032	4.5	752	775	Cleavage
scaffold00090:432238-432261	P_trifoliata_00262:mRNA_18.1	Retrovirus-related Pol polyprotein from transposon TNT 1-94	5	1383	1402	Cleavage
scaffold00141:155273-155293	P_trifoliata_00262:mRNA_3.1	putative disease resistance RPP13-like protein 1	3	728	748	Translation
scaffold00141:155273-155293	P_trifoliata_00262:mRNA_3.1	putative disease resistance RPP13-like protein 1	3	728	748	Translation
scaffold00141:155273-155293	P_trifoliata_00262:mRNA_3.1	putative disease resistance RPP13-like protein 1	3	728	748	Translation
scaffold00141:155273-155293	P_trifoliata_00262:mRNA_3.1	putative disease resistance RPP13-like protein 1	3	728	748	Translation
scaffold00053:446100-446123	P_trifoliata_00263:mRNA_12.1	pentatricopeptide repeat-containing protein At5g02860	4.5	659	682	Translation
scaffold00053:446100-446123	P_trifoliata_00263:mRNA_12.1	pentatricopeptide repeat-containing protein At5g02860	4.5	659	682	Translation
scaffold00053:446100-446123	P_trifoliata_00263:mRNA_12.1	pentatricopeptide repeat-containing protein At5g02860	4.5	659	682	Translation
scaffold00053:446100-446123	P_trifoliata_00263:mRNA_12.1	pentatricopeptide repeat-containing protein At5g02860	4.5	659	682	Translation
scaffold00053:446100-446123	P_trifoliata_00263:mRNA_12.1	pentatricopeptide repeat-containing protein At5g02860	4.5	659	682	Translation
scaffold00038:5847-5870	P_trifoliata_00268:mRNA_12.1	pentatricopeptide repeat-containing protein At5g02860	4	2040	2063	Cleavage
scaffold00038:5847-5870	P_trifoliata_00268:mRNA_12.1	pentatricopeptide repeat-containing protein At5g02860	4	2040	2063	Cleavage
scaffold00038:5847-5870	P_trifoliata_00268:mRNA_12.1	pentatricopeptide repeat-containing protein At5g02860	4	2040	2063	Cleavage
scaffold00393:110145-110168	P_trifoliata_00268:mRNA_3.1	putative disease resistance protein RGA3	3.5	1278	1301	Cleavage
scaffold00393:110145-110168	P_trifoliata_00268:mRNA_3.1	putative disease resistance protein RGA3	3.5	1278	1301	Cleavage
scaffold00393:110145-110168	P_trifoliata_00268:mRNA_3.1	putative disease resistance protein RGA3	3.5	1278	1301	Cleavage
scaffold00010:2269993-2270016	P_trifoliata_00270:mRNA_8.1	non-specific lipid-transfer protein 4	5	38	61	Cleavage
scaffold00010:2269993-2270016	P_trifoliata_00270:mRNA_8.1	non-specific lipid-transfer protein 4	5	38	61	Cleavage
scaffold00010:2269993-2270016	P_trifoliata_00270:mRNA_8.1	non-specific lipid-transfer protein 4	5	38	61	Cleavage
scaffold00010:2269993-2270016	P_trifoliata_00270:mRNA_8.1	non-specific lipid-transfer protein 4	5	38	61	Cleavage
scaffold00109:430809-430832	P_trifoliata_00274:mRNA_24.1	hypothetical protein CUMW_258270	4	141	164	Cleavage
scaffold00109:430809-430832	P_trifoliata_00274:mRNA_24.1	hypothetical protein CUMW_258270	4	141	164	Cleavage
scaffold00174:6006-6029	P_trifoliata_00274:mRNA_7.1	uncharacterized protein LOC102621629	5	14	37	Cleavage
scaffold00174:6006-6029	P_trifoliata_00274:mRNA_7.1	uncharacterized protein LOC102621629	5	14	37	Cleavage
scaffold00174:6006-6029	P_trifoliata_00274:mRNA_7.1	uncharacterized protein LOC102621629	5	14	37	Cleavage
scaffold00174:6006-6029	P_trifoliata_00274:mRNA_7.1	uncharacterized protein LOC102621629	5	14	37	Cleavage
scaffold00116:230383-230406	P_trifoliata_00277:mRNA_27.1	uncharacterized protein LOC112098933 isoform X1	3.5	1156	1179	Translation
scaffold00116:230383-230406	P_trifoliata_00277:mRNA_27.1	uncharacterized protein LOC112098933 isoform X1	3.5	1156	1179	Translation
scaffold00116:230383-230406	P_trifoliata_00277:mRNA_27.1	uncharacterized protein LOC112098933 isoform X1	3.5	1156	1179	Translation
scaffold00116:230383-230406	P_trifoliata_00277:mRNA_27.1	uncharacterized protein LOC112098933 isoform X1	3.5	1156	1179	Translation
scaffold00116:230383-230406	P_trifoliata_00277:mRNA_27.1	uncharacterized protein LOC112098933 isoform X1	3.5	1156	1179	Translation
scaffold00061:126144-126164	P_trifoliata_00279:mRNA_28.1	hypothetical protein CUMW_114270	3	215	235	Cleavage
scaffold00061:126144-126164	P_trifoliata_00279:mRNA_28.1	hypothetical protein CUMW_114270	3	215	235	Cleavage
scaffold00061:126144-126164	P_trifoliata_00279:mRNA_28.1	hypothetical protein CUMW_114270	3	215	235	Cleavage
scaffold00061:126144-126164	P_trifoliata_00279:mRNA_28.1	hypothetical protein CUMW_114270	3	215	235	Cleavage
scaffold00090:432238-432261	P_trifoliata_00281:mRNA_2.1	neutral/alkaline invertase 3, chloroplastic-like	5	1621	1644	Translation
scaffold00010:464670-464693	P_trifoliata_00281:mRNA_24.1	F-box/kelch-repeat protein At3g23880	3	260	283	Cleavage
scaffold00010:464670-464693	P_trifoliata_00281:mRNA_24.1	F-box/kelch-repeat protein At3g23880	3	260	283	Cleavage
scaffold00010:464670-464693	P_trifoliata_00281:mRNA_24.1	F-box/kelch-repeat protein At3g23880	3	263	283	Cleavage
scaffold00010:464670-464693	P_trifoliata_00281:mRNA_24.1	F-box/kelch-repeat protein At3g23880	4	289	313	Cleavage
scaffold00010:464670-464693	P_trifoliata_00281:mRNA_24.1	F-box/kelch-repeat protein At3g23880	4	289	313	Cleavage
scaffold00010:464670-464693	P_trifoliata_00281:mRNA_24.1	F-box/kelch-repeat protein At3g23880	4	292	313	Cleavage
scaffold01104:19282-19305	P_trifoliata_00282:mRNA_15.1	DEAD-box ATP-dependent RNA helicase FANCM isoform X1	4	4018	4041	Cleavage
scaffold01104:19282-19305	P_trifoliata_00282:mRNA_15.1	DEAD-box ATP-dependent RNA helicase FANCM isoform X1	4	4018	4041	Cleavage
scaffold01104:19282-19305	P_trifoliata_00282:mRNA_15.1	DEAD-box ATP-dependent RNA helicase FANCM isoform X1	4	4018	4041	Cleavage
scaffold01104:19282-19305	P_trifoliata_00282:mRNA_15.1	DEAD-box ATP-dependent RNA helicase FANCM isoform X1	4	4018	4041	Cleavage
scaffold00001:2477228-2477247	P_trifoliata_00286:mRNA_2.1	signal peptide peptidase	2.5	601	620	Cleavage
scaffold00001:2477228-2477247	P_trifoliata_00286:mRNA_2.1	signal peptide peptidase	2.5	601	620	Cleavage
scaffold00001:2477228-2477247	P_trifoliata_00286:mRNA_2.1	signal peptide peptidase	2.5	601	620	Cleavage
scaffold00001:2477228-2477247	P_trifoliata_00286:mRNA_2.1	signal peptide peptidase	2.5	601	620	Cleavage
scaffold00020:1572086-1572106	P_trifoliata_00288:mRNA_15.1	NAC domain-containing protein 71-like	0	1065	1085	Cleavage
scaffold00020:1572086-1572106	P_trifoliata_00288:mRNA_15.1	NAC domain-containing protein 71-like	0	1065	1085	Cleavage
scaffold00020:1572086-1572106	P_trifoliata_00288:mRNA_15.1	NAC domain-containing protein 71-like	0.5	993	1013	Cleavage
scaffold00020:1572086-1572106	P_trifoliata_00288:mRNA_15.1	NAC domain-containing protein 71-like	0.5	993	1013	Cleavage
scaffold00020:1572086-1572106	P_trifoliata_00288:mRNA_15.1	NAC domain-containing protein 71-like	1.5	954	974	Cleavage
scaffold00020:1572086-1572106	P_trifoliata_00288:mRNA_15.1	NAC domain-containing protein 71-like	1.5	954	974	Cleavage
scaffold00020:1572086-1572106	P_trifoliata_00288:mRNA_15.1	NAC domain-containing protein 71-like	2.5	927	947	Cleavage
scaffold00020:1572086-1572106	P_trifoliata_00288:mRNA_15.1	NAC domain-containing protein 71-like	2.5	927	947	Cleavage
scaffold00022:586702-586723	P_trifoliata_00288:mRNA_17.1	chaperone protein ClpD, chloroplastic	4.5	647	668	Cleavage
scaffold00022:586702-586723	P_trifoliata_00288:mRNA_17.1	chaperone protein ClpD, chloroplastic	4.5	648	668	Cleavage
scaffold00022:586702-586723	P_trifoliata_00288:mRNA_17.2	chaperone protein ClpD, chloroplastic	4.5	647	668	Cleavage
scaffold00010:464670-464693	P_trifoliata_00292:mRNA_10.1	aspartyl protease APCB1	4	1117	1140	Cleavage
scaffold00010:464670-464693	P_trifoliata_00292:mRNA_10.1	aspartyl protease APCB1	4	1117	1140	Cleavage
scaffold00623:88186-88209	P_trifoliata_00292:mRNA_3.1	peptidyl-tRNA hydrolase, chloroplastic	3	47	68	Cleavage
scaffold00190:141817-141840	P_trifoliata_00292:mRNA_9.1	DENN domain and WD repeat-containing protein SCD1 isoform X1	3	1253	1276	Cleavage
scaffold00190:141817-141840	P_trifoliata_00292:mRNA_9.1	DENN domain and WD repeat-containing protein SCD1 isoform X1	3	1253	1276	Cleavage
scaffold01950:5922-5941	P_trifoliata_00294:mRNA_2.1	non-functional pseudokinase ZED1	4.5	519	538	Cleavage
scaffold00010:1017083-1017106	P_trifoliata_00294:mRNA_44.1	uncharacterized protein LOC112496847	4.5	196	219	Cleavage
scaffold01390:19858-19881	P_trifoliata_00297:mRNA_21.1	fructokinase-like 2, chloroplastic	1	782	805	Cleavage
scaffold01390:19858-19881	P_trifoliata_00297:mRNA_21.1	fructokinase-like 2, chloroplastic	1	782	805	Cleavage
scaffold00346:129293-129313	P_trifoliata_00297:mRNA_22.1	folate synthesis bifunctional protein, mitochondrial	3.5	364	384	Translation
scaffold00346:129293-129313	P_trifoliata_00297:mRNA_22.1	folate synthesis bifunctional protein, mitochondrial	3.5	364	384	Translation
scaffold00346:129293-129313	P_trifoliata_00297:mRNA_22.1	folate synthesis bifunctional protein, mitochondrial	3.5	364	384	Translation
scaffold00025:1066432-1066452	P_trifoliata_00297:mRNA_31.1	squamosa promoter-binding-like protein 6	1.5	1166	1186	Cleavage
scaffold00025:1066432-1066452	P_trifoliata_00297:mRNA_31.1	squamosa promoter-binding-like protein 6	1.5	1166	1186	Cleavage
scaffold00025:1066432-1066452	P_trifoliata_00297:mRNA_31.1	squamosa promoter-binding-like protein 6	1.5	1166	1186	Cleavage
scaffold00025:1066432-1066452	P_trifoliata_00297:mRNA_31.1	squamosa promoter-binding-like protein 6	1.5	1166	1186	Cleavage
scaffold00013:544138-544158	P_trifoliata_00297:mRNA_31.1	squamosa promoter-binding-like protein 6	2	1166	1186	Cleavage
scaffold00013:544138-544158	P_trifoliata_00297:mRNA_31.1	squamosa promoter-binding-like protein 6	2	1166	1186	Cleavage
scaffold00013:544138-544158	P_trifoliata_00297:mRNA_31.1	squamosa promoter-binding-like protein 6	2	1166	1186	Cleavage
scaffold00013:544138-544158	P_trifoliata_00297:mRNA_31.1	squamosa promoter-binding-like protein 6	2	1166	1186	Cleavage
scaffold00013:544138-544158	P_trifoliata_00297:mRNA_31.1	squamosa promoter-binding-like protein 6	2	1166	1186	Cleavage
scaffold00013:544138-544158	P_trifoliata_00297:mRNA_31.1	squamosa promoter-binding-like protein 6	2	1166	1186	Cleavage
scaffold00042:344636-344656	P_trifoliata_00297:mRNA_31.1	squamosa promoter-binding-like protein 6	2.5	1166	1186	Cleavage
scaffold00042:344636-344656	P_trifoliata_00297:mRNA_31.1	squamosa promoter-binding-like protein 6	2.5	1166	1186	Cleavage
scaffold00042:344636-344656	P_trifoliata_00297:mRNA_31.1	squamosa promoter-binding-like protein 6	2.5	1166	1186	Cleavage
scaffold00042:344636-344656	P_trifoliata_00297:mRNA_31.1	squamosa promoter-binding-like protein 6	2.5	1166	1186	Cleavage
scaffold00445:44137-44157	P_trifoliata_00297:mRNA_31.1	squamosa promoter-binding-like protein 6	2.5	1166	1186	Cleavage
scaffold00445:44137-44157	P_trifoliata_00297:mRNA_31.1	squamosa promoter-binding-like protein 6	2.5	1166	1186	Cleavage
scaffold00445:44137-44157	P_trifoliata_00297:mRNA_31.1	squamosa promoter-binding-like protein 6	2.5	1166	1186	Cleavage
scaffold00445:44137-44157	P_trifoliata_00297:mRNA_31.1	squamosa promoter-binding-like protein 6	2.5	1166	1186	Cleavage
scaffold00445:44137-44157	P_trifoliata_00297:mRNA_31.1	squamosa promoter-binding-like protein 6	2.5	1166	1186	Cleavage
scaffold00027:705960-705983	P_trifoliata_00299:mRNA_16.1	basic leucine zipper 61-like	2.5	814	834	Cleavage
scaffold00046:32831-32854	P_trifoliata_00299:mRNA_16.1	basic leucine zipper 61-like	2.5	814	834	Cleavage
scaffold00082:503137-503160	P_trifoliata_00299:mRNA_16.1	basic leucine zipper 61-like	2.5	814	834	Cleavage
scaffold00890:15403-15426	P_trifoliata_00305:mRNA_9.1	probable alpha-galactosidase B	4	133	156	Translation
scaffold01950:5922-5941	P_trifoliata_00307:mRNA_10.1	---NA---	3	202	221	Cleavage
scaffold00120:72800-72820	P_trifoliata_00307:mRNA_15.1	pentatricopeptide repeat-containing protein At1g62260, mitochondrial	4.5	1378	1398	Cleavage
scaffold00120:72800-72820	P_trifoliata_00307:mRNA_15.1	pentatricopeptide repeat-containing protein At1g62260, mitochondrial	4.5	1378	1398	Cleavage
scaffold00120:72800-72820	P_trifoliata_00307:mRNA_15.1	pentatricopeptide repeat-containing protein At1g62260, mitochondrial	4.5	1378	1398	Cleavage
scaffold01799:6236-6259	P_trifoliata_00308:mRNA_18.2	ABC transporter D family member 1	4.5	4509	4532	Translation
scaffold01799:6236-6259	P_trifoliata_00308:mRNA_18.2	ABC transporter D family member 1	4.5	4509	4532	Translation
scaffold00415:141746-141769	P_trifoliata_00309:mRNA_19.1	protein DGS1, mitochondrial isoform X1	5	773	796	Cleavage
scaffold00415:141746-141769	P_trifoliata_00309:mRNA_19.1	protein DGS1, mitochondrial isoform X1	5	773	796	Cleavage
scaffold00120:72800-72820	P_trifoliata_00312:mRNA_9.1	hypothetical protein CISIN_1g0311052mg, partial	4	39	59	Cleavage
scaffold00120:72800-72820	P_trifoliata_00312:mRNA_9.1	hypothetical protein CISIN_1g0311052mg, partial	4	39	59	Cleavage
scaffold00120:72800-72820	P_trifoliata_00312:mRNA_9.1	hypothetical protein CISIN_1g0311052mg, partial	4	39	59	Cleavage
scaffold01167:3435-3458	P_trifoliata_00314:mRNA_29.1	endoglucanase 25-like	5	969	993	Cleavage
scaffold01167:3435-3458	P_trifoliata_00314:mRNA_29.1	endoglucanase 25-like	5	969	993	Cleavage
scaffold01167:3435-3458	P_trifoliata_00314:mRNA_29.1	endoglucanase 25-like	5	969	993	Cleavage
scaffold01393:6788-6811	P_trifoliata_00314:mRNA_29.1	endoglucanase 25-like	5	969	993	Cleavage
scaffold01393:6788-6811	P_trifoliata_00314:mRNA_29.1	endoglucanase 25-like	5	969	993	Cleavage
scaffold01393:6788-6811	P_trifoliata_00314:mRNA_29.1	endoglucanase 25-like	5	969	993	Cleavage
scaffold00018:241768-241791	P_trifoliata_00322:mRNA_11.1	homeobox-DDT domain protein RLT1 isoform X2	3	4768	4791	Cleavage
scaffold00018:241768-241791	P_trifoliata_00322:mRNA_11.1	homeobox-DDT domain protein RLT1 isoform X2	3	4768	4791	Cleavage
scaffold00021:474678-474701	P_trifoliata_00322:mRNA_11.1	homeobox-DDT domain protein RLT1 isoform X2	3	4768	4791	Cleavage
scaffold00021:474678-474701	P_trifoliata_00322:mRNA_11.1	homeobox-DDT domain protein RLT1 isoform X2	3	4768	4791	Cleavage
scaffold00023:384150-384173	P_trifoliata_00322:mRNA_11.1	homeobox-DDT domain protein RLT1 isoform X2	3	4768	4791	Cleavage
scaffold00023:384150-384173	P_trifoliata_00322:mRNA_11.1	homeobox-DDT domain protein RLT1 isoform X2	3	4768	4791	Cleavage
scaffold00038:5847-5870	P_trifoliata_00322:mRNA_42.1	glutamate receptor 2.7-like	3.5	597	620	Cleavage
scaffold00038:5847-5870	P_trifoliata_00322:mRNA_42.1	glutamate receptor 2.7-like	3.5	597	620	Cleavage
scaffold00038:5847-5870	P_trifoliata_00322:mRNA_42.1	glutamate receptor 2.7-like	3.5	597	620	Cleavage
scaffold00042:344636-344656	P_trifoliata_00322:mRNA_6.1	protein NUCLEAR FUSION DEFECTIVE 6, chloroplastic/mitochondrial isoform X1	3.5	403	423	Cleavage
scaffold00042:344636-344656	P_trifoliata_00322:mRNA_6.1	protein NUCLEAR FUSION DEFECTIVE 6, chloroplastic/mitochondrial isoform X1	3.5	403	423	Cleavage
scaffold00042:344636-344656	P_trifoliata_00322:mRNA_6.1	protein NUCLEAR FUSION DEFECTIVE 6, chloroplastic/mitochondrial isoform X1	3.5	403	423	Cleavage
scaffold00042:344636-344656	P_trifoliata_00322:mRNA_6.1	protein NUCLEAR FUSION DEFECTIVE 6, chloroplastic/mitochondrial isoform X1	3.5	403	423	Cleavage
scaffold00067:578340-578363	P_trifoliata_00323:mRNA_14.1	uncharacterized protein LOC107178828	4.5	265	288	Cleavage
scaffold00067:578340-578363	P_trifoliata_00323:mRNA_14.1	uncharacterized protein LOC107178828	4.5	265	288	Cleavage
scaffold00067:578340-578363	P_trifoliata_00323:mRNA_14.1	uncharacterized protein LOC107178828	4.5	265	288	Cleavage
scaffold00067:578340-578363	P_trifoliata_00323:mRNA_14.1	uncharacterized protein LOC107178828	4.5	265	288	Cleavage
scaffold00067:578340-578363	P_trifoliata_00323:mRNA_14.1	uncharacterized protein LOC107178828	4.5	265	288	Cleavage
scaffold00067:578340-578363	P_trifoliata_00323:mRNA_14.1	uncharacterized protein LOC107178828	4.5	265	288	Cleavage
scaffold00067:578340-578363	P_trifoliata_00323:mRNA_14.1	uncharacterized protein LOC107178828	4.5	265	288	Cleavage
scaffold00067:578340-578363	P_trifoliata_00323:mRNA_14.1	uncharacterized protein LOC107178828	4.5	265	288	Cleavage
scaffold00067:578340-578363	P_trifoliata_00323:mRNA_14.1	uncharacterized protein LOC107178828	4.5	265	288	Cleavage
scaffold00067:578340-578363	P_trifoliata_00323:mRNA_14.1	uncharacterized protein LOC107178828	4.5	265	288	Cleavage
scaffold00067:578340-578363	P_trifoliata_00323:mRNA_14.1	uncharacterized protein LOC107178828	4.5	265	288	Cleavage
scaffold00207:230323-230346	P_trifoliata_00323:mRNA_14.1	uncharacterized protein LOC107178828	4.5	265	288	Cleavage
scaffold00207:230323-230346	P_trifoliata_00323:mRNA_14.1	uncharacterized protein LOC107178828	4.5	265	288	Cleavage
scaffold00207:230323-230346	P_trifoliata_00323:mRNA_14.1	uncharacterized protein LOC107178828	4.5	265	288	Cleavage
scaffold00207:230323-230346	P_trifoliata_00323:mRNA_14.1	uncharacterized protein LOC107178828	4.5	265	288	Cleavage
scaffold00207:230323-230346	P_trifoliata_00323:mRNA_14.1	uncharacterized protein LOC107178828	4.5	265	288	Cleavage
scaffold00207:230323-230346	P_trifoliata_00323:mRNA_14.1	uncharacterized protein LOC107178828	4.5	265	288	Cleavage
scaffold00207:230323-230346	P_trifoliata_00323:mRNA_14.1	uncharacterized protein LOC107178828	4.5	265	288	Cleavage
scaffold00207:230323-230346	P_trifoliata_00323:mRNA_14.1	uncharacterized protein LOC107178828	4.5	265	288	Cleavage
scaffold00207:230323-230346	P_trifoliata_00323:mRNA_14.1	uncharacterized protein LOC107178828	4.5	265	288	Cleavage
scaffold00207:230323-230346	P_trifoliata_00323:mRNA_14.1	uncharacterized protein LOC107178828	4.5	265	288	Cleavage
scaffold00207:230323-230346	P_trifoliata_00323:mRNA_14.1	uncharacterized protein LOC107178828	4.5	265	288	Cleavage
scaffold00270:89907-89930	P_trifoliata_00325:mRNA_47.1	NHP2-like protein 1	5	22	45	Translation
scaffold00270:89907-89930	P_trifoliata_00325:mRNA_47.1	NHP2-like protein 1	5	22	45	Translation
scaffold00361:86110-86131	P_trifoliata_00326:mRNA_23.1	IAA-amino acid hydrolase ILR1-like 3	4.5	321	342	Cleavage
scaffold00444:93244-93265	P_trifoliata_00326:mRNA_23.1	IAA-amino acid hydrolase ILR1-like 3	4.5	321	342	Cleavage
scaffold00010:2269993-2270016	P_trifoliata_00327:mRNA_15.1	F-box/LRR-repeat protein At4g29420	3.5	383	406	Cleavage
scaffold00010:2269993-2270016	P_trifoliata_00327:mRNA_15.1	F-box/LRR-repeat protein At4g29420	3.5	383	406	Cleavage
scaffold00010:2269993-2270016	P_trifoliata_00327:mRNA_15.1	F-box/LRR-repeat protein At4g29420	3.5	383	406	Cleavage
scaffold00010:2269993-2270016	P_trifoliata_00327:mRNA_15.1	F-box/LRR-repeat protein At4g29420	3.5	383	406	Cleavage
scaffold00006:2052805-2052825	P_trifoliata_00327:mRNA_19.1	asparagine--tRNA ligase, cytoplasmic 1	4	1056	1076	Cleavage
scaffold00006:2052805-2052825	P_trifoliata_00327:mRNA_19.1	asparagine--tRNA ligase, cytoplasmic 1	4	1056	1076	Cleavage
scaffold00006:2052805-2052825	P_trifoliata_00327:mRNA_19.1	asparagine--tRNA ligase, cytoplasmic 1	4	1056	1076	Cleavage
scaffold00147:26404-26424	P_trifoliata_00327:mRNA_19.1	asparagine--tRNA ligase, cytoplasmic 1	4	1056	1076	Cleavage
scaffold00147:26404-26424	P_trifoliata_00327:mRNA_19.1	asparagine--tRNA ligase, cytoplasmic 1	4	1056	1076	Cleavage
scaffold00147:26404-26424	P_trifoliata_00327:mRNA_19.1	asparagine--tRNA ligase, cytoplasmic 1	4	1056	1076	Cleavage
scaffold00036:835956-835976	P_trifoliata_00327:mRNA_33.1	uncharacterized TPR repeat-containing protein At1g05150-like	3	870	890	Cleavage
scaffold00036:835956-835976	P_trifoliata_00327:mRNA_33.1	uncharacterized TPR repeat-containing protein At1g05150-like	3	870	890	Cleavage
scaffold00036:835956-835976	P_trifoliata_00327:mRNA_33.1	uncharacterized TPR repeat-containing protein At1g05150-like	3	870	890	Cleavage
scaffold00036:835956-835976	P_trifoliata_00327:mRNA_33.1	uncharacterized TPR repeat-containing protein At1g05150-like	3	870	890	Cleavage
scaffold00036:835956-835976	P_trifoliata_00327:mRNA_33.1	uncharacterized TPR repeat-containing protein At1g05150-like	3	870	890	Cleavage
scaffold00090:432238-432261	P_trifoliata_00333:mRNA_14.1	type I inositol polyphosphate 5-phosphatase 12-like isoform X2	4.5	1601	1624	Cleavage
scaffold00008:148418-148439	P_trifoliata_00333:mRNA_29.1	putative disease resistance RPP13-like protein 1	3.5	617	638	Cleavage
scaffold00008:148418-148439	P_trifoliata_00333:mRNA_29.1	putative disease resistance RPP13-like protein 1	3.5	617	638	Cleavage
scaffold00008:148418-148439	P_trifoliata_00333:mRNA_29.1	putative disease resistance RPP13-like protein 1	3.5	617	638	Cleavage
scaffold00010:2269993-2270016	P_trifoliata_00333:mRNA_33.1	poly(ADP-ribose) glycohydrolase 1 isoform X1	4	1735	1758	Cleavage
scaffold00010:2269993-2270016	P_trifoliata_00333:mRNA_33.1	poly(ADP-ribose) glycohydrolase 1 isoform X1	4	1735	1758	Cleavage
scaffold00010:2269993-2270016	P_trifoliata_00333:mRNA_33.1	poly(ADP-ribose) glycohydrolase 1 isoform X1	4	1735	1758	Cleavage
scaffold00010:2269993-2270016	P_trifoliata_00333:mRNA_33.1	poly(ADP-ribose) glycohydrolase 1 isoform X1	4	1737	1758	Cleavage
scaffold00010:2269993-2270016	P_trifoliata_00333:mRNA_33.1	poly(ADP-ribose) glycohydrolase 1 isoform X1	4	1735	1758	Cleavage
scaffold00001:154628-154651	P_trifoliata_00338:mRNA_36.1	disease resistance-like protein DSC1	5	3077	3100	Cleavage
scaffold00001:154628-154651	P_trifoliata_00338:mRNA_36.1	disease resistance-like protein DSC1	5	3077	3100	Cleavage
scaffold00001:154628-154651	P_trifoliata_00338:mRNA_36.1	disease resistance-like protein DSC1	5	3077	3100	Cleavage
scaffold00001:154628-154651	P_trifoliata_00338:mRNA_36.1	disease resistance-like protein DSC1	5	3077	3100	Cleavage
scaffold00002:3906234-3906257	P_trifoliata_00338:mRNA_36.1	disease resistance-like protein DSC1	5	3077	3100	Cleavage
scaffold00002:3906234-3906257	P_trifoliata_00338:mRNA_36.1	disease resistance-like protein DSC1	5	3077	3100	Cleavage
scaffold00002:3906234-3906257	P_trifoliata_00338:mRNA_36.1	disease resistance-like protein DSC1	5	3077	3100	Cleavage
scaffold00002:3906234-3906257	P_trifoliata_00338:mRNA_36.1	disease resistance-like protein DSC1	5	3077	3100	Cleavage
scaffold00004:3464107-3464130	P_trifoliata_00338:mRNA_36.1	disease resistance-like protein DSC1	5	3077	3100	Cleavage
scaffold00004:3464107-3464130	P_trifoliata_00338:mRNA_36.1	disease resistance-like protein DSC1	5	3077	3100	Cleavage
scaffold00004:3464107-3464130	P_trifoliata_00338:mRNA_36.1	disease resistance-like protein DSC1	5	3077	3100	Cleavage
scaffold00004:3464107-3464130	P_trifoliata_00338:mRNA_36.1	disease resistance-like protein DSC1	5	3077	3100	Cleavage
scaffold00004:885697-885720	P_trifoliata_00338:mRNA_36.1	disease resistance-like protein DSC1	5	3077	3100	Cleavage
scaffold00004:885697-885720	P_trifoliata_00338:mRNA_36.1	disease resistance-like protein DSC1	5	3077	3100	Cleavage
scaffold00004:885697-885720	P_trifoliata_00338:mRNA_36.1	disease resistance-like protein DSC1	5	3077	3100	Cleavage
scaffold00004:885697-885720	P_trifoliata_00338:mRNA_36.1	disease resistance-like protein DSC1	5	3077	3100	Cleavage
scaffold00019:453750-453773	P_trifoliata_00338:mRNA_36.1	disease resistance-like protein DSC1	5	3077	3100	Cleavage
scaffold00019:453750-453773	P_trifoliata_00338:mRNA_36.1	disease resistance-like protein DSC1	5	3077	3100	Cleavage
scaffold00019:453750-453773	P_trifoliata_00338:mRNA_36.1	disease resistance-like protein DSC1	5	3077	3100	Cleavage
scaffold00019:453750-453773	P_trifoliata_00338:mRNA_36.1	disease resistance-like protein DSC1	5	3077	3100	Cleavage
scaffold00047:194489-194512	P_trifoliata_00338:mRNA_36.1	disease resistance-like protein DSC1	5	3077	3100	Cleavage
scaffold00047:194489-194512	P_trifoliata_00338:mRNA_36.1	disease resistance-like protein DSC1	5	3077	3100	Cleavage
scaffold00047:194489-194512	P_trifoliata_00338:mRNA_36.1	disease resistance-like protein DSC1	5	3077	3100	Cleavage
scaffold00047:194489-194512	P_trifoliata_00338:mRNA_36.1	disease resistance-like protein DSC1	5	3077	3100	Cleavage
scaffold00049:202902-202925	P_trifoliata_00338:mRNA_36.1	disease resistance-like protein DSC1	5	3077	3100	Cleavage
scaffold00049:202902-202925	P_trifoliata_00338:mRNA_36.1	disease resistance-like protein DSC1	5	3077	3100	Cleavage
scaffold00049:202902-202925	P_trifoliata_00338:mRNA_36.1	disease resistance-like protein DSC1	5	3077	3100	Cleavage
scaffold00049:202902-202925	P_trifoliata_00338:mRNA_36.1	disease resistance-like protein DSC1	5	3077	3100	Cleavage
scaffold00068:510708-510731	P_trifoliata_00338:mRNA_36.1	disease resistance-like protein DSC1	5	3077	3100	Cleavage
scaffold00068:510708-510731	P_trifoliata_00338:mRNA_36.1	disease resistance-like protein DSC1	5	3077	3100	Cleavage
scaffold00068:510708-510731	P_trifoliata_00338:mRNA_36.1	disease resistance-like protein DSC1	5	3077	3100	Cleavage
scaffold00068:510708-510731	P_trifoliata_00338:mRNA_36.1	disease resistance-like protein DSC1	5	3077	3100	Cleavage
scaffold00129:135014-135037	P_trifoliata_00338:mRNA_36.1	disease resistance-like protein DSC1	5	3077	3100	Cleavage
scaffold00129:135014-135037	P_trifoliata_00338:mRNA_36.1	disease resistance-like protein DSC1	5	3077	3100	Cleavage
scaffold00129:135014-135037	P_trifoliata_00338:mRNA_36.1	disease resistance-like protein DSC1	5	3077	3100	Cleavage
scaffold00129:135014-135037	P_trifoliata_00338:mRNA_36.1	disease resistance-like protein DSC1	5	3077	3100	Cleavage
scaffold00132:70551-70574	P_trifoliata_00338:mRNA_36.1	disease resistance-like protein DSC1	5	3077	3100	Cleavage
scaffold00132:70551-70574	P_trifoliata_00338:mRNA_36.1	disease resistance-like protein DSC1	5	3077	3100	Cleavage
scaffold00132:70551-70574	P_trifoliata_00338:mRNA_36.1	disease resistance-like protein DSC1	5	3077	3100	Cleavage
scaffold00132:70551-70574	P_trifoliata_00338:mRNA_36.1	disease resistance-like protein DSC1	5	3077	3100	Cleavage
scaffold00176:133983-134006	P_trifoliata_00338:mRNA_36.1	disease resistance-like protein DSC1	5	3077	3100	Cleavage
scaffold00176:133983-134006	P_trifoliata_00338:mRNA_36.1	disease resistance-like protein DSC1	5	3077	3100	Cleavage
scaffold00176:133983-134006	P_trifoliata_00338:mRNA_36.1	disease resistance-like protein DSC1	5	3077	3100	Cleavage
scaffold00176:133983-134006	P_trifoliata_00338:mRNA_36.1	disease resistance-like protein DSC1	5	3077	3100	Cleavage
scaffold00496:38489-38512	P_trifoliata_00338:mRNA_36.1	disease resistance-like protein DSC1	5	3077	3100	Cleavage
scaffold00496:38489-38512	P_trifoliata_00338:mRNA_36.1	disease resistance-like protein DSC1	5	3077	3100	Cleavage
scaffold00496:38489-38512	P_trifoliata_00338:mRNA_36.1	disease resistance-like protein DSC1	5	3077	3100	Cleavage
scaffold00496:38489-38512	P_trifoliata_00338:mRNA_36.1	disease resistance-like protein DSC1	5	3077	3100	Cleavage
scaffold01073:37997-38020	P_trifoliata_00338:mRNA_36.1	disease resistance-like protein DSC1	5	3077	3100	Cleavage
scaffold01073:37997-38020	P_trifoliata_00338:mRNA_36.1	disease resistance-like protein DSC1	5	3077	3100	Cleavage
scaffold01073:37997-38020	P_trifoliata_00338:mRNA_36.1	disease resistance-like protein DSC1	5	3077	3100	Cleavage
scaffold01073:37997-38020	P_trifoliata_00338:mRNA_36.1	disease resistance-like protein DSC1	5	3077	3100	Cleavage
[truncated: 1,041 more rows]
