# Supplementary material for: Next-Generation Sequencing Identification and Characterization of MicroRNAs in Dwarfed Citrus Trees Infected With Citrus Dwarfing Viroid in High-Density Plantings
Source: Front Microbiol. 2021 Apr 30;12:646273. doi: 10.3389/fmicb.2021.646273 (PMC8121382; doi:10.3389/fmicb.2021.646273)
Supplement: Supplementary Table 1 — Sequences submitted for stem-loop RT-qPCR of miRNAs. [file Data_Sheet_1.zip › Supplementary Tables/Table S11.xlsx]

## Sheet: Sheet1
Supplementary Table S11
miRNA	Accession	miRNA Prediction	Target genes	Cluster of orthologous groups classification; gene ontology (GO) terms level 2
csi-miR479*	orange1.1g033614m	Conserved	UDP-glucose flavonoid glucosyl-transferase
csi-miR479*	orange1.1g028826m	Conserved	DEAD/DEAH box helicase (ATP-Dependent RNA Helicase DDX55)
csi-miR479*	orange1.1g026925m	Conserved	DEAD/DEAH box helicase (ATP-Dependent RNA Helicase DDX55)
csi-miR479	orange1.1g037150m	Conserved	No apical meristem (NAM) protein
csi-miR479	orange1.1g008484m	Conserved	Multicopper oxidase
csi-miR479	orange1.1g029993m	Conserved	DEAD/DEAH box helicase (ATP-Dependent RNA Helicase DDX55)
csi-miR171b*	orange1.1g033674m	Conserved	Glutathione S-transferase, C-terminal domain
csi-miR171b	orange1.1g011012m	Conserved	Scarecrow-like protein 26
csi-miR171b	orange1.1g003605m	Conserved	Protein Kinase Family Protein
csi-miR171b	orange1.1g000757m	Conserved	Protein Kinase Family Protein	BP: metabolic process, metabolic process; MP: catalytic activity, binding; CC: cellular anatomical entity
csi-miR171b	orange1.1g019665m	Conserved	Oxidoreductase, 2OG-FE II Oxygenase Family Protein
csi-miR171b	orange1.1g008039m	Conserved	TPR Repeat Containing Protein
csi-miR171b	orange1.1g012995m	Conserved	N/A
csi-miR171b	orange1.1g048485m	Conserved	Sam Domain and HD Domain-Containing Protein-Related
csi-miR156*	orange1.1g032310m	Conserved	SBP domain
csi-miR156*	orange1.1g011651m	Conserved	Squamosa Promoter-Binding-Like Protein 10-Related
csi-miR156*	orange1.1g008776m	Conserved	Squamosa Promoter-Binding-Like Protein 15-Related
csi-miR156	orange1.1g017256m	Conserved	Squamosa promoter-binding protein-like protein 3
csi-miR156	orange1.1g008680m	Conserved	Squamosa Promoter-Binding-Like Protein 15-Related
csi-miR156	orange1.1g016971m	Conserved	Squamosa Promoter-Binding-Like Protein 13A-Related
csi-miR156	orange1.1g021420m	Conserved	SBP domain
csi-miR156	orange1.1g008680m	Conserved	Squamosa Promoter-Binding-Like Protein 15-Related
csi-miR156	orange1.1g009653m	Conserved	SBP domain
csi-miR156	orange1.1g011640m	Conserved	Squamosa Promoter-Binding-Like Protein 10-Related
csi-miR156	orange1.1g011635m	Conserved	Squamosa Promoter-Binding-Like Protein 10-Related
csi-miR156	orange1.1g011646m	Conserved	Squamosa Promoter-Binding-Like Protein 10-Related
csi-miR156	orange1.1g013094m	Conserved	Squamosa Promoter-Binding-Like Protein 10-Related
csi-miR156	orange1.1g011637m	Conserved	Squamosa Promoter-Binding-Like Protein 10-Related
csi-miR156	orange1.1g011662m	Conserved	Squamosa Promoter-Binding-Like Protein 10-Related
csi-miR156	orange1.1g029650m	Conserved	SBP domain
csi-miR156	orange1.1g032937m	Conserved	Squamosa Promoter-Binding-Like Protein 4-Related
miR535*	P_trifoliata_00066_mRNA_51.1	Conserved	RHOMBOID-like protein 1	BP: metabolic process; MP: catalytic activity; CC: cellular anatomical entity, intercellular
miR535	P_trifoliata_00179_mRNA_46.1	Conserved	Threonine aspartase	BP: cellular process; metabolic process MP: catalytic activity; CC: cellular anatomical entity
miR535	P_trifoliata_00148_mRNA_25.1	Conserved	probable xyloglucan endotransglucosylase/hydrolase protein 23	BP: cellular process, metabolic process; MP: catalytic activity; CC:cellular anatomical entity
miR535	P_trifoliata_00148_mRNA_20.1	Conserved	probable xyloglucan endotransglucosylase/hydrolase protein 23	BP: cellular process, metabolic process; MP: catalytic activity; CC:cellular anatomical entity
miR535	P_trifoliata_00132_mRNA_8.1	Conserved	receptor like protein kinase S.2	BP: cellular process, metabolic process, biological regulation, regulation of biological process, response to stimulus, singaling, interspecies interaction between organims; MP: catalytic activity, molecular transducer activity, binding; CC:cellular anatomical entity
csi-miRNA-75	orange1.1g030599m	Novel	squamosa promoter-binding protein 1-like	N/A
csi-miRNA-75	orange1.1g029650m	Novel	squamosa promoter-binding protein 1-like	BP: binding; CC: intracellular
csi-miRNA-75	orange1.1g021420m	Novel	squamosa promoter-binding-like protein 16	BP: binding; CC: intracellular, cellular anatomical entity
csi-miRNA-75	orange1.1g017256m	Novel	squamosa promoter-binding-like protein 7	N/A
csi-miRNA-75	orange1.1g016971m	Novel	squamosa promoter-binding-like protein 13A	N/A
csi-miRNA-75	orange1.1g032310m	Novel	squamosa promoter-binding-like protein 3	BP: biological regulation, regulation of biological process, multicellular organisml process, developmental process, reproduction, producutive process, positive regulation of biological process; MP: molecular function regulator; CC: cellular anatomical entity
csi-miRNA-75	orange1.1g046416m	Novel	squamosa promoter-binding-like protein 3	BP: binding; CC: intracellular, cellular anatomical entity
csi-miRNA-75	orange1.1g011662m	Novel	squamosa promoter-binding-like protein 2 isoform X1	BP: binding; CC: intracellular, cellular anatomical entity
csi-miRNA-75	orange1.1g010865m	Novel	squamosa promoter-binding-like protein 6	BP: binding; CC: intracellular, cellular anatomical entity
csi-miRNA-75	orange1.1g010591m	Novel	squamosa promoter-binding-like protein 6	N/A
csi-miRNA-114	orange1.1g030218m	Novel	plastid-lipid-associated protein, chloroplastic	CC: cellular anatomical entity, intracellular
csi-miRNA-114	orange1.1g025746m	Novel	plastid-lipid-associated protein, chloroplastic	N/A
csi-miRNA-114	orange1.1g030180m	Novel	plastid-lipid-associated protein, chloroplastic	BP: metabolic processs; CC: intracellula; BP: catalytic activity
csi-miRNA-114	orange1.1g020639m	Novel	plastid-lipid-associated protein, chloroplastic	N/A
csi-miRNA-114	orange1.1g002959m	Novel	endoplasmic reticulum metallopeptidase 1	N/A
csi-miRNA-114	orange1.1g002481m	Novel	endoplasmic reticulum metallopeptidase 1 isoform X1	BP: Metabolic process
csi-miRNA-114	orange1.1g002429m	Novel	endoplasmic reticulum metallopeptidase 1 isoform X1	N/A
csi-miRNA-114	orange1.1g005157m	Novel	endoplasmic reticulum metallopeptidase 1 isoform X1	N/A
csi-miRNA-114	orange1.1g005613m	Novel	endoplasmic reticulum metallopeptidase 1 isoform X1	N/A
csi-miRNA-114	orange1.1g005039m	Novel	endoplasmic reticulum metallopeptidase 1 isoform X1	BP: Metabolic process
csi-miRNA-114	orange1.1g005255m	Novel	endoplasmic reticulum metallopeptidase 1 isoform X1	BP: Metabolic process
csi-miRNA-114	orange1.1g030621m	Novel	PLATZ transcription factor family protein	N/A
csi-miRNA-114	orange1.1g026096m	Novel	PLATZ transcription factor family protein	CC: cellular anatomical entity
csi-miRNA-435	orange1.1g021304m	Novel	vacuolar protein sorting-associated protein 36	BP: localization, multicelluar organismal process, developmental process, reproduction, productive process; CC: protein-containing complex
csi-miRNA-435	orange1.1g017530m	Novel	vacuolar protein sorting-associated protein 36	BP: localization, multicelluar organismal process, developmental process, reproduction, productive process; CC: protein-containing complex, protein-containing complex
Key
MP= molecular process
CC= cellular process
BP= biological process

## Sheet: Sheet2
Supplementary Table S11 | List of target genes of citrus dwarfing viroid-responsive conserved and novel miRNAs
miRNA	Accession	miRNA Prediction	Target genes	Gene ontology term	Cluster of orthologous group function
csi-miR479	orange1.1g037150m	Conserved	No apical meristem (NAM) protein	biological process	regulation of transcription, DNA-templated
csi-miR479	orange1.1g008484m	Conserved	Multicopper oxidase	biological process	oxidation-reduction process
csi-miR479*	orange1.1g033614m	Conserved	UDP-glucose flavonoid glucosyl-transferase	N/A	N/A
csi-miR479*	orange1.1g028826m	Conserved	DEAD/DEAH box helicase (ATP-Dependent RNA Helicase DDX55)	N/A	N/A
csi-miR479*	orange1.1g026925m	Conserved	DEAD/DEAH box helicase (ATP-Dependent RNA Helicase DDX55)	N/A	N/A
csi-miR479	orange1.1g029993m	Conserved	DEAD/DEAH box helicase (ATP-Dependent RNA Helicase DDX55)	N/A	N/A
csi-miR171b*	orange1.1g033674m	Conserved	Glutathione S-transferase, C-terminal domain	biological process	glutathione metabolic process
csi-miR171b*	orange1.1g033674m	Conserved	Glutathione S-transferase, C-terminal domain	cellular components	cytoplasm
csi-miR171b*	orange1.1g033674m	Conserved	Glutathione S-transferase, C-terminal domain	molecular process	glutathione transferase activity
csi-miR171b*	orange1.1g033674m	Conserved	Glutathione S-transferase, C-terminal domain	molecular process	lactoylglutathione lyase activity
csi-miR171b	orange1.1g003605m	Conserved	Protein Kinase Family Protein	biological process	protein phosphorylation
csi-miR171b	orange1.1g003605m	Conserved	Protein Kinase Family Protein	cellular components	integral component of membrane
csi-miR171b	orange1.1g003605m	Conserved	Protein Kinase Family Protein	molecular process	ATP binding
csi-miR171b	orange1.1g003605m	Conserved	Protein Kinase Family Protein	molecular process	protein kinase activity
csi-miR171b	orange1.1g000757m	Conserved	Protein Kinase Family Protein	biological process	protein phosphorylation
csi-miR171b	orange1.1g000757m	Conserved	Protein Kinase Family Protein	molecular process	ATP binding
csi-miR171b	orange1.1g000757m	Conserved	Protein Kinase Family Protein	molecular process	protein kinase activity
csi-miR171b	orange1.1g011012m	Conserved	Scarecrow-like protein 26	N/A	N/A
csi-miR171b	orange1.1g019665m	Conserved	Oxidoreductase, 2OG-FE II Oxygenase Family Protein	N/A	N/A
csi-miR171b	orange1.1g008039m	Conserved	TPR Repeat Containing Protein	N/A	N/A
csi-miR171b	orange1.1g012995m	Conserved	N/A	N/A	N/A
csi-miR171b	orange1.1g048485m	Conserved	Sam Domain and HD Domain-Containing Protein-Related	N/A	N/A
csi-miR156*	orange1.1g032310m	Conserved	SBP domain	biological process	vegetative to reproductive phase transition of meristem
csi-miR156*	orange1.1g032310m	Conserved	SBP domain	biological process	regulation of transcription, DNA-templated
csi-miR156*	orange1.1g032310m	Conserved	SBP domain	biological process	inflorescence development
csi-miR156*	orange1.1g032310m	Conserved	SBP domain	cellular components	regulation of vegetative phase change
csi-miR156*	orange1.1g032310m	Conserved	SBP domain	cellular components	positive regulation of flower development
csi-miR156*	orange1.1g032310m	Conserved	SBP domain	molecular process	DNA binding
csi-miR156*	orange1.1g032310m	Conserved	SBP domain	molecular process	DNA-binding transcription factor activity
csi-miR156*	orange1.1g032310m	Conserved	SBP domain	molecular process	metal ion binding
csi-miR156*	orange1.1g011651m	Conserved	Squamosa Promoter-Binding-Like Protein 10-Related	N/A	N/A
csi-miR156*	orange1.1g008776m	Conserved	Squamosa Promoter-Binding-Like Protein 15-Related	N/A	N/A
csi-miR156	orange1.1g017256m	Conserved	Squamosa promoter-binding protein-like protein 3	cellular components	nucleus
csi-miR156	orange1.1g017256m	Conserved	Squamosa promoter-binding protein-like protein 3	cellular components	host cell nucleus
csi-miR156	orange1.1g016971m	Conserved	Squamosa Promoter-Binding-Like Protein 13A-Related	biological process	RNA phosphodiester bond hydrolysis, endonucleolytic
csi-miR156	orange1.1g016971m	Conserved	Squamosa Promoter-Binding-Like Protein 13A-Related	cellular components	nucleus
csi-miR156	orange1.1g016971m	Conserved	Squamosa Promoter-Binding-Like Protein 13A-Related	cellular components	host cell nucleus
csi-miR156	orange1.1g016971m	Conserved	Squamosa Promoter-Binding-Like Protein 13A-Related	molecular process	DNA binding
csi-miR156	orange1.1g016971m	Conserved	Squamosa Promoter-Binding-Like Protein 13A-Related	molecular process	metal ion binding
csi-miR156	orange1.1g016971m	Conserved	Squamosa Promoter-Binding-Like Protein 13A-Related	molecular process	RNA-DNA hybrid ribonuclease activity
csi-miR156	orange1.1g016971m	Conserved	Squamosa Promoter-Binding-Like Protein 13A-Related	molecular process	metal ion binding
csi-miR156	orange1.1g016971m	Conserved	Squamosa Promoter-Binding-Like Protein 13A-Related	molecular process	RNA-DNA hybrid ribonuclease activity
csi-miR156	orange1.1g021420m	Conserved	SBP domain	molecular process	metal ion binding
csi-miR157	orange1.1g021420m	Conserved	SBP domain	molecular process	RNA-DNA hybrid ribonuclease activity
csi-miR156	orange1.1g009653m	Conserved	SBP domain	molecular process	metal ion binding
csi-miR156	orange1.1g009653m	Conserved	SBP domain	molecular process	RNA-DNA hybrid ribonuclease activity
csi-miR156	orange1.1g008680m	Conserved	Squamosa Promoter-Binding-Like Protein 15-Related	N/A	N/A
csi-miR156	orange1.1g008680m	Conserved	Squamosa Promoter-Binding-Like Protein 15-Related	N/A	N/A
csi-miR156	orange1.1g011640m	Conserved	Squamosa Promoter-Binding-Like Protein 10-Related	N/A	N/A
csi-miR156	orange1.1g011635m	Conserved	Squamosa Promoter-Binding-Like Protein 10-Related	N/A	N/A
csi-miR156	orange1.1g011646m	Conserved	Squamosa Promoter-Binding-Like Protein 10-Related	N/A	N/A
csi-miR156	orange1.1g013094m	Conserved	Squamosa Promoter-Binding-Like Protein 10-Related	N/A	N/A
csi-miR156	orange1.1g011637m	Conserved	Squamosa Promoter-Binding-Like Protein 10-Related	N/A	N/A
csi-miR156	orange1.1g011662m	Conserved	Squamosa Promoter-Binding-Like Protein 10-Related	N/A	N/A
csi-miR156	orange1.1g029650m	Conserved	SBP domain	N/A	N/A
csi-miR156	orange1.1g032937m	Conserved	Squamosa Promoter-Binding-Like Protein 4-Related	N/A	N/A
miR535*	P_trifoliata_00066_mRNA_51.1	Conserved	RHOMBOID-like protein 1	biological process	proteolysis
miR535*	P_trifoliata_00066_mRNA_51.1	Conserved	RHOMBOID-like protein 1	cellular components	integral component of membrane
miR535*	P_trifoliata_00066_mRNA_51.1	Conserved	RHOMBOID-like protein 1	cellular components	Golgi apparatus
miR535*	P_trifoliata_00066_mRNA_51.1	Conserved	RHOMBOID-like protein 1	cellular components	cell wall
miR535	P_trifoliata_00179_mRNA_46.1	Conserved	Threonine aspartase	biological process	proteolysis
miR535	P_trifoliata_00179_mRNA_46.1	Conserved	Threonine aspartase	biological process	protein maturation
miR535	P_trifoliata_00179_mRNA_46.1	Conserved	Threonine aspartase	cellular components	cytoplasm
miR535	P_trifoliata_00179_mRNA_46.1	Conserved	Threonine aspartase	molecular process	threonine-type endopeptidase activity
miR535	P_trifoliata_00148_mRNA_25.1	Conserved	probable xyloglucan endotransglucosylase/hydrolase protein 23	biological process	cell wall biogenesis
miR535	P_trifoliata_00148_mRNA_25.1	Conserved	probable xyloglucan endotransglucosylase/hydrolase protein 23	biological process	cell wall organization
miR535	P_trifoliata_00148_mRNA_25.1	Conserved	probable xyloglucan endotransglucosylase/hydrolase protein 23	biological process	xyloglucan metabolic process
miR535	P_trifoliata_00148_mRNA_25.1	Conserved	probable xyloglucan endotransglucosylase/hydrolase protein 23	cellular components	integral component of membrane
miR535	P_trifoliata_00148_mRNA_20.1	Conserved	probable xyloglucan endotransglucosylase/hydrolase protein 23	cellular components	apoplast
miR535	P_trifoliata_00148_mRNA_20.1	Conserved	probable xyloglucan endotransglucosylase/hydrolase protein 23	cellular components	cell wall
miR535	P_trifoliata_00148_mRNA_20.1	Conserved	probable xyloglucan endotransglucosylase/hydrolase protein 23	molecular process	xyloglucan:xyloglucosyl transferase activity
miR535	P_trifoliata_00148_mRNA_20.1	Conserved	probable xyloglucan endotransglucosylase/hydrolase protein 23	molecular process	hydrolase activity, hydrolyzing O-glycosyl compounds
miR535	P_trifoliata_00132_mRNA_8.1	Conserved	receptor like protein kinase S.2	biological process	defense response to bacterium
miR535	P_trifoliata_00132_mRNA_8.1	Conserved	receptor like protein kinase S.2	biological process	protein phosphorylation
miR535	P_trifoliata_00132_mRNA_8.1	Conserved	receptor like protein kinase S.2	biological process	transmembrane receptor protein serine/threonine kinase signaling pathway
miR535	P_trifoliata_00132_mRNA_8.1	Conserved	receptor like protein kinase S.2	biological process	defense response to oomycetes
miR535	P_trifoliata_00132_mRNA_8.1	Conserved	receptor like protein kinase S.2	cellular components	plasma membrane
miR535	P_trifoliata_00132_mRNA_8.1	Conserved	receptor like protein kinase S.2	molecular process	ATP binding
miR535	P_trifoliata_00132_mRNA_8.1	Conserved	receptor like protein kinase S.2	molecular process	transmembrane receptor protein serine/threonine kinase activity
miR535	P_trifoliata_00132_mRNA_8.1	Conserved	receptor like protein kinase S.2	molecular process	carbohydrate binding
csi-miRNA-75	orange1.1g029650m	Novel	squamosa promoter-binding protein 1-like	biological process	binding
csi-miRNA-75	orange1.1g029650m	Novel	squamosa promoter-binding protein 1-like	cellular components	intracellular
csi-miRNA-75	orange1.1g021420m	Novel	squamosa promoter-binding-like protein 16	molecular process	binding
csi-miRNA-75	orange1.1g021420m	Novel	squamosa promoter-binding-like protein 16	cellular components	cellular anatomical entity
csi-miRNA-75	orange1.1g021420m	Novel	squamosa promoter-binding-like protein 16	cellular components	intracellular
csi-miRNA-75	orange1.1g046416m	Novel	squamosa promoter-binding-like protein 3	molecular process	binding
csi-miRNA-75	orange1.1g046416m	Novel	squamosa promoter-binding-like protein 3	cellular components	cellular anatomical entity
csi-miRNA-75	orange1.1g046416m	Novel	squamosa promoter-binding-like protein 3	cellular components	intracellular
csi-miRNA-75	orange1.1g011662m	Novel	squamosa promoter-binding-like protein 2 isoform X1	molecular process	binding
csi-miRNA-75	orange1.1g011662m	Novel	squamosa promoter-binding-like protein 2 isoform X1	cellular components	cellular anatomical entity
csi-miRNA-75	orange1.1g011662m	Novel	squamosa promoter-binding-like protein 2 isoform X1	cellular components	intracellular
csi-miRNA-75	orange1.1g010865m	Novel	squamosa promoter-binding-like protein 6	molecular process	binding
csi-miRNA-75	orange1.1g010865m	Novel	squamosa promoter-binding-like protein 6	cellular components	cellular anatomical entity
csi-miRNA-75	orange1.1g010865m	Novel	squamosa promoter-binding-like protein 6	cellular components	intracellular
csi-miRNA-75	orange1.1g032310m	Novel	squamosa promoter-binding-like protein 3	biological process	biological regulation
csi-miRNA-75	orange1.1g032310m	Novel	squamosa promoter-binding-like protein 3	biological process	regulation of biological process
csi-miRNA-75	orange1.1g032310m	Novel	squamosa promoter-binding-like protein 3	biological process	multicellular organismal process
csi-miRNA-75	orange1.1g032310m	Novel	squamosa promoter-binding-like protein 3	biological process	developmental process
csi-miRNA-75	orange1.1g032310m	Novel	squamosa promoter-binding-like protein 3	biological process	reproduction
csi-miRNA-75	orange1.1g032310m	Novel	squamosa promoter-binding-like protein 3	biological process	reproductive process
csi-miRNA-75	orange1.1g032310m	Novel	squamosa promoter-binding-like protein 3	biological process	positive regulation of biological process
csi-miRNA-75	orange1.1g032310m	Novel	squamosa promoter-binding-like protein 3	molecular process	molecular function regulator
csi-miRNA-75	orange1.1g032310m	Novel	squamosa promoter-binding-like protein 3	cellular components	cellular anatomical entity
csi-miRNA-75	orange1.1g010591m	Novel	squamosa promoter-binding-like protein 6	N/A	N/A
csi-miRNA-75	orange1.1g030599m	Novel	squamosa promoter-binding protein 1-like	N/A	N/A
csi-miRNA-75	orange1.1g017256m	Novel	squamosa promoter-binding-like protein 7	N/A	N/A
csi-miRNA-75	orange1.1g016971m	Novel	squamosa promoter-binding-like protein 13A	N/A	N/A
csi-miRNA-114	orange1.1g002481m	Novel	endoplasmic reticulum metallopeptidase 1 isoform X1	biological process	metabolic process
csi-miRNA-114	orange1.1g005039m	Novel	endoplasmic reticulum metallopeptidase 1 isoform X1	biological process	metabolic process
csi-miRNA-114	orange1.1g005255m	Novel	endoplasmic reticulum metallopeptidase 1 isoform X1	biological process	metabolic process
csi-miRNA-114	orange1.1g026096m	Novel	PLATZ transcription factor family protein	cellular components	cellular anatomical entity
csi-miRNA-114	orange1.1g030218m	Novel	plastid-lipid-associated protein, chloroplastic	cellular components	cellular anatomical entity
csi-miRNA-114	orange1.1g030218m	Novel	plastid-lipid-associated protein, chloroplastic	cellular components	intracellular
csi-miRNA-114	orange1.1g030180m	Novel	plastid-lipid-associated protein, chloroplastic	biological process	metabolic process
csi-miRNA-114	orange1.1g030180m	Novel	plastid-lipid-associated protein, chloroplastic	molecular process	catalytic activity
csi-miRNA-114	orange1.1g030180m	Novel	plastid-lipid-associated protein, chloroplastic	cellular components	intracellular
csi-miRNA-114	orange1.1g020639m	Novel	plastid-lipid-associated protein, chloroplastic	N/A	N/A
csi-miRNA-114	orange1.1g002959m	Novel	endoplasmic reticulum metallopeptidase 1	N/A	N/A
csi-miRNA-114	orange1.1g030621m	Novel	PLATZ transcription factor family protein	N/A	N/A
csi-miRNA-114	orange1.1g025746m	Novel	plastid-lipid-associated protein, chloroplastic	N/A	N/A
csi-miRNA-114	orange1.1g002429m	Novel	endoplasmic reticulum metallopeptidase 1 isoform X1	N/A	N/A
csi-miRNA-114	orange1.1g005157m	Novel	endoplasmic reticulum metallopeptidase 1 isoform X1	N/A	N/A
csi-miRNA-114	orange1.1g005613m	Novel	endoplasmic reticulum metallopeptidase 1 isoform X1	N/A	N/A
csi-miRNA-435	orange1.1g021304m	Novel	vacuolar protein sorting-associated protein 36	biological process	localization
csi-miRNA-435	orange1.1g021304m	Novel	vacuolar protein sorting-associated protein 36	biological process	multicellular organismal process
csi-miRNA-435	orange1.1g021304m	Novel	vacuolar protein sorting-associated protein 36	biological process	developmental process
csi-miRNA-435	orange1.1g021304m	Novel	vacuolar protein sorting-associated protein 36	biological process	reproduction
csi-miRNA-435	orange1.1g021304m	Novel	vacuolar protein sorting-associated protein 36	biological process	reproductive process
csi-miRNA-435	orange1.1g021304m	Novel	vacuolar protein sorting-associated protein 36	cellular components	protein-containing complex
csi-miRNA-435	orange1.1g017530m	Novel	vacuolar protein sorting-associated protein 36	biological process	localization
csi-miRNA-435	orange1.1g017530m	Novel	vacuolar protein sorting-associated protein 36	biological process	multicellular organismal process
csi-miRNA-435	orange1.1g017530m	Novel	vacuolar protein sorting-associated protein 36	biological process	developmental process
csi-miRNA-435	orange1.1g017530m	Novel	vacuolar protein sorting-associated protein 36	biological process	reproduction
csi-miRNA-435	orange1.1g017530m	Novel	vacuolar protein sorting-associated protein 36	biological process	reproductive process
csi-miRNA-435	orange1.1g017530m	Novel	vacuolar protein sorting-associated protein 36	cellular components	cellular anatomical entity
csi-miRNA-435	orange1.1g017530m	Novel	vacuolar protein sorting-associated protein 36	cellular components	protein-containing complex
