# Supplementary material for: Next-Generation Sequencing Identification and Characterization of MicroRNAs in Dwarfed Citrus Trees Infected With Citrus Dwarfing Viroid in High-Density Plantings
Source: Front Microbiol. 2021 Apr 30;12:646273. doi: 10.3389/fmicb.2021.646273 (PMC8121382; doi:10.3389/fmicb.2021.646273)
Supplement: Supplementary Table 1 — Sequences submitted for stem-loop RT-qPCR of miRNAs. [file Data_Sheet_1.zip › Supplementary Tables/Table S2.xlsx]

## Sheet: Sheet1
Supplementary Table S2 | Specific primers used for RT-qPCR relative quantification of miRNA target genes.
Num	miRNA	Accession	Target genes	Forward Primer-Sequence (5'-3')	Reverse Primer-Sequence (5'-3')	Reference
1	miR479-set1	orange1.1g033614m	UDP-glucose flavonoid glucosyl-transferase	CACCATCTACAGCGATACCAACC	CCACCCAGGTCAATGTTTTAGCAC	This study
2	miR479-set4	orange1.1g028826m	DEAD/DEAH box helicase	GTCTATGCTTCTTGTGGGAGGTGT	AGCCTGTCAGCCTCATCTAGAAC	This study
3	miR479-set5	orange1.1g026925m		GTTCTAGATGAGGCTGACAGGCT	CTTCAACCCTCACAGGATTCCTCA	This study
4	miR171b-set2	orange1.1g033674m	Glutathione S-transferase, C-terminal domain	CAGGAGGCAGCTAAGAAGGAGTT	AGCTATGAACTTGGGGCACTCAG	Ma et al. 2016
5	miR156-set9	orange1.1g011651m	Squamosa promoter binding protein-like 2	CGTGATGATTCCAATGGGCTCT	GACTTGTACTCGTGGGGTGCTG	This study
		orange1.1g011635m
		orange1.1g011646m
		orange1.1g013094m
		orange1.1g011637m
		orange1.1g011662m
6	miR156-set10	orange1.1g032310m	Squamosa promoter binding protein-like 3	GCCAAGGCTCCTGTTGTTCG	CGGCAACTCCTTTTGGTGTCA	This study
7	miR156-set2	orange1.1g008776m	Squamosa promoter-binding protein-like (SBP domain) transcription factor family protein	CATAGAGAAGCTCCTGGGAACCAA	GTGGACTCATCTTCCCCAAAAGAC	Ma et al. 2016
8	miR535-set4	P_trifoliata_00066_mRNA_51.1	RHOMBOID-like protein 1	CAGTAGCCAAGGTGGTAACTCAAC	CCAAAACCAGAAAGGACGTAGAGG	Ma et al. 2016
