# Supplementary material for: Next-Generation Sequencing Identification and Characterization of MicroRNAs in Dwarfed Citrus Trees Infected With Citrus Dwarfing Viroid in High-Density Plantings
Source: Front Microbiol. 2021 Apr 30;12:646273. doi: 10.3389/fmicb.2021.646273 (PMC8121382; doi:10.3389/fmicb.2021.646273)
Supplement: Supplementary Table 1 — Sequences submitted for stem-loop RT-qPCR of miRNAs. [file Data_Sheet_1.zip › Supplementary Tables/Table S3.xlsx]

## Sheet: conserved stems
Supplementary Table S3 | List of all conserved miRNAs found in Citrus sinensis stems.
Family	miRNA name	Sequence (5'-3')	Length (nt)	Normalized value		Log 2 Fold Change	P-value	Adjusted P-value	Significance label
				Non-infected	CDVd-infected
MIR156	csi-miR156	UGACAGAAGAGAGUGAGCAC	20	944.276	532.038	-0.827696	0.00108377	0.0411833	**
MIR159	csi-miR159	UUUGGAUUGAAGGGAGCUCUA	21	9271.04	10765.1	0.215721	0.228269	0.600633
MIR160	csi-miR160	GCCUGGCUCCCUGUAUGCCAU	21	16.0232	27.9795	0.808679	0.0617825	0.327591
MIR162	csi-miR162	UGGAGGCAGCGGUUCAUCGAUC	22	231.81	153.627	-0.601302	0.00414611	0.0945314
MIR164	csi-miR164	UGGAGAAGCAGGGCACGUGCA	21	172.178	124.929	-0.453646	0.0903579	0.403953
MIR166	csi-miR166a	UCGGACCAGGCUUCAUUCCCCC	22	225444	190252	-0.244869	0.288191	0.614104
MIR166	csi-miR166b	UCGGACCAGGCUUCAUUCCCGU	22	190840	211389	0.147523	0.247765	0.61023
MIR166	csi-miR166c	UCGGACCAGGCUUCAUUCCC	20	248503	210280	-0.240965	0.271624	0.613167
MIR166	csi-miR166d	UCGGACCAGGCUUCAUUCCCU	21	10291.5	9164.9	-0.167345	0.345275	0.645268
MIR166	csi-miR166e	UCGGACCAGGCUUCAUUCCCC	21	225438	190246	-0.244874	0.288198	0.614104
MIR167	csi-miR167a	UGAAGCUGCCAGCAUGAUCUG	21	269.925	258.369	-0.0587071	0.773173	0.851611
MIR167	csi-miR167b	UGAAGCUGCCAGCAUGAUCUU	21	158.633	158.549	0.00514824	0.978971	0.985303
MIR167	csi-miR167c	UGAAGCUGCCAGCAUGAUCUG	21	163.69	166.024	0.026597	0.890312	0.954504
MIR169	csi-miR169	GAGCCAAGAAUGACUUGCCGA	21	0	0	NA	NA	NA
MIR171	csi-miR171a	UUGAGCCGCGCCAAUAUCAC	20	55.0571	58.1507	0.0742549	0.755946	0.840759
MIR171	csi-miR171b	CGAGCCGAAUCAAUAUCACUC	21	433.349	264.952	-0.711008	0.00074034	0.0337595	**
MIR172	csi-miR172a	AGAAUCUUGAUGAUGCUGCA	20	225.9	228.685	0.0121587	0.941625	0.980322
MIR172	csi-miR172b	AGAAUCUUGAUGAUGCGGCAA	21	0.827772	0	-1.91656	0.271815	NA
MIR172	csi-miR172c	UGGAAUCUUGAUGAUGCUGCAG	22	135.632	120.004	-0.179219	0.334533	0.645268
MIR319	csi-miR319	UUUGGACUGAAGGGAGCUCCU	21	1239.43	1401.55	0.178455	0.388869	0.647169
MIR390	csi-miR390	AAGCUCAGGAGGGAUAGCGCC	21	234.852	221.233	-0.0887819	0.579305	0.751847
MIR393	csi-miR393	AUCCAAAGGGAUCGCAUUGAUC	22	18.3301	14.4583	-0.323794	0.370835	0.647169
MIR394	csi-miR394	UUGGCAUUCUGUCCACCUCC	20	103.838	130.478	0.335209	0.264198	0.613167
MIR395	csi-miR395	CUGAAGUGUUUGGGGGAACUC	21	0.32508	0	-0.635879	0.793394	NA
MIR396	csi-miR396a	UUCCACAGCUUUCUUGAACUG	21	4439.02	6389.07	0.525572	0.00753783	0.0973508
MIR396	csi-miR396b	UUCCACAGCUUUCUUGAACUG	21	4625.81	6577.74	0.508093	0.00768977	0.0973508
MIR396	csi-miR396c	UUCAAGAAAUCUGUGGGAAG	20	3340.32	2152.16	-0.634967	0.0181716	0.159351
MIR397	csi-miR397	UCAUUGAGUGCAGCGUUGAUG	21	0.435814	0.840901	0.793132	0.640752	NA
MIR398	csi-miR398	UGUGUUCUCAGGUCACCCCUU	21	72.0813	96.0352	0.401368	0.165715	0.554238
MIR399	csi-miR399a	UGCCAAAGGAGAUUUGCCCGG	21	0.819309	2.03703	1.4668	0.219304	NA
MIR399	csi-miR399b	UGCCAAAGGAGAGUUGCCCUA	21	24.9338	41.2426	0.7413	0.0781148	0.379035
MIR399	csi-miR399c	UGCCAAAGGAGAAUUGCCCUG	21	2.28484	4.28598	0.989643	0.253189	NA
MIR399	csi-miR399d	UGCCAAAGGAGAGUUGCCCUG	21	90.6289	113.3	0.328549	0.319305	0.644262
MIR399	csi-miR399e	UGCCAAAGGAGAAUUGCCCUG	21	2.28484	3.93488	0.87113	0.323667	NA
MIR403	csi-miR403	UUAGAUUCACGCACAAACUCG	21	3964.42	4058.46	0.033795	0.848849	0.92516
MIR408	csi-miR408	AUGCACUGCCUCUUCCCUGGC	21	2.66282	4.55973	0.75465	0.290279	NA
MIR472	csi-miR472	UUUUCCCACACCUCCCAUCCC	21	982.178	927.837	-0.0806475	0.658614	0.778259
MIR473	csi-miR473	ACUCUCCCUCAAGGGCUUCGC	21	594.299	539.189	-0.137471	0.60146	0.760887
MIR477	csi-miR477a	ACCUCCCUCGAAGGCUUCCAA	21	63.148	53.5213	-0.22984	0.569396	0.750418
MIR477	csi-miR477b	CUCUCCCUCAAGGGCUUCUCU	21	1367.46	1020.24	-0.421202	0.045633	0.289009
MIR477	csi-miR477c	UCCCUCGAAGGCUUCCAAUAUA	22	63.148	53.5213	-0.22984	0.569396	0.750418
MIR171	csi-miR479	UGUGAUAUUGGUUCGGCUCAUC	22	433.349	264.952	-0.711008	0.00074034	0.0337595	**
MIR482	csi-miR482a	UCUUCCCUAUGCCUCCCAUUCC	22	1029.05	915.311	-0.16794	0.345237	0.645268
MIR482	csi-miR482b	UCUUGCCCACCCCUCCCAUUCC	22	632.929	519.988	-0.281711	0.0567517	0.315598
MIR482	csi-miR482c	UUCCCUAGUCCCCCUAUUCCUA	22	207.253	288.141	0.478681	0.0567523	0.315598
MIR530	csi-miR530a	UGCAUUUGCACCUGCACCUUG	21	11.6471	12.776	0.155997	0.729834	NA
MIR530	csi-miR530b	UGCAUUUGCACCUGCAUCUUG	21	123.347	212.899	0.791866	0.021551	0.181987
MIR535	csi-miR535	UGACAAUGAGAGAGAGCACAC	21	165.894	101.564	-0.717736	0.0128892	0.130211
MIR827	csi-miR827	UUAGAUGACCAUCAACAAACA	21	123.628	212.155	0.784044	0.0158748	0.144778
MIR857	csi-miR857	UUUUGAAUGUUGAAUGGUGGCUAU	24	0.17539	0.667411	1.60687	0.411239	NA
MIR1515	csi-miR1515	UCAUUUUUGCGUGCAAUGAUCC	22	4.75027	4.58992	-0.138853	0.829057	NA
MIR3946	csi-miR3946	UUGUAGAGAAAGAGAAGAGAGCAC	24	1.31401	2.13681	0.551917	0.581333	NA
MIR3947	csi-miR3947	UUAUUUCAGUAGACGACGUCACA	23	9.40956	12.5553	0.396397	0.345958	NA
MIR3948	csi-miR3948	UGGAGUGGGAGUGGGAGUAGGGUG	24	156.459	139.763	-0.158708	0.357811	0.647169
MIR3949	csi-miR3949	UGAUGUUGAGGCAAAAAUGUAG	22	0	0	NA	NA	NA
MIR3950	csi-miR3950	UUUUUCGGCAACAUGAUUUCU	21	3.35887	7.3026	1.22709	0.0493602	NA
MIR3951	csi-miR3951	UAGAUAAAGAUGAGAGAAAAA	21	1264.5	1455.1	0.203278	0.259615	0.61023
MIR3952	csi-miR3952	UGAAGGGCCUUUCUAGAGCAC	21	3387.44	3078.53	-0.137446	0.338357	0.645268
MIR3953	csi-miR3953	UUGAGUUCUGCAAGCCGUCGA	21	24.9146	28.2015	0.164945	0.558802	0.749452
MIR3954	csi-miR3954	UGGACAGAGAAAUCACGGUCA	21	136.682	127.124	-0.0984923	0.604588	0.760887
