# Supplementary material for: Next-Generation Sequencing Identification and Characterization of MicroRNAs in Dwarfed Citrus Trees Infected With Citrus Dwarfing Viroid in High-Density Plantings
Source: Front Microbiol. 2021 Apr 30;12:646273. doi: 10.3389/fmicb.2021.646273 (PMC8121382; doi:10.3389/fmicb.2021.646273)
Supplement: Supplementary Table 1 — Sequences submitted for stem-loop RT-qPCR of miRNAs. [file Data_Sheet_1.zip › Supplementary Tables/Table S4.xlsx]

## Sheet: Sheet1
Supplementary Table S4 | List of all conserved miRNAs found in Citrus trifoliata roots.
Family	miRNA name	Sequence (5'-3')	Length (nt)	Normalized value		Log 2 Fold Change	P-value	Adjusted P-value	Significance label
				Non-infected	CDVd-infected
MIR156	csi-miR156	UGACAGAAGAGAGUGAGCAC	20	331.209	291.349	-0.178958	0.621285	0.99653
MIR159	csi-miR159	UUUGGAUUGAAGGGAGCUCUA	21	1334.66	1369.76	0.0389123	0.879045	0.99653
MIR160	csi-miR160	GCCUGGCUCCCUGUAUGCCAU	21	2.92034	1.86145	-0.840059	0.312068	0.99653
MIR162	csi-miR162	UGGAGGCAGCGGUUCAUCGAUC	22	45.244	35.728	-0.297249	0.401789	0.99653
MIR164	csi-miR164	UGGAGAAGCAGGGCACGUGCA	21	16.2438	14.6842	-0.204155	0.59381	0.99653
MIR166	csi-miR166a	UCGGACCAGGCUUCAUUCCCCC	22	40255.2	37986.8	-0.0836428	0.763203	0.99653
MIR166	csi-miR166b	UCGGACCAGGCUUCAUUCCCGU	22	56293	48592.7	-0.212166	0.369972	0.99653
MIR166	csi-miR166c	UCGGACCAGGCUUCAUUCCC	20	41752	39585.5	-0.0768416	0.778166	0.99653
MIR166	csi-miR166d	UCGGACCAGGCUUCAUUCCCU	21	1451.02	1455.03	0.00576119	0.98039	0.99653
MIR166	csi-miR166e	UCGGACCAGGCUUCAUUCCCC	21	40249.8	37980.1	-0.0837048	0.763015	0.99653
MIR167	csi-miR167a	UGAAGCUGCCAGCAUGAUCUG	21	196.251	146.187	-0.412899	0.186959	0.99653
MIR167	csi-miR167b	UGAAGCUGCCAGCAUGAUCUU	21	247.061	243.454	-0.0184671	0.964961	0.99653
MIR167	csi-miR167c	UGAAGCUGCCAGCAUGAUCUG	21	35.5609	32.609	-0.0733515	0.815406	0.99653
MIR169	csi-miR169	GAGCCAAGAAUGACUUGCCGA	21	0	0.268265	0.843594	0.808195	0.99653
MIR171	csi-miR171a	UUGAGCCGCGCCAAUAUCAC	20	0.269192	0.277618	0.291167	0.895175	0.99653
MIR171	csi-miR171b	CGAGCCGAAUCAAUAUCACUC	21	57.622	30.3225	-0.961384	0.00865306	0.478803
MIR172	csi-miR172a	AGAAUCUUGAUGAUGCUGCA	20	72.8767	57.7942	-0.322723	0.40162	0.99653
MIR172	csi-miR172b	AGAAUCUUGAUGAUGCGGCAA	21	0.337813	0.384843	0.299655	0.885615	0.99653
MIR172	csi-miR172c	UGGAAUCUUGAUGAUGCUGCAG	22	50.8378	45.3824	-0.148112	0.72801	0.99653
MIR319	csi-miR319	UUUGGACUGAAGGGAGCUCCU	21	59.428	74.5509	0.302473	0.397015	0.99653
MIR390	csi-miR390	AAGCUCAGGAGGGAUAGCGCC	21	121.328	124.888	0.0517979	0.90356	0.99653
MIR393	csi-miR393	AUCCAAAGGGAUCGCAUUGAUC	22	4.50001	3.45464	-0.369544	0.588891	0.99653
MIR394	csi-miR394	UUGGCAUUCUGUCCACCUCC	20	21.1193	19.6903	-0.0859174	0.812261	0.99653
MIR395	csi-miR395	CUGAAGUGUUUGGGGGAACUC	21	1.53568	2.35352	0.979036	0.343295	0.99653
MIR396	csi-miR396a	UUCCACAGCUUUCUUGAACUG	21	2594.85	2915.96	0.168815	0.544716	0.99653
MIR396	csi-miR396b	UUCCACAGCUUUCUUGAACUG	21	2621.39	2935.8	0.163914	0.553889	0.99653
MIR396	csi-miR396c	UUCAAGAAAUCUGUGGGAAG	20	314.976	333.14	0.0784908	0.721927	0.99653
MIR397	csi-miR397	UCAUUGAGUGCAGCGUUGAUG	21	2.35354	2.97192	0.619171	0.461275	0.99653
MIR398	csi-miR398	UGUGUUCUCAGGUCACCCCUU	21	6.06754	5.62881	0.0563899	0.92323	0.99653
MIR399	csi-miR399a	UGCCAAAGGAGAUUUGCCCGG	21	0.139737	0.384843	-0.00944177	0.99653	0.99653
MIR399	csi-miR399b	UGCCAAAGGAGAGUUGCCCUA	21	20.9921	28.1845	0.365209	0.45506	0.99653
MIR399	csi-miR399c	UGCCAAAGGAGAAUUGCCCUG	21	0.20396	1.60254	1.93047	0.173945	0.99653
MIR399	csi-miR399d	UGCCAAAGGAGAGUUGCCCUG	21	37.8182	42.056	0.137181	0.874268	0.99653
MIR399	csi-miR399e	UGCCAAAGGAGAAUUGCCCUG	21	0.20396	1.60254	1.93047	0.173945	0.99653
MIR403	csi-miR403	UUAGAUUCACGCACAAACUCG	21	250.645	263.829	0.0825895	0.738655	0.99653
MIR408	csi-miR408	AUGCACUGCCUCUUCCCUGGC	21	0.64018	0.930725	0.0213236	0.987255	0.99653
MIR472	csi-miR472	UUUUCCCACACCUCCCAUCCC	21	427.017	387.793	-0.136386	0.500453	0.99653
MIR473	csi-miR473	ACUCUCCCUCAAGGGCUUCGC	21	92.1278	61.1908	-0.60464	0.0759289	0.99653
MIR477	csi-miR477a	ACCUCCCUCGAAGGCUUCCAA	21	42.5362	43.2656	0.00557932	0.988958	0.99653
MIR477	csi-miR477b	CUCUCCCUCAAGGGCUUCUCU	21	38.3701	27.6001	-0.517459	0.144844	0.99653
MIR477	csi-miR477c	UCCCUCGAAGGCUUCCAAUAUA	22	42.5362	43.2656	0.00557932	0.988958	0.99653
MIR479	csi-miR479	UGUGAUAUUGGUUCGGCUCAUC	22	57.622	30.3225	-0.961384	0.00865306	0.478803
MIR482	csi-miR482a	UCUUCCCUAUGCCUCCCAUUCC	22	71.8018	65.9412	-0.0989369	0.738751	0.99653
MIR482	csi-miR482b	UCUUGCCCACCCCUCCCAUUCC	22	89.3254	89.1746	-0.0304506	0.921131	0.99653
MIR482	csi-miR482c	UUCCCUAGUCCCCCUAUUCCUA	22	27.5604	29.5879	0.137631	0.700661	0.99653
MIR530	csi-miR530a	UGCAUUUGCACCUGCACCUUG	21	0.810271	0.555236	-0.893007	0.569803	0.99653
MIR530	csi-miR530b	UGCAUUUGCACCUGCAUCUUG	21	0.676517	1.0473	0.507606	0.703443	0.99653
MIR535	csi-miR535	UGACAAUGAGAGAGAGCACAC	21	63.9685	24.3759	-1.41778	4.04e-05	0.0067131	**
MIR827	csi-miR827	UUAGAUGACCAUCAACAAACA	21	28.4378	34.3677	0.28815	0.554582	0.99653
MIR857	csi-miR857	UUUUGAAUGUUGAAUGGUGGCUAU	24	0.269192	0	-0.694533	0.798238	0.99653
MIR1515	csi-miR1515	UCAUUUUUGCGUGCAAUGAUCC	22	3.74329	1.8708	-0.958269	0.24331	0.99653
MIR3946	csi-miR3946	UUGUAGAGAAAGAGAAGAGAGCAC	24	0.402036	0	-1.07723	0.625118	0.99653
MIR3947	csi-miR3947	UUAUUUCAGUAGACGACGUCACA	23	0	0	NA	NA	NA
MIR3948	csi-miR3948	UGGAGUGGGAGUGGGAGUAGGGUG	24	12.021	12.9955	0.182005	0.661055	0.99653
MIR3949	csi-miR3949	UGAUGUUGAGGCAAAAAUGUAG	22	0	0	NA	NA	NA
MIR3950	csi-miR3950	UUUUUCGGCAACAUGAUUUCU	21	0.337813	0.268265	0.295324	0.890509	0.99653
MIR3951	csi-miR3951	UAGAUAAAGAUGAGAGAAAAA	21	464.434	359.627	-0.365652	0.198093	0.99653
MIR3952	csi-miR3952	UGAAGGGCCUUUCUAGAGCAC	21	279.84	252.007	-0.158187	0.459311	0.99653
MIR3953	csi-miR3953	UUGAGUUCUGCAAGCCGUCGA	21	0.613896	0.814147	0.800733	0.600145	0.99653
MIR3954	csi-miR3954	UGGACAGAGAAAUCACGGUCA	21	14.5711	17.6744	0.18253	0.639705	0.99653
