# Supplementary material for: Next-Generation Sequencing Identification and Characterization of MicroRNAs in Dwarfed Citrus Trees Infected With Citrus Dwarfing Viroid in High-Density Plantings
Source: Front Microbiol. 2021 Apr 30;12:646273. doi: 10.3389/fmicb.2021.646273 (PMC8121382; doi:10.3389/fmicb.2021.646273)
Supplement: Supplementary Table 1 — Sequences submitted for stem-loop RT-qPCR of miRNAs. [file Data_Sheet_1.zip › Supplementary Tables/Table S5.xlsx]

## Sheet: predicted stems
Supplementary Table S5 | List of all novel miRNAs found in stems.
miRNA name	Sequence (5'-3')	Length	Normalized value		Log 2 Fold Change	P-value	Adjusted P-value	Significance label
			Non-infected	CDVd-infected
csi-miRNA-0	ACAAGAGUUUGUGACUGUAUCAUU	24	18.7899	16.162	-0.277178	0.437858	0.670011
csi-miRNA-01	AGAAUUUGUGACUGUAUCAUCACU	24	14.8312	14.7704	-0.00256374	0.994799	NA
csi-miRNA-02	AAAAGGAGGACUAAGUUAAAAGCA	24	77.6841	59.8233	-0.39465	0.0824625	0.379035
csi-miRNA-03	ACCGUAGGUGAACUCUAACAUAGC	24	106.29	98.3509	-0.106347	0.590089	0.760114
csi-miRNA-04	CUACAAAAGUUUGAAUUUGU	20	3.06328	6.45758	1.08312	0.073797	NA
csi-miRNA-05	AUGCAUGUAAGAUAGAAGGACCCU	24	11.6678	9.43116	-0.346512	0.430863	NA
csi-miRNA-06	AUUGUAAGGUACAUGCAUGUAACU	24	5.44782	4.24754	-0.277193	0.658603	NA
csi-miRNA-07	CUGAAUGCCGUAUCACGUGGGAGG	24	44.3816	44.2812	0.0121481	0.964258	0.981477
csi-miRNA-08	CAGACUCUGUAUGUAACAGCU	21	5.34262	4.35144	-0.272172	0.654919	NA
csi-miRNA-09	AGUUUCAGGAUUGGUUUGGGAUUC	24	50.5799	56.511	0.15976	0.487242	0.703109
csi-miRNA-10	CAACGGUUGUAGAAGAAUCAU	21	15.9866	18.0333	0.169066	0.641591	0.77671
csi-miRNA-11	UUGUGCUUAUUAUUCUUUUCAG	22	26.3953	15.8805	-0.775053	0.0805004	0.379035
csi-miRNA-12	UCUUCCUGUGAACUUUAAAUCAUU	24	5.92956	6.80456	0.161964	0.772841	NA
csi-miRNA-13	CUAUCCUCCCUAAUCUGUAAACU	23	10.0389	8.72483	-0.30063	0.521423	NA
csi-miRNA-14	UUAUUAAAAUUUAUUCCGGACCCG	24	8.6882	8.55134	-0.0886702	0.853832	NA
csi-miRNA-15	UCGGAUUGGACAAUGUUAAAUCAU	24	15.803	17.9294	0.200706	0.562547	0.750063
csi-miRNA-16	AAUGCUUAUAGAGCUCUGCCU	21	7.4268	16.7415	1.18049	0.00448832	NA
csi-miRNA-17	CAUGUGAGAGGGGUGUAAGGUACA	24	9.02396	5.82496	-0.59141	0.252547	NA
csi-miRNA-18	CGUGAGAGGGUUGUAAGGUAC	21	3.58898	3.82273	0.0658741	0.922512	NA
csi-miRNA-19	AGGUAAAGAAUAAUGAGUGUCCCU	24	4.01633	4.73686	0.251685	0.685042	NA
csi-miRNA-20	UGAUUGAGCCGUGCCAAUAUC	21	7.6182	7.6537	0.0671746	0.891669	NA
csi-miRNA-21	CACGAUGAUGAGAGACUUACCACU	24	9.3642	7.29023	-0.444419	0.368489	NA
csi-miRNA-22	AAUGCUACAACUUUUAUCAUGUAG	24	11.5432	16.3515	0.502625	0.196437	NA
csi-miRNA-23	AUAUUGGAGUGUUUGACCAGU	21	60.2619	46.2793	-0.379177	0.13935	0.529531
csi-miRNA-24	AGACAAGGAAGCUCUGAAUGCCCU	24	6.43982	7.86151	0.325306	0.514734	NA
csi-miRNA-25	CAAUCAAGGAUCCAUGACCAUAUU	24	3.7064	1.96332	-0.951505	0.266816	NA
csi-miRNA-26	AGAAUUUGUGACUGUAUCAUCACU	24	18.0875	19.7852	0.124772	0.720654	0.829844
csi-miRNA-27	AGCUGCUGUAACUUGAAAGUUAUG	24	3.56204	6.24105	0.761521	0.206705	NA
csi-miRNA-28	AACCCGAACGGAUUGUAAACCGAA	24	9.46982	12.5947	0.434064	0.300176	NA
csi-miRNA-29	AACAAGUGACUUAGAUUUAAGACU	24	5.736	7.85738	0.417022	0.445299	NA
csi-miRNA-30	ACCACCCGUUGCACUGUAGACUGA	24	46.1454	34.7748	-0.38623	0.165723	0.554238
csi-miRNA-31	UCAGCGUUGUAGACUCAAGUACGC	24	4.48342	6.24929	0.533875	0.370205	NA
csi-miRNA-32	UUGAAUAUGAAUUAGUCAGGGCCC	24	5.15001	5.19234	0.00414515	0.994455	NA
csi-miRNA-33	GUUAUUUUCUGAACUUGCUCGAGA	24	65.9683	78.0685	0.23226	0.28238	0.613167
csi-miRNA-34	GAGAAUUUGUGUUGGAUUGAUAUU	24	14.7113	23.2261	0.654499	0.050585	0.30351
csi-miRNA-35	AAUUAUUGUAACUUAGAGGCUCCC	24	56.5291	36.0511	-0.669022	0.00591024	0.0973508
csi-miRNA-36	ACUUAUUGGAAGAGCUUUGACGCC	24	7.57116	10.5188	0.428714	0.345792	NA
csi-miRNA-37	AGCUCGGAAUUACCUGUUGACUCG	24	4.20142	5.23078	0.346628	0.586545	NA
csi-miRNA-38	CAACGGCUGUGAAAGAAUCAU	21	5.50742	4.49014	-0.301373	0.610359	NA
csi-miRNA-39	AACCCAAGCAGGAACUUCUGAU	22	7.59756	8.38246	0.136292	0.782242	NA
csi-miRNA-40	AGAACUUGUCACGAUCGUUGGCCU	24	26.4959	32.6701	0.310271	0.323956	0.645268
csi-miRNA-41	UUAAUCAUUAUUGUAGGCAUC	21	14.8241	17.2666	0.234097	0.516639	0.709601
csi-miRNA-42	CUUUUGUUGGGAGAACCUGUGCCU	24	15.6883	16.2357	0.0127892	0.971998	0.984958
csi-miRNA-43	AAUUGCGGUAAGAAUAUAAAUGAC	24	3.9836	3.19424	-0.256206	0.729673	NA
csi-miRNA-44	AGCUCAAUGAUAACUCUUGGAUCU	24	3.80157	3.1164	-0.452002	0.548858	NA
csi-miRNA-45	UAUCGGAUAAUUGUUAAUAAUUGC	24	5.95089	7.89218	0.415225	0.419444	NA
csi-miRNA-46	CGCCAAAGGAGAAUUGCCCUG	21	20.1884	36.8257	0.876668	0.227122	0.600633
csi-miRNA-47	ACAAGAGUUUGUGACUAUAUCAUU	24	10.201	6.63107	-0.596641	0.219182	NA
csi-miRNA-48	UGAUUGAGCCGUGCCAAUAUC	21	9.17319	10.2803	0.181848	0.676183	NA
csi-miRNA-49	AGAAUACAACUGAUUGAAUUGGAU	24	7.18029	9.04527	0.304774	0.532997	NA
csi-miRNA-50	ACGGACACUUAAAUUAAAAUAUAG	24	3.26921	2.63073	-0.329249	0.663878	NA
csi-miRNA-51	UUAAUCAUUAUUGUAGGCAUC	21	15.2839	16.634	0.133797	0.712166	0.82733
csi-miRNA-52	AAAAAACCCUAAACCCUAAACCCU	24	21.4969	12.4437	-0.848503	0.037507	0.259139
csi-miRNA-53	UCUUACCUAUGCCACCCAUUCC	22	2541.61	2889.05	0.185157	0.44182	0.671567
csi-miRNA-54	UUGCCAACUCCUCCCAUGCCGA	22	5864.42	5647.24	-0.0544193	0.745142	0.840759
csi-miRNA-55	AUGUGGGGCCUAUUUGCAUAAAAU	24	4.60731	6.09823	0.322604	0.586688	NA
csi-miRNA-56	UGAAAGUAACAGUGGUAUCGUACU	24	40.2234	27.4302	-0.558889	0.0423178	0.283778
csi-miRNA-57	AAUUAUUGUAACUUAGAGGCUCCC	24	60.4768	41.1697	-0.574319	0.0156808	0.144778
csi-miRNA-58	UGUAAACUCUUGAUAUCCCAA	21	6.12909	3.75362	-0.74183	0.269033	NA
csi-miRNA-59	CGAGACCAGACGUGAUGAGCAGAU	24	21.0155	14.4065	-0.572737	0.185621	0.577945
csi-miRNA-60	UGCCUGGCUCCCUGUAUGCCG	21	44.6655	45.0368	0.0365792	0.895215	0.954504
csi-miRNA-61	AAAUGCGGAUUUGUUGUAUACACC	24	61.0069	62.796	0.0360502	0.882379	0.953471
csi-miRNA-62	CAUGGGGAGUAGCUGCGCGGUGGC	24	13.4652	14.9659	0.0878798	0.831967	NA
csi-miRNA-63	UGUUUAAGUUUAUAAUUCUGUU	22	7.04035	4.73274	-0.645554	0.271183	NA
csi-miRNA-64	CAGACUCUGUAUGUAACAGCU	21	5.34262	4.35144	-0.272172	0.654919	NA
csi-miRNA-65	AAUUAUUGUAACUUAGAGGCUCCC	24	67.3913	48.6188	-0.471581	0.0306175	0.225187
csi-miRNA-66	UAGAUGCAACUGUGGCACGGUACC	24	27.5199	24.0977	-0.191983	0.51655	0.709601
csi-miRNA-67	AGUCGCAUUUGUUGGGAGAACAUG	24	20.0893	16.7031	-0.252018	0.460718	0.677424
csi-miRNA-68	AGGUACUGACAAUACUCAUUUCAG	24	3.60387	6.38847	0.834383	0.182971	NA
csi-miRNA-69	AGUAGACGUCCUUUGAAUAAUAGA	24	6.73727	6.59627	-0.0168912	0.974506	NA
csi-miRNA-70	UCUGAUGGUCAUGAUUUACUCAAU	24	12.3066	11.1171	-0.188504	0.675401	NA
csi-miRNA-71	CCGAACCGAACCGAACCGAAA	21	3.29266	2.21052	-0.55809	0.489565	NA
csi-miRNA-72	UCUUGAUGAGUUUUCGGCACU	21	7.61516	5.11863	-0.630613	0.260477	NA
csi-miRNA-73	CCGCUAGAUUUUGACUUUAUCCAU	24	24.6445	24.3101	-0.0163662	0.959751	0.98127
csi-miRNA-74	CACAGCUUUCUUGAACUUCCA	21	14.5775	16.2517	0.194554	0.596381	NA
csi-miRNA-75	GUGACAGAAGAGAGUGAGCAC	21	82.3467	35.6647	-1.21905	7.37e-05	0.0084027	**
csi-miRNA-76	AUGAGAUUUUAGACAUGUAUGAGU	24	4.91187	4.52081	-0.188789	0.769331	NA
csi-miRNA-77	UUAAACGUAACGUAGCGCCAGCCU	24	6.14475	5.82496	-0.0335917	0.951354	NA
csi-miRNA-78	CUUAUUAAUUGUGUAUGGUAC	21	5.55939	6.77024	0.281847	0.613578	NA
csi-miRNA-79	UAGUGGGCGAUGUUGCUCAUG	21	30.2312	30.6592	0.020775	0.938812	0.980322
csi-miRNA-80	AAUUGUAAACUUUUGAAGCCU	21	12.8465	22.2205	0.817648	0.0259228	0.211085
csi-miRNA-81	UUGUCGCAGGAGCGGUGGCACC	22	19.1842	24.3756	0.337818	0.297709	0.620934
csi-miRNA-82	AUUGAGAAAGGAUUGGGACCCACU	24	112.38	130.481	0.214822	0.276161	0.613167
csi-miRNA-83	UAGGUGUAGAGAAGCACGAGAGAA	24	30.0686	21.5828	-0.446988	0.146328	0.529569
csi-miRNA-84	AGAGUUUAUGACUGUAUCAUCACU	24	4.66298	3.19011	-0.586362	0.402296	NA
csi-miRNA-85	UUAGAUUCACGCACAAACUUG	21	7.44891	6.59627	-0.16421	0.75021	NA
csi-miRNA-86	AGUGAAUUGAUAACGGCGCAAACG	24	13.1718	8.59026	-0.645757	0.148355	NA
csi-miRNA-87	GAGACUAAUUAUUCAAAUAAA	21	6.20605	4.63296	-0.348478	0.552479	NA
csi-miRNA-88	AUAAAAAACACUCUCAAACGCACC	24	423.993	406.395	-0.0615403	0.714842	0.82733
csi-miRNA-89	UUGUAGAAUCUGUUUGUAAAUAUU	24	14.8755	18.774	0.358963	0.342269	0.645268
csi-miRNA-90	AUACAUUCCUCUCACAUGAAUAGU	24	2.75031	3.23267	0.319524	0.695035	NA
csi-miRNA-91	UGAUUGAGCCGUGCCAAUAUC	21	15.8603	11.9662	-0.379252	0.309546	NA
csi-miRNA-92	AUGGCGUCGUCAAGUGUUUGA	21	6.65563	18.1212	1.38893	0.00165976	NA
csi-miRNA-93	ACGGAAUGGUAGUGAAUUGAUAAC	24	24.0399	29.0076	0.266336	0.367115	0.647169
csi-miRNA-94	UCGCUAUGGAUUGUAUAACCA	21	7.63507	9.71728	0.346192	0.453747	NA
csi-miRNA-95	AGAGUCCCGAUUGAUAUCUGAUUG	24	4.33825	4.10837	0.00385601	0.995203	NA
csi-miRNA-96	CCGUAGAAUGUGUAUUUGCCCGUA	24	30.5438	26.4936	-0.192373	0.508187	0.709601
csi-miRNA-97	CACUUUGUAAAGCAAUGAACUCCU	24	7.46033	9.01047	0.240791	0.620789	NA
csi-miRNA-98	ACAAGAGUUUGUGACUAUAUCAUU	24	16.8502	14.558	-0.201826	0.573236	0.751137
csi-miRNA-99	CUGACUAUGAUCUUUAUUUCUAG	23	6.11071	5.22666	-0.211693	0.714209	NA
csi-miRNA-100	ACAAGAAUUUGUGACUGUAUCAUU	24	17.6093	13.7478	-0.38143	0.327582	0.645268
csi-miRNA-101	ACUUUUUGUGAAACUCUAGUGCCU	24	9.98686	11.3025	0.195133	0.661081	NA
csi-miRNA-102	ACGGAAUGGUAGUGAAUUGAUAAC	24	23.3181	28.0239	0.257858	0.394682	0.648837
csi-miRNA-103	AACAAUACAACGUUGUUUUGCUGU	24	8.89128	10.4108	0.179888	0.718857	NA
csi-miRNA-104	UAUUUGGAUGAAGAUAAGGGC	21	58.3341	68.6947	0.246259	0.255328	0.61023
csi-miRNA-105	CCUCACGGCUACAGUACCC	19	14.4552	11.9964	-0.262538	0.495895	NA
csi-miRNA-106	AAUGGCAAGAAUAAAUUGAAGAGA	24	12.399	9.99419	-0.324063	0.447779	NA
csi-miRNA-107	CUGCCCUGAGCCACUUGAGAA	21	109.176	151.608	0.472799	0.0305608	0.225187
csi-miRNA-108	UGAAGCUGCCAGCAUGAUCUA	21	22.8852	26.5284	0.217672	0.493464	0.70691
csi-miRNA-109	GGUCAUGCUCUGACAGCCUCACU	23	169.393	166.687	-0.0300505	0.898732	0.954504
csi-miRNA-110	AAAUACUCGAGCGGAUGACAGACC	24	15.4793	11.2599	-0.462717	0.235099	NA
csi-miRNA-111	AUAAGAGUUUGUGGUUGUAUCAUC	24	6.72513	4.31665	-0.586969	0.314498	NA
csi-miRNA-112	CUUGGACUGAAGGGAGCUCCU	21	2086.88	2275.58	0.125297	0.415607	0.653224
csi-miRNA-113	UUAAACGUAACGUAGCACCAGCCU	24	17.8094	28.2829	0.695721	0.0297912	0.225187
csi-miRNA-114	UUGGGCUCUCUUCCUCUCAUG	21	30.714	6.73085	-2.24684	2.27e-05	0.00517789	**
csi-miRNA-115	UUGACAGAAGAGAGUGAGCAC	21	398.347	238.616	-0.741254	0.00254296	0.0724745
csi-miRNA-116	AACGAGAUAGUAGAAUAUUAGAUU	24	6.46596	10.7005	0.738471	0.103844	NA
csi-miRNA-117	CCAACGGCUGGAUGCAACUGU	21	12.9574	21.8831	0.740806	0.0343619	0.244829
csi-miRNA-118	AAUUAUUGUAACUUAGAGGCUCCC	24	38.6155	22.2653	-0.823602	0.0083084	0.0973508
csi-miRNA-119	AUUCCCACCGUUGAUUUAAUGCUC	24	3.39941	4.73274	0.415222	0.530795	NA
csi-miRNA-120	UCAGGACUUGCUCAGAUCAGCACC	24	5.88887	4.84489	-0.21487	0.732697	NA
csi-miRNA-121	CGCUAUCUAUCCUGAGUUUUC	21	10.9273	14.5045	0.458982	0.322956	NA
csi-miRNA-122	UCUGAUGGUCAUGAUUUACUCAAU	24	11.5099	9.95988	-0.253019	0.593839	NA
csi-miRNA-123	UUGUACAAACUGACGUGGCAUG	22	11.5385	8.45617	-0.432152	0.389886	NA
csi-miRNA-124	ACGAGAGGAAUGUAAGAUAUAUGC	24	10.6556	11.7804	0.112617	0.786488	NA
csi-miRNA-125	AACCACAAACUCUUGUACAAACUU	24	8.53652	7.04764	-0.29359	0.571959	NA
csi-miRNA-126	UGAUGCUUUGAUGUCACUGUUGCC	24	5.27803	4.59404	-0.243843	0.689202	NA
csi-miRNA-127	AAUGGAUAAGGAGCAAUGCUC	21	59.5603	49.3022	-0.256549	0.268301	0.613167
csi-miRNA-128	UUGUUGGUUGUGUAUGGUACA	21	14.8911	16.0622	0.100173	0.785716	NA
csi-miRNA-129	ACUUGAUCAUAGAAUUCUCUAGCC	24	6.78106	8.10459	0.242557	0.650925	NA
csi-miRNA-130	UAGGCAACUCUAGCACAUUGAGCU	24	8.58748	5.61668	-0.526013	0.359765	NA
csi-miRNA-131	UCAUUCCAUGUUAAUUUGUAGAUC	24	2.91284	3.78794	0.384321	0.587427	NA
csi-miRNA-132	UGAUACUGAUUUCAACUGCAG	21	15.6141	14.0033	-0.134496	0.721542	NA
csi-miRNA-133	CUACGGUAGAGCACGAAUCUCAGC	24	8.44007	9.8207	0.196144	0.65906	NA
csi-miRNA-134	AAACCAAACUAAGAACAAUGAAUU	24	13.9421	11.5419	-0.260983	0.51077	NA
csi-miRNA-135	CGGUUUUAAAGCUUUCCCGGACU	23	10.3896	10.6964	0.0366194	0.933089	NA
csi-miRNA-136	UGAUUGAGCCGUGCCAAUAUC	21	9.27195	10.2844	0.178781	0.685976	NA
csi-miRNA-137	CAUGUUGAUGUAGAUCCAGAUACC	24	21.751	15.3028	-0.469241	0.170161	0.554238
csi-miRNA-138	ACUUUAAGAGUGUAUCAAUCGUCU	24	8.94504	5.32692	-0.818168	0.153315	NA
csi-miRNA-139	CUUUCAGCAGCCUCCGGCGUC	21	86.9327	95.6666	0.152179	0.503519	0.709601
csi-miRNA-140	GAAGACCAAGAUUAGUAAGACAGU	24	12.8869	13.6434	0.0682993	0.860682	NA
csi-miRNA-141	UUAAUGACGGUUUAUUGUAAGAAC	24	10.9636	7.5452	-0.500342	0.271777	NA
csi-miRNA-142	AGAAUAUCGUCUACAUAAAGAAUU	24	3.92251	2.66552	-0.540806	0.470452	NA
csi-miRNA-143	UUUGUUCGAGAAGUAGUGGAAGAC	24	9.95372	8.70193	-0.163849	0.749793	NA
csi-miRNA-144	UUUGUUCGAGAAGUAGUGGAAGAC	24	9.05835	7.71821	-0.207886	0.693	NA
csi-miRNA-145	UCCGAUGGUCAUGAUUUACUCAAU	24	2.17985	1.50831	-0.512452	0.617705	NA
csi-miRNA-146	UUGGGAAUCGAACAGACUGAGUU	23	6.79082	5.01886	-0.406585	0.467916	NA
csi-miRNA-147	UGAUUGAGCCGUGCCAAUAUC	21	7.01593	7.6885	0.188553	0.705023	NA
csi-miRNA-148	AAAUCCGGAUAGCCGUUUAUGCUC	24	13.5767	15.6232	0.249558	0.531937	NA
csi-miRNA-149	UUACCUUUUUAUGAUUUUUGGGCC	24	7.55585	6.63519	-0.133579	0.794734	NA
csi-miRNA-150	AAUUGCAUAAGAGAGGACAUUGUC	24	19.5596	14.6972	-0.417493	0.258861	0.61023
csi-miRNA-151	UUUGGCACACUGUAUUGUAUUAUG	24	14.7171	7.71457	-0.957519	0.0895266	NA
csi-miRNA-152	AAGCAUCCAUUCUGUAACUCUGUA	24	19.1666	14.9357	-0.401961	0.254803	0.61023
csi-miRNA-153	CUUAGAAAUUCUGAAAUUGGACCU	24	3.12125	3.15532	-0.0408734	0.956955	NA
csi-miRNA-154	UGCAUCUAGAAGUGUUUGGCAUG	23	7.44714	8.83746	0.217916	0.647195	NA
csi-miRNA-155	UUGACGGAAGAUAGAGAGCAC	21	4536.74	3246.9	-0.482286	0.0565946	0.315598
csi-miRNA-156	UUGCCUUAUGUUCAUCUAACCACC	24	4.0071	5.50865	0.499756	0.414255	NA
csi-miRNA-157	CAUGUGGACCAAGAGAUAUUUAAU	24	4.87775	8.59438	0.777901	0.147939	NA
csi-miRNA-158	UACCAUACCACAGCUGCACCUAGC	24	6.87573	7.47149	0.0825114	0.873892	NA
csi-miRNA-159	AGCCAAUUAAGAUCGUGAUUUGAU	24	7.08635	5.16167	-0.375684	0.5058	NA
csi-miRNA-160	AAUAUUAUAUGUGACUUAGGAACC	24	3.04341	4.03514	0.394938	0.57186	NA
csi-miRNA-161	CAAGGACUCGUGAUCAGUGUGUAC	24	10.1719	8.90657	-0.224337	0.634426	NA
csi-miRNA-162	CAACUAACGGUUUGGUGGUCGGCU	24	13.9384	16.8725	0.263214	0.452287	NA
csi-miRNA-163	UUGUAGUAUUUUUGAUAAUGGAGU	24	2.47197	3.71883	0.568691	0.485381	NA
csi-miRNA-164	AGUAGUCAGGUCUGUUCAUGAGCC	24	5.1259	6.3184	0.311099	0.59663	NA
csi-miRNA-165	ACAGAAUAGUAGUGAAUUGAUAAC	24	20.1801	14.0728	-0.487011	0.183722	0.577945
csi-miRNA-166	ACCCGCAUCAUGCAACAAAAG	21	47.5192	50.9919	0.08934	0.725072	0.830736
csi-miRNA-167	AGGUGGACGGUGGAUAUUUUCCC	23	4.95087	4.80233	-0.0842979	0.890664	NA
csi-miRNA-168	GAGGACCUUGGUUAAGAUAGAACA	24	24.4034	18.8825	-0.321454	0.356955	0.647169
csi-miRNA-169	AAAGUAAGAGAUAAAGUAAAAGAC	24	5.4721	1.50831	-1.85973	0.0316913	NA
csi-miRNA-170	UUGUUGGUUGUGUAUGGUACA	21	15.8609	17.7134	0.157819	0.647452	0.77671
csi-miRNA-171	UUAAUCAUUAUUGUAGGCAUC	21	14.9637	17.2666	0.22017	0.543156	0.737025
csi-miRNA-172	CUUUAGUGCUGUAACUUUUAAGCU	24	21.3457	23.287	0.0998043	0.752282	0.840759
csi-miRNA-173	UUGAGAUUGAGAAUGUAUAGUAUU	24	7.25106	7.01284	-0.095233	0.853931	NA
csi-miRNA-174	AUGGGUAUUUGUGUAAUAGCAAGC	24	3.48491	2.6266	-0.597374	0.454621	NA
csi-miRNA-175	AGAUCAUGAGAGAAUUCUAAU	21	2.99608	4.28186	0.554175	0.417427	NA
csi-miRNA-176	CAUUUGUUGGGAGAACCUGUGCCU	24	24.7557	30.5232	0.300578	0.330974	0.645268
csi-miRNA-177	GAAUUUGGCAAUUGGAUUGAAUCC	24	10.4708	14.0417	0.482215	0.227409	NA
csi-miRNA-178	UCCAAGGUAGAGCAGCCA	18	7.48758	13.0804	0.762875	0.0748917	NA
csi-miRNA-179	AGAAAAUGAACCUUUGAAUGCGCC	24	2.35175	5.46974	1.22675	0.0813418	NA
csi-miRNA-180	AGAAGUGUGUCUGGAGAAUUUAUC	24	13.7241	14.9357	0.0901993	0.829397	NA
csi-miRNA-181	AAAUUUUCAGUUCGACCAUAGGGC	24	3.04424	7.18173	1.12671	0.0865329	NA
csi-miRNA-182	GUAGCAUCAUCAAGAUUCAC	20	575.219	612.688	0.0925165	0.665616	0.778259
csi-miRNA-183	UAGGUGUAGAGAAGCACGAGAGAA	24	19.5369	14.8437	-0.358349	0.315768	0.644262
csi-miRNA-184	AUAAGAGUUUGUGGCUGUAUCAUU	24	7.66512	7.26417	-0.0479405	0.923864	NA
csi-miRNA-185	AGACGUUCGCACUUUUUAAAAUGC	24	18.915	23.5301	0.276736	0.395563	0.648837
csi-miRNA-186	UCAGUCACCAUUGUAGAUUCCGCC	24	4.91815	4.98406	0.0879065	0.880662	NA
csi-miRNA-187	CGAGGUGGAGAAUUGUUGAAAAAU	24	23.3456	18.2681	-0.381816	0.252928	0.61023
csi-miRNA-188	AGACAUAGAAUCAAAGAUAAUCAU	24	4.56159	2.10613	-1.03531	0.174618	NA
csi-miRNA-189	CUUAGAAAUUCUGAAAUUGGACCU	24	3.12125	3.15532	-0.0408734	0.956955	NA
csi-miRNA-190	GCUAGCGGAUCUUGUUGGAGGCCU	24	33.1948	35.3705	0.109789	0.742219	0.840759
csi-miRNA-191	AUAAGGAUUCAGUGUUGAGCU	21	2.5416	3.01662	0.236834	0.757016	NA
csi-miRNA-192	UUGGGCUUGUUGCAAGUAGAUGGC	24	4.43398	2.87793	-0.595715	0.407535	NA
csi-miRNA-193	CUGAGUUUAACAUCAUCGUCUGA	23	35.9632	22.8526	-0.616255	0.0490539	0.302278
csi-miRNA-194	AUUGAACUCGAAUACAGGAUCUCC	24	2.58097	2.83901	0.0194765	0.980638	NA
csi-miRNA-195	GAAUGAUUUGAGGAUACAUAAUGA	24	4.48505	3.78794	-0.262473	0.693326	NA
csi-miRNA-196	CGGACGAACUUCGCCCGCGCC	21	6.3987	8.52067	0.392285	0.438299	NA
csi-miRNA-197	ACGGCUGUGGAAGAAUUAUGUAUG	24	14.4016	11.6371	-0.369495	0.397459	NA
csi-miRNA-198	AAAUGGAUCAAGAAUUUUAACUCU	24	3.31654	5.4775	0.792198	0.234349	NA
csi-miRNA-199	ACAAGAGUUUGUGACUGUAUCAUU	24	18.9627	19.1049	-0.0429417	0.900081	0.954504
csi-miRNA-200	AAUUCUGAGUAGAACUGAAUGUCU	24	6.74868	8.66349	0.318036	0.523841	NA
csi-miRNA-201	CAAUGUGAUUUGUUAAAGUACU	22	25.2774	32.0631	0.350533	0.201543	0.580757
csi-miRNA-202	AGCCAAUGUGGGACACAACUCAAC	24	105.39	105.663	0.00440158	0.980981	0.985303
csi-miRNA-203	AACUAUAGUUUGAAGUAGAAGCUA	24	36.44	30.5599	-0.243354	0.384057	0.647169
csi-miRNA-204	AUUGGACAACUGUAACUUAAAAGU	24	9.40425	16.3868	0.781738	0.0630933	NA
csi-miRNA-205	UUCUCAAUGAUCACUAAAUAAGCU	24	14.3477	14.6885	-0.00450021	0.990754	NA
csi-miRNA-206	GAAUUUCCACAUGUAUAAGGC	21	14.7093	11.2292	-0.36704	0.33668	NA
csi-miRNA-207	GAUGGUUCGUUGGUAGUUGGCUCA	24	22.6792	13.6522	-0.697769	0.0592261	0.321513
csi-miRNA-208	AUACAUUCCUCUCACAUGAAUAGU	24	4.48415	5.40839	0.351339	0.568488	NA
csi-miRNA-209	UUGAAUGUAACUUAGCACUUGCCU	24	8.77483	10.0372	0.224151	0.610318	NA
csi-miRNA-210	UUUGGAUCGGAUUUGGAUAUC	21	14.8878	18.1336	0.270919	0.463501	0.677424
csi-miRNA-211	AAUACCGUACAUGUGAACAAUGCC	24	3.42192	3.50642	-0.0105418	0.988099	NA
csi-miRNA-212	AAAUAUUGAUGUGGCUCUUCAAAU	24	3.72883	4.94927	0.453099	0.478577	NA
csi-miRNA-213	AGGAUUUUAAAAACUUAAAACGUU	24	8.13818	4.66727	-0.765135	0.205551	NA
csi-miRNA-214	UACAUGCAUGUAACUUACAACCCU	24	15.0478	8.45157	-0.859932	0.0418761	NA
csi-miRNA-215	UUGAGAAGUGUAGUAUUAUUU	21	12.8912	16.7644	0.352999	0.32903	NA
csi-miRNA-216	AGAAUUUGUGACUGUAUCAUCACU	24	12.8465	13.4663	0.0402996	0.917068	NA
csi-miRNA-217	CGAACUCUCUCCCUCAACGGC	21	406.768	245.488	-0.726128	0.0073882	0.0973508
csi-miRNA-218	UUUGGUCUUUAUGAACAUCACACU	24	11.4176	10.7655	-0.111048	0.802943	NA
csi-miRNA-219	CUUUGAACUCCUCGAAGCCU	20	135.046	164.209	0.289388	0.169205	0.554238
csi-miRNA-220	CAACAUAAGACAAAAUUGGAUA	22	8.04119	7.54156	-0.106004	0.827132	NA
csi-miRNA-221	ACACUAUGUGACAUGAGCUAACCU	24	9.60294	8.73308	-0.161212	0.73202	NA
csi-miRNA-222	UGUUUGGGGUUAGAUUGUCAAAUA	24	5.89151	4.17383	-0.506949	0.395563	NA
csi-miRNA-223	AGAGUUUGUGACUGUAUCAUCACU	24	6.88294	8.65937	0.270512	0.598967	NA
csi-miRNA-224	AAACAGGUGGUCGGUGGAUAAUU	23	3.26969	2.45311	-0.475703	0.562808	NA
csi-miRNA-225	CAACGACUGUGAAAGAAUCAU	21	11.3232	6.66126	-0.81181	0.0953984	NA
csi-miRNA-226	ACAAGAAUUUGUGGCUGUAUCAUU	24	6.66062	9.08006	0.389835	0.428199	NA
csi-miRNA-227	UCCUUAGUUGAGUUGGUUGGCAUU	24	16.6998	18.3762	0.114927	0.74889	0.840759
csi-miRNA-228	AAAGCAUUCUGAAAUUGUCCGAGG	24	11.6685	10.5966	-0.138833	0.739736	NA
csi-miRNA-229	AUGCUUGAAGAUGCUGAAAAGCCU	24	3.88351	6.20625	0.637872	0.282399	NA
csi-miRNA-230	GCACAGAUACACGACUGUAGUCGA	24	16.8917	19.9971	0.247616	0.463244	0.677424
csi-miRNA-231	GUUCGAGAGUCGAAAGCU	18	10.4665	17.983	0.717227	0.0994759	NA
csi-miRNA-232	UAAUGGUUGUGGAAAUAUCAU	21	4.00317	3.43683	-0.222974	0.749802	NA
csi-miRNA-233	UCCCUACUCCACCCAUGCCAUA	22	15048	17577	0.224191	0.318166	0.644262
csi-miRNA-234	AACGGCUGGAUGCAACUAUGGCAC	24	22.0726	26.4766	0.252571	0.412536	0.653224
csi-miRNA-235	UUAGGAUUCUGAUUGACAAUC	21	19.3629	25.5099	0.411493	0.181959	0.577945
csi-miRNA-236	GCGGAAUGCGGAAUCAAGCGCACU	24	13.1025	7.78828	-0.741017	0.0967978	NA
csi-miRNA-237	CAUGGAUUCUCUGCUCUGUAGA	22	6.47629	9.11898	0.465661	0.340094	NA
csi-miRNA-238	CCACAAGAUCGUCAUCAGUAGAGA	24	42.199	39.6985	-0.0609959	0.852121	0.92516
csi-miRNA-239	AUGAGAAUUAAAGUAGUAGACCUC	24	16.8825	13.8339	-0.233811	0.546303	0.737025
csi-miRNA-240	AAGAGAGUGUUUGAAUUAGAGAAU	24	7.43087	5.57364	-0.451827	0.431878	NA
csi-miRNA-241	UUAGAAAUUCUGAAAUUGGACCUG	24	10.8535	12.8762	0.264068	0.507583	NA
csi-miRNA-242	ACACCCUCAAAGUAUUGUAGUAUU	24	27.0386	31.1266	0.215277	0.461719	0.677424
csi-miRNA-243	UCUGGAAAUAAACGGUUAGCCGUU	24	2.98179	4.9369	0.58552	0.424457	NA
csi-miRNA-244	CAUCAUAAUGUAGAAUUUGAA	21	7.54867	7.89266	0.0357055	0.943623	NA
csi-miRNA-245	AGAGAAUAUCUAGAGCUGAGGAAG	24	6.76015	5.92886	-0.181436	0.739601	NA
csi-miRNA-246	AUUCCUCAUUGUUUGGUCAACAGC	24	11.9948	8.87178	-0.463858	0.316352	NA
csi-miRNA-247	UAAACCUAUCUAGAACAAUGAAUU	24	5.17524	3.75314	-0.482568	0.44863	NA
csi-miRNA-248	UACCCAAUCCAAGGAUAAAGAACC	24	60.9011	88.8643	0.547298	0.0053194	0.0973508
csi-miRNA-249	UGUGUUCUCAGGUCGCCCCUG	21	264.81	829.029	1.6458	0.00217163	0.070733
csi-miRNA-250	UUGUUGCUGAGAUAAGAAUCU	21	5.98527	8.45569	0.511339	0.293074	NA
csi-miRNA-251	AACAGAACUUAAGAUUUAUAAGAC	24	5.21606	5.47386	0.0622609	0.912794	NA
csi-miRNA-252	UUAGAUUCUUUAAGCAAGCCU	21	5.9643	11.611	0.933541	0.0442312	NA
csi-miRNA-253	UAGGCAACUCUAGCACAUUGAGCU	24	8.58748	5.61668	-0.526013	0.359765	NA
csi-miRNA-254	AACAAGCGUGUAGAUUAGUUGGCU	24	17.7309	19.8543	0.163525	0.644116	0.77671
csi-miRNA-255	UAAAUGCAACUGUGGCACGGUACC	24	14.354	13.1889	-0.103489	0.805277	NA
csi-miRNA-256	AAAUAUCUGAAUAUAAGUGGCAUC	24	26.5264	15.2131	-0.864076	0.0131353	0.130211
csi-miRNA-257	AGACUUGAUGAGCCUUUGCAUGCC	24	9.74797	8.13113	-0.329779	0.485886	NA
csi-miRNA-258	AGCAUCAAACAAGAACAGUGAACC	24	63.3557	51.7361	-0.294599	0.21139	0.595024
csi-miRNA-259	AGGGACUUAAAUACAUAAAAGUAU	24	3.53136	3.36773	-0.0834725	0.905933	NA
csi-miRNA-260	AUGGCGAGAAUAAAUUGAAUAGAA	24	16.7865	22.7835	0.464531	0.196334	0.580757
csi-miRNA-261	UUAAUCAUUAUUGUAGGCAUC	21	14.0938	15.9666	0.188025	0.60983	NA
csi-miRNA-262	AAGAUAUCUAAUAAAUGGCACACC	24	3.20949	2.10613	-0.534249	0.524329	NA
csi-miRNA-263	UUCCGAUUCUUUGAACUGACCACU	24	13.9402	11.7538	-0.225523	0.57278	NA
csi-miRNA-264	UUAAGAAUUUAUUGUGUCAAACUC	24	2.13332	3.32881	0.560623	0.487171	NA
csi-miRNA-265	UCUGAUCUACACUUGGCACUUGCG	24	5.6078	4.59816	-0.247017	0.687782	NA
csi-miRNA-266	GAAUGAUUUGAGGAUACAUAAUGA	24	3.89649	4.45535	0.196067	0.763489	NA
csi-miRNA-267	UCUUGAUGAGUUUUCGGCACU	21	6.4331	4.45122	-0.617055	0.300565	NA
csi-miRNA-268	AAGAUUGUAGUAAACUCAUUGCCU	24	13.1655	20.5039	0.671447	0.104806	0.442514
csi-miRNA-269	AAGAUUGUAGUAAACUCAUUGCCU	24	13.1655	20.5039	0.671447	0.104806	0.442514
csi-miRNA-270	ACCAUUGGAUUGUAUGAGAUCAAU	24	6.10437	8.2822	0.480231	0.365853	NA
csi-miRNA-271	UCAUGGAAUCAUGUUAUCGGCC	22	7.2687	9.36157	0.319364	0.503631	NA
csi-miRNA-272	UCAUGGAAUCAUGUUAUCGGCC	22	6.43621	7.53695	0.171916	0.740714	NA
csi-miRNA-273	GGUAUAUCGGCUAGAAACUCGAGC	24	11.0415	7.05128	-0.644935	0.166893	NA
csi-miRNA-274	CUUUCGUUGGAUUAUAUGCCU	21	4.99701	6.03737	0.327018	0.570016	NA
csi-miRNA-275	AUAGCACGACCAAGAUCUAUGGCU	24	3.36583	2.6266	-0.519241	0.541188	NA
csi-miRNA-276	ACAAUAGCCAGAAGUAGAGCGCCU	24	6.31508	6.5656	0.110158	0.835377	NA
csi-miRNA-277	UUGUACAAACUGACGUGGCAUG	22	10.1072	7.78876	-0.362317	0.480839	NA
csi-miRNA-278	CAAAGAAUUCUAUGAUCAAGUGCC	24	5.77424	3.43683	-0.764784	0.238771	NA
csi-miRNA-279	CGGGACAAUGAUGAUCUUCAUGAU	24	3.56868	6.06756	0.780249	0.215113	NA
csi-miRNA-280	UCCAUCGGAUAUAAGGUUAAUACC	24	7.94715	6.20625	-0.42253	0.423656	NA
csi-miRNA-281	UAACUUUUUCAGAAGGGGCUU	21	7.19288	8.52528	0.238281	0.628824	NA
csi-miRNA-282	AGAAAUCGAUGUGGCUUGGGACGA	24	6.18898	4.20863	-0.593906	0.328406	NA
csi-miRNA-283	UUCCAAAGGGAUCGCAUUGAUC	22	1055.85	1126.3	0.0947579	0.63481	0.77671
csi-miRNA-284	ACUGAUUUGUUUCUCUAAUAGCCU	24	4.87765	5.95953	0.218924	0.702874	NA
csi-miRNA-285	AGGUUGGGCCAUAAGGAUUCUAGU	24	6.36528	6.41454	-0.0427652	0.93858	NA
csi-miRNA-286	ACCUUGUGUAAGACUUUGAAGCCU	24	6.75875	4.35096	-0.609208	0.312683	NA
csi-miRNA-287	CCAUGAUUGCAGACACGCAUGAGA	24	6.28563	8.62918	0.430947	0.382016	NA
csi-miRNA-288	UCACUUGGAGGAGAUCAUGGUCGC	24	6.1903	5.78192	-0.152903	0.811706	NA
csi-miRNA-289	ACAAGAGUUUGUGACUGUAUCAUU	24	18.2418	15.1476	-0.306171	0.386336	0.647169
csi-miRNA-290	AAAGCUGGGACUUGAGGAGGUGAU	24	12.1162	9.53554	-0.392769	0.382688	NA
csi-miRNA-291	AACCAAGAACUUUAAGAGACU	21	3.88387	5.23078	0.484707	0.432705	NA
csi-miRNA-292	CAGACUCUGUAUGUAACAGCU	21	5.34262	4.84124	-0.145225	0.806227	NA
csi-miRNA-293	CUGGAUGCAACUGUGGCACGGU	22	7.5159	9.19633	0.34035	0.462852	NA
csi-miRNA-294	CCACAUUAGUUUGUAUAAGAUAAG	24	3.69494	3.86165	0.169377	0.813845	NA
csi-miRNA-295	AUUACUUCAGCAAUUGGUGUACAG	24	4.98985	9.18856	0.872531	0.103784	NA
csi-miRNA-296	AUGGAUCGGAUAUGGAUUGAUAUC	24	7.55923	9.40826	0.37225	0.450311	NA
csi-miRNA-297	AAAAUAAGUCAUGGACCAUAAGCU	24	21.5398	15.0172	-0.502437	0.165922	0.554238
csi-miRNA-298	AGAAUACUUGAGAAUUUGAAAACU	24	9.93486	13.1234	0.426827	0.291575	NA
csi-miRNA-299	GGAGAUCUCUUAUGCUGUAAAGUU	24	2.93304	1.50831	-0.988572	0.287604	NA
csi-miRNA-300	AUAAUAUAUCAUAAGUUGGGGGAU	24	151.833	156.526	0.0370405	0.836769	0.917227
csi-miRNA-301	ACACUAUGUGACAUGAGCUAACCU	24	9.16228	8.41677	-0.151408	0.75715	NA
csi-miRNA-302	CCAAUUAGGAUCCCGCACUUUAGU	24	8.98731	4.13904	-1.11603	0.047699	NA
csi-miRNA-303	CAAAUUAGCAAAGAUUGGAUAAUU	24	22.2028	30.1346	0.443971	0.112647	0.466972
csi-miRNA-304	UCCUAAUAGUAAUAGGGUUUGACU	24	9.6663	7.75761	-0.273544	0.569705	NA
csi-miRNA-305	UCUGAAUGCUUGCUGUAGUUGCCU	24	16.0336	19.2995	0.288385	0.387735	0.647169
csi-miRNA-306	UUUCCUAGAAUCUUUGACU	19	11.0462	10.3458	-0.11845	0.796447	NA
csi-miRNA-307	UAAUUAAUGCCACGUCAGUUUGUA	24	13.1313	8.65937	-0.641381	0.1504	NA
csi-miRNA-308	UUUUACUAAAUUUUGGAUGCAG	22	3.83352	3.12052	-0.356185	0.620986	NA
csi-miRNA-309	UUUGUGGCAUUUGGAGUUAGGAUU	24	7.26352	4.14316	-0.735443	0.202955	NA
csi-miRNA-310	UAGAGAUCUGAAGUACUACAGACU	24	42.6532	39.0531	-0.117972	0.663206	0.778259
csi-miRNA-311	AGAAUUUGUGACUGUAUCAUCACU	24	18.6239	18.628	0.000448385	0.998992	0.998992
csi-miRNA-312	CACUGUAGCGAAACUGUAGCU	21	4.26965	3.75726	-0.0832433	0.899078	NA
csi-miRNA-313	GCACUGGAUGAAUGAUUGUUAGAC	24	5.68465	6.03689	0.108371	0.844286	NA
csi-miRNA-314	AGAAUAUCGUCUACAUAAAGAAUU	24	4.10322	2.66552	-0.601723	0.421114	NA
csi-miRNA-315	CACUGGAUUGUUGUUCGUCAG	21	11.08	12.2006	0.0911355	0.821711	NA
csi-miRNA-316	CUUAUUAAUUGUGUAUGGUAC	21	5.55939	6.77024	0.281847	0.613578	NA
csi-miRNA-317	CUGAAUGCAACUGUGGCACGG	21	19.5923	25.5707	0.391826	0.222732	0.600633
csi-miRNA-318	AGAAGUGUGUCUGGAGAAUUUAUC	24	13.3734	14.6194	0.0903137	0.829474	NA
csi-miRNA-319	AAUGGCGAGAAUAAAUUCUGAAAU	24	29.1122	36.5656	0.356319	0.249146	0.61023
csi-miRNA-320	AGGAUACAAACUUUGAAUGAUUGU	24	12.6872	15.2992	0.277177	0.47274	NA
csi-miRNA-321	AGUUGUUAAAUCUGAGAUGGUAGU	24	3.56466	2.59593	-0.427224	0.582697	NA
csi-miRNA-322	AAUGGUCUUUAGACCUGAGGCAUC	24	3.69085	2.84313	-0.337058	0.645405	NA
csi-miRNA-323	UUGACUUUUCAACAAUUCUCCACC	24	6.76936	7.96953	0.295896	0.566265	NA
csi-miRNA-324	ACGGAAUAGUAGUGAAUUGAUAAC	24	31.078	37.8359	0.307679	0.371801	0.647169
csi-miRNA-325	AAACGACGUAGUCUCUUAGCCAGU	24	8.75516	8.772	0.000661247	0.998869	NA
csi-miRNA-326	UUACUUAAAAUUUUGACACAAAUU	24	5.1936	5.75125	0.112658	0.843797	NA
csi-miRNA-327	UAAGACAUGAUUUUGAAGCCU	21	2.47259	3.01662	0.250517	0.749479	NA
csi-miRNA-328	AUUCCUGGAUGAGUAGCUUUGGUC	24	10.3714	11.0091	0.0579863	0.897542	NA
csi-miRNA-329	AAAACUGUAGAAUUUUAAAGGCUU	24	2.42902	2.70031	0.0829236	0.919182	NA
csi-miRNA-330	GAUAAUAAGAAUUCUAAUGGUACC	24	14.6012	19.4029	0.427772	0.214493	0.596394
csi-miRNA-331	UAGAGGAUGGCCGUAUGGAGUAUG	24	9.96853	5.36535	-0.898671	0.118679	NA
csi-miRNA-332	CUUUAGUGCUGUAGCUUUUAAGCU	24	36.8006	38.0108	0.0237186	0.93025	0.977405
csi-miRNA-333	UUAAUCAUUAUUGUAGGCAUC	21	20.7622	23.33	0.157918	0.630809	0.77671
csi-miRNA-334	AGAGAACGUGUAGAUCUAGAAGGU	24	7.19612	6.34955	-0.18068	0.731869	NA
csi-miRNA-335	CUUUAGUACUGUAACUUUUAAGCU	24	12.872	20.3784	0.643363	0.0712775	NA
csi-miRNA-336	UCCGAUGGUCAUGAUUUACUCAAU	24	2.32423	1.50831	-0.610122	0.552853	NA
csi-miRNA-337	AUUUGGCCCAACGGUAACUUUGAC	24	8.00502	9.30071	0.244519	0.602923	NA
csi-miRNA-338	UAGGCAACUCUAGCACAUUGAGCU	24	8.59728	6.28409	-0.364239	0.519433	NA
csi-miRNA-339	AUUAUCCACCGACCAUCUGUUUUU	24	10.0261	6.56148	-0.589711	0.219308	NA
csi-miRNA-340	GUAGAGUCUUCUGACUCUGAGUCU	24	8.16897	7.53283	-0.213633	0.695905	NA
csi-miRNA-341	GUAGAGUCUUCUGACUCUGAGUCU	24	8.82043	7.07783	-0.418684	0.418941	NA
csi-miRNA-342	CUAACGGAUCAAGUCUGAAGGACU	24	8.64653	10.8392	0.334747	0.437273	NA
csi-miRNA-343	AGUAGUCAGGUCUGUUCAUGAGCC	24	5.27027	6.3184	0.271577	0.643216	NA
csi-miRNA-344	AGAAUAUCGUCUACAUAAAGAAUU	24	3.92251	2.66552	-0.540806	0.470452	NA
csi-miRNA-345	UCCCGAUUAGUGUUGCCUUAGCUC	24	3.66031	3.32881	-0.226078	0.757159	NA
csi-miRNA-346	CACUGGAUUGUUGUUCGUCAG	21	10.9609	12.2006	0.108832	0.788064	NA
csi-miRNA-347	UUGAAUUGCUUACAGAAACUGCCU	24	11.1852	14.6235	0.357463	0.355983	NA
csi-miRNA-348	AAGCUCUGGAGACUUUGUAA	20	35.0691	29.1124	-0.265433	0.369689	0.647169
csi-miRNA-349	GUUAUAGAAUUCAAUAUGAAUGAU	24	4.46314	3.12465	-0.471183	0.502232	NA
csi-miRNA-350	UUGAGAUUGAAAGUAGUGAUU	21	40.1452	22.36	-0.905964	0.00783052	0.0973508
csi-miRNA-351	UUGAGAUUGAAAGUAGUGAUU	21	39.9645	22.36	-0.899364	0.00853954	0.0973508
csi-miRNA-352	UAGAGAUUAGUUUGGAAGUCCAUC	24	7.3309	8.2474	0.172924	0.735633	NA
csi-miRNA-353	UCUGAAAUUGGACCUGUUUGCAAA	24	9.95625	8.772	-0.171706	0.706709	NA
csi-miRNA-354	AAUGGAAUUGUGGAAUUAAAAAUU	24	3.38088	4.80645	0.539	0.420183	NA
csi-miRNA-355	AUAAGUACACUUCACUAAUGGGCU	24	2.05448	3.64512	0.734245	0.345024	NA
csi-miRNA-356	ACAAGAAUUUGUGGCUGUAUCAUU	24	6.72223	8.94136	0.374298	0.443033	NA
csi-miRNA-357	UAGAGAUGUGUAGAGAAUUCUAGA	24	12.6188	11.3597	-0.188198	0.667721	NA
csi-miRNA-358	UACAUGCAUGUAAGAUAGGGGAUC	24	4.71749	4.80233	-0.0287786	0.962295	NA
csi-miRNA-359	AACUGACAGCGGCUGUACUGUAGU	24	86.1703	100.011	0.212949	0.28117	0.613167
csi-miRNA-360	AUUUGGGAUAAAAGAUGAAUGUCU	24	3.64453	4.27773	0.170261	0.806112	NA
csi-miRNA-361	AGUAACUGAGUUCUUUGAUUGAAG	24	5.53397	3.61032	-0.714868	0.277242	NA
csi-miRNA-362	AAUAGAGGAUGAUAUUUAUGAACU	24	1.94106	2.94703	0.607471	0.468516	NA
csi-miRNA-363	AAUUUUAUCUUUUUUGUAGGAACU	24	20.1658	16.3868	-0.281289	0.421829	0.653224
csi-miRNA-364	AACUAUAGUCUGAAGUAGAAGCUA	24	7.7662	9.30071	0.278193	0.567883	NA
csi-miRNA-365	AAUUGUAAGAAUUUGAAGCCU	21	7.20414	12.1091	0.785483	0.0815663	NA
csi-miRNA-366	AUUAAUACCACGUCAGUUUGUACA	24	5.11777	6.84347	0.457461	0.395165	NA
csi-miRNA-367	AAGAGAGUGUUUGAAUUAGAGAAU	24	6.93312	5.25733	-0.454443	0.439488	NA
csi-miRNA-368	AUUGAUUGUAAGGUAGUGUUUGCC	24	3.31488	6.90846	1.04025	0.0780924	NA
csi-miRNA-369	CGAAGGAAAUAUGGGAUACUCUCA	24	3.77547	2.45724	-0.546841	0.463817	NA
csi-miRNA-370	UGACAAUGUUACUCACCAUAAAGU	24	40.673	35.3347	-0.185507	0.483954	0.702812
csi-miRNA-371	GCCAAAAGAUCGAUGUUGAAAAGU	24	23.0926	30.1351	0.395653	0.187579	0.577945
csi-miRNA-372	AAACAGUAUGAACAAUAAAGGGAC	24	17.6017	11.4416	-0.582157	0.115774	NA
csi-miRNA-373	AACUAUAGUCUGAAGUAGAAGCUA	24	8.46082	10.4579	0.32773	0.459629	NA
csi-miRNA-374	CAGGCAGUCUCCUUGGCUAAG	21	140.328	168.052	0.257815	0.229189	0.600633
csi-miRNA-375	CAGGCAGUCUCCUUGGCUAAG	21	139.37	167.172	0.259795	0.22131	0.600633
csi-miRNA-376	UUAAUCAUUAUUGUAGGCAUC	21	18.624	22.8013	0.271412	0.420323	0.653224
csi-miRNA-377	CUUUUUUAUUAGGUAUUGGGUACC	24	7.40526	8.52115	0.176942	0.710979	NA
csi-miRNA-378	CUGUGAAUGGUUUGAACAUGGACU	24	5.42518	4.38624	-0.279709	0.642421	NA
csi-miRNA-379	AAUACACUUUUGAGUCGUGUCAAG	24	5.93334	5.43955	-0.0678972	0.91015	NA
csi-miRNA-380	ACCUUGUGUAAGACUUUGAAGCCU	24	6.26371	4.35096	-0.490214	0.431623	NA
csi-miRNA-381	GCAAGAUCAAUCUUAAGGAAU	21	5.08642	4.28186	-0.206304	0.736638	NA
csi-miRNA-382	AGACUUGAUGAGCCUUUGCAUGCC	24	11.3725	11.1826	-0.073092	0.865271	NA
csi-miRNA-383	AUUCUUAUCUUAUUGAAUUCUCCU	24	22.1879	18.5886	-0.263302	0.457557	0.677424
csi-miRNA-384	UUAAUCAUUAUUGUAGGCAUC	21	13.0061	16.4564	0.337269	0.364719	NA
csi-miRNA-385	CAGGCAGUCUCCUUGGCUAAG	21	135.522	161.412	0.248814	0.237083	0.607359
csi-miRNA-386	GGAUGCAGAUUUGACUCAAUC	21	9.37187	10.3458	0.115296	0.796731	NA
csi-miRNA-387	CACGGUUUGACCACGCGGAUGAAC	24	4.25685	3.01662	-0.465552	0.524086	NA
csi-miRNA-388	UUGGACCAGGCUUCAUUCCUC	21	48.021	30.7804	-0.673496	0.0450714	0.289009
csi-miRNA-389	UCUUGGACCAGGCUUCAUUCC	21	766.19	938.357	0.292276	0.0637535	0.330359
csi-miRNA-390	GAGUAAUAACACUUUUGAGUCGU	23	2.86529	1.192	-1.33215	0.193838	NA
csi-miRNA-391	AAUGGCGAGAAUAAAUUCUGAAAU	24	27.3261	34.3203	0.358545	0.255431	0.61023
csi-miRNA-392	AUUACGGAUCAAGAAUUUUAAUCU	24	77.6799	87.1468	0.16861	0.580373	0.751847
csi-miRNA-393	CGGACGAACUUCGCCCGCGCC	21	7.90778	8.87178	0.160603	0.757643	NA
csi-miRNA-394	CUCGGACCAGGCUUCAUUCCCC	22	168.282	134.828	-0.33053	0.279875	0.613167
csi-miRNA-395	AUAAUGUCGACAUAUUAAUAUAGU	24	2.70852	3.08985	0.272251	0.71804	NA
csi-miRNA-396	UUUAAAUCGGGUGUUGAUUAGACC	24	41.6876	47.9125	0.191151	0.50517	0.709601
csi-miRNA-397	AGCUAAGGUUUAGGAUCCACUCUC	24	3.82648	4.52493	0.251503	0.699455	NA
csi-miRNA-398	UGAGAGGGUUGUAAGUUACAU	21	31.1574	22.5464	-0.490627	0.118049	0.472195
csi-miRNA-399	UUCAACUCAUAUUUAAGUCGAACU	24	7.45169	3.75314	-0.999217	0.106609	NA
csi-miRNA-400	UCUGGAAAUAAACGGUUAGCCGUU	24	2.71832	4.9369	0.732864	0.328438	NA
csi-miRNA-401	AAGGAUUAGAGGAUAUUGUAACC	23	5.95582	6.63519	0.204601	0.723607	NA
csi-miRNA-402	AGAAUUGAUUAGUGUGAACAUGAU	24	20.1123	14.5974	-0.449518	0.203774	0.580757
csi-miRNA-403	GCCUCUUCUGACUUAGAAGCCU	22	72.8225	83.1208	0.197857	0.383546	0.647169
csi-miRNA-404	AUAAUUUGGAACUUAUCAACAACU	24	3.40929	4.49426	0.489771	0.475315	NA
csi-miRNA-405	UAGAGAUUAGUUUGGAAGUCCAUC	24	5.88898	7.4413	0.349313	0.510721	NA
csi-miRNA-406	CGAGAUAUUGAUCUGUUCUAAG	22	31.0671	29.6013	-0.0885476	0.746753	0.840759
csi-miRNA-407	AACAUUAAAUUAGGAUGUGGAACC	24	63.369	71.7795	0.176807	0.415335	0.653224
csi-miRNA-408	UUACAAGACAAAAAAUAUCUCACU	24	5.85883	3.29814	-0.807621	0.207771	NA
csi-miRNA-409	UUAUGAUUUUAAAUGUGGAAACCU	24	2.68916	4.42055	0.724142	0.290567	NA
csi-miRNA-410	AACCACACGAUCAAAGUUAUAAUG	24	2.9531	6.73497	1.17195	0.053626	NA
csi-miRNA-411	CCAUCCAUGGGAUCCAUCAGACCU	24	35.054	38.1266	0.112981	0.660406	0.778259
csi-miRNA-412	UCAUGGAAUCAUGUUAUCGGCC	22	4.72188	4.24294	-0.174157	0.787319	NA
csi-miRNA-413	CGAGAUCGAACCUACAUGGACUAU	24	8.71557	6.55323	-0.513497	0.319235	NA
csi-miRNA-414	UAAAGAUUCAAGGAUACAAGCAAU	24	2.61952	3.79206	0.579137	0.420721	NA
csi-miRNA-415	UCAGACUAUGUAGAAAACACUAUA	24	3.09829	2.76942	-0.195932	0.804141	NA
csi-miRNA-416	AGGAUCUUGAGUUUCUUUUAGCCU	24	3.3016	2.80422	-0.309928	0.683398	NA
csi-miRNA-417	GAGGAUUUGUGUAUUAGUUGAAUA	24	3.84017	2.98183	-0.376721	0.597795	NA
csi-miRNA-418	AAUAGAAAGAGGAACACCAAGACU	24	3.54637	3.64924	0.0510253	0.941027	NA
csi-miRNA-419	ACGCCAACCUGUAGUUACUCUAGU	24	11.2622	16.9063	0.580187	0.140847	NA
csi-miRNA-420	AUAAUUUGGAACUUAUCAACAACU	24	3.92214	4.49426	0.297877	0.656103	NA
csi-miRNA-421	AUAGAAUUCUCUGGCCAAAGUGUG	24	2.93891	2.49203	-0.162649	0.838815	NA
csi-miRNA-422	CAACGACUGGAUGCAACUGU	20	7.04103	9.01459	0.315505	0.514643	NA
csi-miRNA-423	CUUAUUAAUUGUGUAUGGUAC	21	5.55939	7.08655	0.354503	0.515009	NA
csi-miRNA-424	UCUGAUGGUCAUGAUUUACUCAAU	24	11.5099	9.95988	-0.253019	0.593839	NA
csi-miRNA-425	AGAGAAUAGAAAGAUACGUGUGAC	24	6.76581	10.8392	0.699996	0.13225	NA
csi-miRNA-426	AAAUACGAGUGGAGUAGAGAUAUC	24	11.1196	11.784	0.0780106	0.853392	NA
csi-miRNA-427	ACUGAACCGAACCAAAUGCCCACC	24	22.8117	16.0233	-0.540412	0.128176	0.503863
csi-miRNA-428	CUCGGACCAGGCUUCAUUCCCC	22	283.295	240.897	-0.239882	0.161712	0.554238
csi-miRNA-429	CAAGAAUUGAUGAUGCGUAGC	21	14.3492	13.0845	-0.136778	0.729727	NA
csi-miRNA-430	GUGACAGAAGAUAGAGAGCGC	21	11.0089	8.87638	-0.286746	0.518764	NA
csi-miRNA-431	AAGCUCAGGGGACUUUGUAA	20	10.0094	7.33327	-0.433958	0.373746	NA
csi-miRNA-432	UUUGGCACACUGUAUUGUAUUAUG	24	14.3221	7.71457	-0.916706	0.107308	NA
csi-miRNA-433	CCAUGAUUGCAGACACGCAUGAGA	24	6.16653	8.62918	0.462036	0.351033	NA
csi-miRNA-434	AGGACUUGAAUAAAUUCUAUUGCU	24	3.85769	6.13302	0.589806	0.34642	NA
csi-miRNA-435	GUCCCUCUCACAGCUACAGUACCC	24	45.6172	23.4605	-0.984259	0.000380419	0.0289118	**
csi-miRNA-436	CCAGAGAUUGAACGUACGUGUAGA	24	12.3172	10.6698	-0.153277	0.708255	NA
csi-miRNA-437	AGAAUAUCGUCUACAUAAAGAAUU	24	3.78345	3.15532	-0.275265	0.704929	NA
csi-miRNA-438	AACAUAAUUGGGGAAUAGAUUCUC	24	5.74988	4.80233	-0.299815	0.618644	NA
csi-miRNA-439	UCACCGGAUUAUAUUAUAACUAGA	24	8.25526	8.97203	0.022452	0.963468	NA
csi-miRNA-440	AUUUCCAUAGAGCUUAAUGAAUCU	24	28.7408	24.6383	-0.194683	0.516066	0.709601
csi-miRNA-441	UUAGAUUCUUUAAGCAAGCCU	21	6.497	12.4171	0.898401	0.0486974	NA
csi-miRNA-442	CUGUUGACCGAGCACUGAU	19	12.2605	14.1026	0.187204	0.649173	NA
csi-miRNA-443	UCCUUUUAUGUGUUGGACAGUAAA	24	3.57083	3.15944	-0.0839355	0.906965	NA
csi-miRNA-444	ACCUUGUGUAAGACUUUGAAGCCU	24	6.91551	4.35096	-0.641365	0.283601	NA
csi-miRNA-445	CCAUGAUUGCAGACACGCAUGAGA	24	6.46102	8.62918	0.395143	0.419391	NA
csi-miRNA-446	GGUCAAUGUCACGUCAUCGUU	21	8.63529	11.2251	0.398756	0.362243	NA
csi-miRNA-447	AAUUCUGGUUCUGAUUGUAUGGUC	24	5.0788	5.82496	0.24514	0.663643	NA
csi-miRNA-448	UCGCUUGGUGCAGGUCGGGAA	21	877.347	834.345	-0.0741659	0.62938	0.77671
csi-miRNA-449	AAUAAGUUGUACCAAACGGAGCCU	24	7.8302	15.4763	0.982277	0.0367043	NA
csi-miRNA-450	UUGGCAGGAAAUAAUUGGAAG	21	2.83926	2.45724	-0.108945	0.894659	NA
csi-miRNA-451	UACAACUGAGGAUUGAGAUCUGGU	24	57.1167	71.9617	0.340586	0.104131	0.442514
csi-miRNA-452	UUUGGCGAGAAGUAUUGGAGGC	22	8.31285	11.0823	0.431907	0.341563	NA
csi-miRNA-453	CAUUCGUCUGGAAGAUUGACA	21	25.0075	30.304	0.248223	0.423652	0.653224
csi-miRNA-454	AGCAAAUCCUUUUUAUUAGGUAUG	24	4.6903	1.99811	-1.30279	0.106707	NA
csi-miRNA-455	ACCGUAUAUGUGAACAAUGUCAUU	24	3.66286	2.48791	-0.707156	0.384838	NA
csi-miRNA-456	UUUGGUCUUUAUGAACAUCACACU	24	11.5195	11.2553	-0.0695624	0.87424	NA
csi-miRNA-457	AUAAUUUGGAACUUAUCAACAACU	24	3.1148	4.14316	0.506663	0.478955	NA
csi-miRNA-458	UUUGGAAUCAAGUGAAACUCAACU	24	3.51861	4.24294	0.21886	0.744142	NA
csi-miRNA-459	AUUCCUCAAAAUAAUCAAGACUUG	24	5.17559	3.32881	-0.743464	0.310476	NA
csi-miRNA-460	AUUCUGGUUGAAGGUUAAUGAAGC	24	2.36482	3.29814	0.483659	0.527474	NA
csi-miRNA-461	UUUGGAUCGGAUUUGGAUAUC	21	9.99007	10.2066	0.014917	0.972339	NA
csi-miRNA-462	UUCCUAAGGACUAGAUGUACG	21	6.03241	5.11863	-0.264062	0.651113	NA
csi-miRNA-463	AGGAAUCCACUGACUCAGUAACAU	24	7.34587	4.87604	-0.578067	0.304447	NA
csi-miRNA-464	UCUUGAUGAGUUUUCGGCACU	21	7.61031	4.76753	-0.743395	0.194599	NA
csi-miRNA-465	AUGGUAGGACCGUCCAUCAAAACU	24	5.01936	2.56162	-0.979578	0.182281	NA
csi-miRNA-466	AGAAUUUGUGACUGUAUCAUCACU	24	13.7042	13.6091	-0.023384	0.952706	NA
csi-miRNA-467	UCGGAUUGGACAAUGUUAAAUCAU	24	15.1104	17.8946	0.266275	0.450356	0.677424
csi-miRNA-468	AUUGGUGAGGAGUGUUGUUGAAGA	24	5.07356	6.05931	0.155003	0.803024	NA
csi-miRNA-469	AGAAAUCGAUGUGGCUUGGGACGA	24	5.81297	4.38624	-0.387975	0.528437	NA
csi-miRNA-470	AAAGCCAAUGUUGUUGCGGACGCU	24	8.11733	6.80916	-0.224558	0.676669	NA
csi-miRNA-471	AUUCCAUCGUAGAUGAACUCUAAU	24	18.697	25.9388	0.50083	0.144305	0.529569
csi-miRNA-472	AAGAGAGUUAGGAAUGUCAGGCCU	24	3.31667	2.98183	-0.148624	0.84147	NA
csi-miRNA-473	ACACUAUGUGACAUGAGCUAACCU	24	8.72341	8.41677	-0.080737	0.868782	NA
csi-miRNA-474	GGGAAUAGUCGACAAUUGUAGAAU	24	11.4662	11.3945	-0.0696863	0.86625	NA
csi-miRNA-475	CCUGUGGAGCAGCUGCGUGGUGGC	24	5.02122	3.0125	-0.875272	0.25898	NA
csi-miRNA-476	AGGUAGAGUUCCUUGGCCACA	21	21.4766	17.5747	-0.302591	0.379208	0.647169
csi-miRNA-477	UUGUUGGUUGUGUAUGGUACA	21	15.8609	17.7134	0.157819	0.647452	0.77671
csi-miRNA-478	AUGAAAUGUAACUUAGAAUUUGCC	24	5.66636	5.29625	-0.135573	0.811089	NA
csi-miRNA-479	AGAAUUCUCUAGAACUUUAGAGCU	24	4.95875	5.8286	0.272069	0.66997	NA
csi-miRNA-480	AAGGUGCCCACAUGAGAGAAGGAC	24	14.5746	18.2416	0.318402	0.381528	0.647169
csi-miRNA-481	AACUGAAGAAAGAGACAUAACCCU	24	9.84702	3.64924	-1.379	0.0196398	NA
csi-miRNA-482	AGCCACAAACUCUUGUACAAACUG	24	9.74472	5.54345	-0.792134	0.131263	NA
csi-miRNA-483	ACAAGAGUUUGUGGCUGAAUCAUU	24	3.24324	1.15721	-1.47022	0.165132	NA
csi-miRNA-484	UUUGACAAACCUGCAAGUGUU	21	15.065	14.142	-0.061503	0.882716	NA
csi-miRNA-485	UAUGUGAGGGAGAUUAUCGAGAGC	24	4.88611	4.98406	0.08892	0.881106	NA
csi-miRNA-486	AUUUAAUUUACAGGUUUUGGUACU	24	2.60089	2.34921	-0.226111	0.786596	NA
csi-miRNA-487	CAAAUUGUUUUUAAUCUGAUGGCC	24	10.0987	9.82943	-0.0048369	0.991633	NA
csi-miRNA-488	AUUUCCAUAGAGCUUAAUGAAUCU	24	24.4013	21.3054	-0.160288	0.610956	0.761191
csi-miRNA-489	AGGACUUUCUAUUUUAAUUAGAGU	24	4.59762	3.75314	-0.326685	0.656511	NA
csi-miRNA-490	AGCUGCUGUAACUUGAAAGUUAUG	24	3.58108	5.60843	0.578985	0.349277	NA
csi-miRNA-491	UUUUGUACAAAUUGAUGUGGCAUG	24	4.50568	4.70207	0.0627354	0.920357	NA
csi-miRNA-492	AUGCAACUGUGACACGGUACC	21	5.60436	5.65147	0.0288514	0.959476	NA
csi-miRNA-493	AAUGCACUGUUCGAGAAAGACGAG	24	17.4365	15.9972	-0.114186	0.764924	0.846614
csi-miRNA-494	AUUUUUAUCUUAUUGAAUUCUCCU	24	5.86897	6.13715	0.0412024	0.940529	NA
csi-miRNA-495	GAGGAUUUGUGUAUUAGUUGAAUA	24	2.51424	2.98183	0.235113	0.763589	NA
csi-miRNA-496	UCAAGAACACAUAUUAAUGGCAUG	24	26.738	21.2935	-0.327416	0.299574	0.620934
csi-miRNA-497	AACGGUUACUGGUUGAUACUGCCU	24	14.5945	18.9131	0.381152	0.282115	0.613167
csi-miRNA-498	CACAAAGUAACAUCUGAGCUG	21	7.28459	5.68627	-0.299159	0.580924	NA
csi-miRNA-499	GCCAAAAGAUCGAUGUUGAAAAGU	24	23.9889	31.1188	0.388849	0.19973	0.580757
csi-miRNA-500	AUUACUACAAUGCUCUGAAG	20	3.98894	3.15944	-0.251483	0.715889	NA
csi-miRNA-501	UAGGCAACUCUAGCACAUUGAGCU	24	9.17252	7.54932	-0.190601	0.726819	NA
csi-miRNA-502	CUAACGGAUCAAGUCUGAAGGACU	24	8.79182	11.6801	0.424897	0.327933	NA
csi-miRNA-503	UUUGCACAGAUACACGACUGCAGU	24	3.10758	1.96744	-0.541194	0.529824	NA
csi-miRNA-504	UUUGCACAGAUACACGACUGCAGU	24	3.0664	2.31854	-0.310709	0.708797	NA
csi-miRNA-505	AAUGCUUCAGCUGUAUUUCACAG	23	14.3525	12.6726	-0.158529	0.730247	NA
csi-miRNA-506	GAGUUGAACAAUGAUAAAGAUAGU	24	17.1153	10.5536	-0.729688	0.0702058	NA
csi-miRNA-507	AAGGAUAAUGAAGCUUUGAUUCAU	24	14.7693	13.6132	-0.107875	0.770289	NA
csi-miRNA-508	CUCCAACGUUACACAACCACAAGU	24	132.888	143.317	0.119196	0.607375	0.760887
csi-miRNA-509	CUCCAACGUUACACAACCACAAGU	24	132.888	143.317	0.119196	0.607375	0.760887
csi-miRNA-510	CGAGAAAACUUUAAAACCCU	20	2.07491	3.82273	0.849263	0.264821	NA
csi-miRNA-511	UCUGGAAAUAAACGGUUAGCCGUU	24	11.4872	11.9539	-0.0084416	0.984223	NA
csi-miRNA-512	AAUCUUUUUUCUGUGGAUCGACCU	24	26.3296	21.1932	-0.296276	0.33864	0.645268
csi-miRNA-513	AAAUGACUGAAAAUAAAAUAGAGU	24	16.7639	12.6254	-0.431608	0.254387	NA
csi-miRNA-514	AAUUGUAAACAUUUGAAGUCU	21	4.62516	5.88995	0.302676	0.615138	NA
csi-miRNA-515	UUUGGCACACUGUAUUGUAUUAUG	24	14.021	6.90846	-1.04125	0.0850124	NA
csi-miRNA-516	UCUGAAUGCUUGUUGUAGUUGCCU	24	3.91748	4.62471	0.138273	0.836031	NA
csi-miRNA-517	ACCGAUCUCUGUGGAUACGACCCU	24	8.17962	5.75125	-0.556191	0.286345	NA
csi-miRNA-518	AAACAGUAUGAACAAUAAAGGGAC	24	10.8355	9.227	-0.228834	0.590717	NA
csi-miRNA-519	AUUCUGGUUGAAGGUUAAUGAAGC	24	2.36482	2.80834	0.293829	0.712864	NA
csi-miRNA-520	AGAGUUCCAAAUGCUGUUUUUAUC	24	3.53464	2.34921	-0.619167	0.436133	NA
csi-miRNA-521	UUCCACCAAAGCAUUCAUUUCC	22	12.4775	9.21875	-0.509007	0.252751	NA
csi-miRNA-522	CGAAGGUUUCUUAUAAGGAAGU	22	7.94772	9.67376	0.236306	0.634884	NA
csi-miRNA-523	AAUAGAAAGAGGAACACCAAGACU	24	5.38956	5.96366	0.12381	0.8224	NA
csi-miRNA-524	AUGAGAUGAUUACCGGCAUAGUAC	24	4.3203	2.41832	-0.900163	0.251943	NA
csi-miRNA-525	AGUAGUCAGGUCUGUUCAUGAGCC	24	5.1259	6.3184	0.311099	0.59663	NA
csi-miRNA-526	UUGGCACGAUAAGCUCUUAGCACC	24	4.26219	3.47163	-0.319029	0.638519	NA
csi-miRNA-527	UCCGAUGGUCAUGAUUUACUCAAU	24	2.17985	1.50831	-0.512452	0.617705	NA
csi-miRNA-528	AACCACACGAUCAAAGUUAUAAUG	24	3.28646	5.92886	0.812688	0.183955	NA
csi-miRNA-529	AGUGCUCGGUCAACAGGAAAAGU	23	118.849	129.75	0.115337	0.541372	0.737025
csi-miRNA-530	AAUCUUUUCUCUGUGGAUCGACCU	24	16.0375	13.8558	-0.203887	0.601351	NA
csi-miRNA-531	UAGUUGAACAAUGAUAAAGAUAGU	24	8.3702	7.1593	-0.17564	0.720412	NA
csi-miRNA-532	UACAACUGAGGAUUGAGAUCUGGU	24	52.5082	68.2039	0.380513	0.0760935	0.379035
csi-miRNA-533	GAGUGGACCAAUGAAAAAAAUGUU	24	5.05767	3.78794	-0.440793	0.489711	NA
csi-miRNA-534	UCUGGAAAUAAACGGUUAGCCGUU	24	3.45832	5.4267	0.5185	0.471628	NA
csi-miRNA-535	UUUGGAAUCAAGUGAAACUCAACU	24	3.3379	4.24294	0.286359	0.67379	NA
csi-miRNA-536	UUAACCAUAUAGAGCUGUUGACCU	24	7.3558	4.31253	-0.80637	0.167141	NA
csi-miRNA-537	AACUAUAGUCUGAAGUAGAAGCUA	24	7.66693	8.9844	0.234502	0.637654	NA
csi-miRNA-538	CAGACUCUGUAUGUAACAGCU	21	5.34262	4.84124	-0.145225	0.806227	NA
csi-miRNA-539	AAAAUUAGUAGGCGAUGUUGUUUU	24	7.44685	5.50865	-0.391188	0.470475	NA
csi-miRNA-540	UUUUAUUCUUUAUCUUGCGUUGCU	24	4.11205	2.70031	-0.656536	0.382301	NA
csi-miRNA-541	AGGACUUUCUAUUUUAAUUAGAGU	24	4.59762	4.06945	-0.198507	0.783621	NA
csi-miRNA-542	GUGUGUUGAGUGUUAGAAAAUGCA	24	3.87029	4.76753	0.233731	0.712164	NA
csi-miRNA-543	AACUAUAGUUUGAAGUAGAAGCUA	24	36.0264	29.8925	-0.259985	0.358217	0.647169
csi-miRNA-544	CUAGACUGUCCACUGGAUUGU	21	4.43233	6.28361	0.567556	0.349731	NA
csi-miRNA-545	CACGAUGAUGAGAGACUUACCACU	24	8.68533	6.97805	-0.353075	0.473747	NA
csi-miRNA-546	UUAAUGACGGUUUAUUGUAAGAAC	24	8.78098	5.89407	-0.567566	0.265192	NA
csi-miRNA-547	AACUACUAGGAACAAGACGAAGCU	24	2.27678	3.19011	0.38194	0.633284	NA
csi-miRNA-548	UCAGGACUUGCUCAGAUCAGCACC	24	5.27055	8.42454	0.726742	0.168698	NA
csi-miRNA-549	CUUCAUCAUAUGCUUAGCACUC	22	5.13375	5.56952	0.0294235	0.962544	NA
csi-miRNA-550	UCGGGUGAAGAGACAUGUGCGCUC	24	27.9238	19.3132	-0.577852	0.116414	0.472195
csi-miRNA-551	CCAAAGACAUAAAACAAAGGCGCU	24	6.12397	4.91035	-0.335053	0.552634	NA
csi-miRNA-552	GAGAGGAUUGUAAGGUACA	19	6.7246	6.30651	-0.185331	0.737959	NA
csi-miRNA-553	AUUCGCCAAGUGAUCGUCAGAACU	24	8.96379	14.9133	0.766562	0.0560328	NA
csi-miRNA-554	AUGUUUGACUUGUGUGAAAAGCCU	24	16.4173	20.8687	0.318075	0.349656	0.647169
csi-miRNA-555	AGGACUUUCUAUUUUAAUUAGAGU	24	4.73715	3.75314	-0.372099	0.601581	NA
csi-miRNA-556	UUUGGAAUCAAGUGAAACUCAACU	24	3.3379	4.24294	0.286359	0.67379	NA
csi-miRNA-557	AACUAUAGUCUGAAGUAGAAGCUA	24	9.13502	11.5071	0.314551	0.483199	NA
csi-miRNA-558	AUAAACGGAGGUCAAAUUUGGAUU	24	32.3301	39.4348	0.300464	0.234309	0.607073
csi-miRNA-559	AGACCUUGAAUUAGAAAAAACACU	24	10.9172	7.04716	-0.671335	0.159202	NA
csi-miRNA-560	AGAAACUUAACUCUCUUAAACCCU	24	5.73082	6.31888	0.225922	0.67713	NA
csi-miRNA-561	ACACGAGAUUUUUCGUCCACUGAU	24	13.3401	16.27	0.254358	0.483489	NA
csi-miRNA-562	AGUGUAUGCUACCGUGAACUGCCU	24	147.581	177.399	0.271379	0.137956	0.529531
csi-miRNA-563	UUGGCACGAUAAGCUCUUAGCACC	24	5.08017	4.59404	-0.150058	0.805058	NA
csi-miRNA-564	UUUCAACCAAAUCGCGUCACUGUU	24	58.3838	66.0946	0.179003	0.410948	0.653224
csi-miRNA-565	AAAUCCGGAUAGCCGUUUAUGCUC	24	13.8903	16.1826	0.259574	0.505909	NA
csi-miRNA-566	GUAGAGUCUUCUGACUCUGAGUCU	24	7.3271	7.04303	-0.145268	0.792958	NA
csi-miRNA-567	UUGAAUUGCUUACAGAAACUGCCU	24	11.1289	13.8174	0.281201	0.475056	NA
csi-miRNA-568	UGCCUCACUGUAGAGAAUUUCGCC	24	7.25062	7.33279	0.00423712	0.993358	NA
csi-miRNA-569	AACCGAAGUUUAGAACCGAAC	21	3.91573	3.15532	-0.39613	0.575419	NA
csi-miRNA-570	AAAUCCGGAUAGCCGUUUAUGCUC	24	14.0519	17.0235	0.309383	0.42777	NA
csi-miRNA-571	ACGAUUUGAGAAUCUGAUUAGCCU	24	6.04065	4.06945	-0.575855	0.355266	NA
csi-miRNA-572	UCUGAUCUACACUUGGCACUUGCG	24	5.58252	4.42467	-0.265743	0.676529	NA
csi-miRNA-573	AUAGAUUAAUUCCUAGUUGCCAUG	24	2.02966	2.94291	0.46414	0.584366	NA
csi-miRNA-574	UUGGUCACUUAGUCUAAAGGCAGG	24	5.92071	4.27361	-0.616883	0.325606	NA
csi-miRNA-575	GGAGAUCUCUUAUGCUGUAAAGUU	24	2.77628	1.85941	-0.593845	0.497473	NA
csi-miRNA-576	AUUUCGGUAACUAAUAGGAUAUAC	24	8.05505	11.4718	0.496544	0.274368	NA
csi-miRNA-577	UCUGGAAAUAAACGGUUAGCCGUU	24	2.98179	4.9369	0.58552	0.424457	NA
csi-miRNA-578	AUGUCUUGUUCUUGUGUAGAGCCU	24	14.9109	14.3237	0.00712272	0.985777	NA
csi-miRNA-579	UUAACCUUCCACCAGUGAUCUG	22	38.9089	22.6933	-0.797945	0.00597273	0.0973508
csi-miRNA-580	AGAAUUGAUUAGUGUGAACAUGAU	24	18.1145	12.3521	-0.532258	0.145094	0.529569
csi-miRNA-581	AGACAUAGAAUCAAAGAUAAUCAU	24	5.28084	2.10613	-1.25376	0.0960275	NA
csi-miRNA-582	UUUGGAAUCAAGUGAAACUCAACU	24	3.457	4.24294	0.23016	0.734281	NA
csi-miRNA-583	UAAACCAGGCUUGUUGAUAAUC	22	20.4734	23.6683	0.181082	0.60165	0.760887
csi-miRNA-584	UGAAAAUGAAGAUGACUGCUU	21	8.74897	5.08384	-0.802891	0.147929	NA
csi-miRNA-585	UUUGGAAUCAAGUGAAACUCAACU	24	3.51861	4.24294	0.21886	0.744142	NA
csi-miRNA-586	ACCGAGCGUGAACACCGUCACUGU	24	3.91157	4.10012	0.0502417	0.945314	NA
csi-miRNA-587	UUACCGUUGGGCCAAUUUUCAAAU	24	17.5656	32.5689	0.915754	0.00402606	0.0945314
csi-miRNA-588	AUUUCGGUAACUAAUAGGAUAUAC	24	8.71216	11.4718	0.377922	0.394608	NA
csi-miRNA-589	ACCUUGUGUAAGACUUUGAAGCCU	24	7.34813	5.19186	-0.497475	0.369873	NA
csi-miRNA-590	AGCCGUUUUCUGUAGAACAUAAAA	24	6.70129	10.1682	0.542395	0.260288	NA
csi-miRNA-591	UUGUUGGAUUUCUUUUCUUUGAUU	24	4.76216	5.88995	0.281368	0.638208	NA
csi-miRNA-592	AAUACUUGUAAUUCUCAUAUCACU	24	2.54021	1.85941	-0.446755	0.615981	NA
csi-miRNA-593	AUGGUCAGAGAACUCAAAGAGGUU	24	125.072	87.3446	-0.519386	0.00932247	0.101215
csi-miRNA-594	AAAAGUGUCAUAGCAUUUUGGGCU	24	14.7844	16.3048	0.111826	0.754879	NA
csi-miRNA-595	ACCUAGGUCGUUCUUUGUAAAGAA	24	7.95493	8.2776	0.0478116	0.922393	NA
csi-miRNA-596	AGUGUAUGCUACCGUGAACUGCCU	24	150.621	179.011	0.254984	0.155062	0.552408
csi-miRNA-597	GGAUUCGAUCUUUGUUGGGACC	22	4.66115	2.34921	-1.06464	0.158565	NA
csi-miRNA-598	UCAGUCACCAUUGUAGAUUCCGCC	24	5.03725	5.65147	0.235494	0.675915	NA
csi-miRNA-599	UUAACCUUCCACCAGUGAUCUG	22	38.2977	22.377	-0.797514	0.00679058	0.0973508
csi-miRNA-600	AGAGAAUAUCUAGAGCUGAGGAAG	24	6.76015	5.92886	-0.181436	0.739601	NA
csi-miRNA-601	AUAAUUUGGAACUUAUCAACAACU	24	3.40929	4.49426	0.489771	0.475315	NA
csi-miRNA-602	AAUGGCGAGAAUAAAUUCUGAAAU	24	27.6224	34.004	0.329068	0.293675	0.619981
csi-miRNA-603	UCUGAUCUACACUUGGCACUUGCG	24	5.58252	4.42467	-0.265743	0.676529	NA
csi-miRNA-604	UCUAGUCUGGAUUGUGGUACGGGC	24	19.2046	13.8558	-0.483433	0.194934	0.580757
csi-miRNA-605	AAGGAUUCUGCCCAGUGUUGUAGC	24	3.42251	2.76942	-0.336319	0.659507	NA
csi-miRNA-606	GAGAAAUAAUGAGACAAUAGAAUC	24	5.65751	5.68627	0.0497964	0.928518	NA
csi-miRNA-607	UUAGAAAUUCUGAAAUUGGACCUG	24	4.56406	3.96555	-0.181146	0.776724	NA
csi-miRNA-608	UUUGAUACGGAUCCAGAUACCC	22	3.94515	5.60843	0.454478	0.46679	NA
csi-miRNA-609	CAAAUCCGGAUUCUCUAGGGAGGA	24	6.3876	7.43717	0.236095	0.638598	NA
csi-miRNA-610	AACAGGUGUUGAAAGCUGAGCAUC	24	14.0923	17.9683	0.357092	0.364614	NA
csi-miRNA-611	CUGGACGCAACAUACAUUUGUAGU	24	5.95511	6.9515	0.261663	0.620272	NA
csi-miRNA-612	AAUUCUGAAUAGAGCUGAAUGUCU	24	18.3506	15.2296	-0.242635	0.496077	0.70691
csi-miRNA-613	CUAGAGACUGCUCUGCGUUGGAGC	24	21.0734	20.1747	-0.0384883	0.918261	0.969276
csi-miRNA-614	ACUGGAUAUGGAUAUGGAUAUAUC	24	3.18113	4.31665	0.485512	0.464124	NA
csi-miRNA-615	UUGGACAUGGAUAUGGAUUUUAUC	24	7.32585	5.47434	-0.398198	0.49906	NA
csi-miRNA-616	UUGGACAUGGAUAUGGAUUUUAUC	24	7.32585	5.47434	-0.398198	0.49906	NA
csi-miRNA-617	AUGGCGAGAAUAAAUUGAAUAGAA	24	17.8232	23.9059	0.446152	0.200218	0.580757
csi-miRNA-618	AGAGGAGAUGAAUUUGAAAAGGCU	24	12.1317	10.9047	-0.184178	0.655688	NA
csi-miRNA-619	UGAAAAUGAAGAUGACUGCUU	21	9.97489	5.11863	-0.992063	0.0650296	NA
csi-miRNA-620	AGAGUUUAUGACUGUAUCAUCACU	24	4.84854	3.64512	-0.459925	0.499303	NA
csi-miRNA-621	AAUUUUAUCUUUUUUGUAGGAACU	24	15.6739	11.1253	-0.461389	0.242735	NA
csi-miRNA-622	AGUGUAUGCCACUGUGAACUGCCU	24	2.95795	3.26334	0.156368	0.829563	NA
csi-miRNA-623	UAGAGAUUAGUUUGGAAGUCCAUC	24	7.77551	8.2474	0.0905201	0.856491	NA
csi-miRNA-624	UUCUCAAUGAUCACUAAAUAAGCU	24	14.8247	15.7029	0.0297228	0.938427	NA
csi-miRNA-625	UCUUGUAAGGUUUUGAAGAACACU	24	27.6035	27.8555	0.0152793	0.957202	0.98127
csi-miRNA-626	CAGAUCGUGAUCUAGGAGCCU	21	6.96089	7.12087	0.0187655	0.969963	NA
csi-miRNA-627	AUUUUUAUCUUAUUGAAUUCUCCU	24	5.95706	7.15566	0.250665	0.636969	NA
csi-miRNA-628	CAAGUUUGUCUGGAGUAGAUCCU	23	29.3152	28.5695	-0.01632	0.956221	0.98127
csi-miRNA-629	AUUGAUUGGUGAUAAAAUUGAGCU	24	3.50615	8.23916	1.20882	0.0366386	NA
csi-miRNA-630	AACUAUAGUCUGAAGUAGAAGCUA	24	8.92159	9.68661	0.134186	0.778606	NA
csi-miRNA-631	GUGCUCUCUACCAUUGUCAUA	21	24.5893	28.9472	0.237493	0.424023	0.653224
csi-miRNA-632	GUGCUCUCUACCAUUGUCAUA	21	24.5893	28.9472	0.237493	0.424023	0.653224
csi-miRNA-633	CUGGAUGCAACUGUGGCACGGU	22	7.54731	8.84523	0.280526	0.550471	NA
csi-miRNA-634	CGAGGACCGUCAGAUUGAGAC	21	8.69041	9.15789	0.0920068	0.839967	NA
csi-miRNA-635	CCACAUUAGUUUGUAUAAGAUAAG	24	6.65641	6.42278	0.0146988	0.977992	NA
csi-miRNA-636	CCAUCCAUGGGAUCCAUCAGACCU	24	34.2311	37.3204	0.115798	0.650665	0.77671
csi-miRNA-637	UUUAGAGAAUAAGAAUGAAGGAAU	24	7.43669	4.59404	-0.729906	0.194399	NA
csi-miRNA-638	CCAACGGCUGGAUGCAACUGU	21	15.2417	23.1099	0.584748	0.0820241	0.379035
csi-miRNA-639	UUUGGCGAGAAGUAUUGGAGGC	22	9.83445	11.0091	0.13959	0.754023	NA
csi-miRNA-640	UUUCCGCACUUUAAAUUUCUG	21	9.65954	7.78828	-0.286312	0.541009	NA
csi-miRNA-641	CAACGAUUGUAGAAAUAAUAUGAU	24	4.02538	7.68025	0.937543	0.105562	NA
csi-miRNA-642	CAACGAUUGUAGAAAUAAUAUGAU	24	4.02538	7.68025	0.937543	0.105562	NA
csi-miRNA-643	GAGAGUUGUGUUGUGAGAAUAAAC	24	18.179	17.8177	-0.0235534	0.947722	0.98127
csi-miRNA-644	AACCGUUGGAUGCACUUGGAU	21	11.996	10.2803	-0.189883	0.659281	NA
csi-miRNA-645	UAUGAUUUCCUGCAGUUCCUUC	22	33.5167	23.5955	-0.54319	0.0831216	0.379035
