# Supplementary material for: Next-Generation Sequencing Identification and Characterization of MicroRNAs in Dwarfed Citrus Trees Infected With Citrus Dwarfing Viroid in High-Density Plantings
Source: Front Microbiol. 2021 Apr 30;12:646273. doi: 10.3389/fmicb.2021.646273 (PMC8121382; doi:10.3389/fmicb.2021.646273)
Supplement: Supplementary Table 1 — Sequences submitted for stem-loop RT-qPCR of miRNAs. [file Data_Sheet_1.zip › Supplementary Tables/Table S6.xlsx]

## Sheet: Sheet1
Supplementary Table S6 | List of all novel miRNAs found in roots.
miRNA name	Sequence (5'-3')	Length	Normalized value		Log 2 Fold Change	P-value	Adjusted P-value	Significance label
			Non-infected	CDVd-infected
csi-miRNA-0	ACAAGAGUUUGUGACUGUAUCAUU	24	7.89957	9.78102	0.213117	0.652275	0.99653
csi-miRNA-01	AAAAUUCUUGACCCAUUUACCCGA	24	4.11271	3.31935	-0.371619	0.605314	0.99653
csi-miRNA-02	AUUGGAGUGAAGGGAGCUCC	20	78.5222	87.8417	0.17472	0.626771	0.99653
csi-miRNA-03	AGUUUCAGGAUUGGUUUGGGAUUC	24	7.54013	11.0685	0.530486	0.239042	0.99653
csi-miRNA-04	ACAAGAGUUUGUGACUGUAUCAUU	24	7.76572	9.78102	0.205238	0.669255	0.99653
csi-miRNA-05	UGAUUGAGCCGUGCCAAUAUC	21	5.84524	5.15505	-0.137329	0.820101	0.99653
csi-miRNA-06	ACGAGAGUUUGUGACUGUAUCAUU	24	8.82938	9.55681	0.155106	0.766837	0.99653
csi-miRNA-07	ACAAGAGUUUGUGACUGUAUCAUU	24	8.65352	10.5507	0.162036	0.720235	0.99653
csi-miRNA-08	ACAAGAGUUUGUGACUGUAUCAUU	24	8.50807	11.0872	0.261254	0.562574	0.99653
csi-miRNA-09	UUGUUAAAGUCUGAGAAAGCU	21	6.96488	4.85913	-0.422249	0.463786	0.99653
csi-miRNA-10	CGCCAAAGGAGAAUUGCCCUG	21	3.52513	4.22432	0.122061	0.857419	0.99653
csi-miRNA-11	UGAUUGAGCCGUGCCAAUAUC	21	5.84524	5.53989	-0.0412503	0.945285	0.99653
csi-miRNA-12	UCUUACCUAUGCCACCCAUUCC	22	420.167	404.789	-0.0558891	0.82332	0.99653
csi-miRNA-13	UUGCCAACUCCUCCCAUGCCGA	22	843.426	838.429	-0.00678228	0.972716	0.99653
csi-miRNA-14	UGCCUGGCUCCCUGUAUGCCG	21	3.76313	3.55292	-0.106562	0.883011	0.99653
csi-miRNA-15	AAAUGCGGAUUUGUUGUAUACACC	24	14.0507	19.599	0.41176	0.282076	0.99653
csi-miRNA-16	UGACAGAUCGUGAUCUGAGAGCCU	24	15.2508	12.5919	-0.189298	0.687581	0.99653
csi-miRNA-17	AUUUCCGUCUACAAACUGUUGUUA	24	7.93246	7.4271	-0.0917234	0.850864	0.99653
csi-miRNA-18	AAGAAAUUGGUAGAGACUCAAACU	24	5.2477	5.87132	0.00307779	0.995735	0.99653
csi-miRNA-19	UCAUGUGAGUGGAUGUAAGUUACA	24	7.13976	5.52118	-0.278271	0.635144	0.99653
csi-miRNA-20	GUGACAGAAGAGAGUGAGCAC	21	48.7316	39.2454	-0.290933	0.443781	0.99653
csi-miRNA-21	UUAAACGUAACGUAGCGCCAGCCU	24	1.83658	5.21822	1.75581	0.0182844	0.736829
csi-miRNA-22	UUGUCGCAGGAGCGGUGGCACC	22	591.228	605.468	0.0386236	0.935133	0.99653
csi-miRNA-23	CAGCAUUGAGAAAGGAUUGGGACC	24	14.0923	16.7624	0.240981	0.530915	0.99653
csi-miRNA-24	AUAAAAAACACUCUCAAACGCACC	24	27.576	30.4703	0.166207	0.63768	0.99653
csi-miRNA-25	UGAUUGAGCCGUGCCAAUAUC	21	5.9907	5.53989	-0.0829672	0.889798	0.99653
csi-miRNA-26	ACGGAAUGGUAGUGAAUUGAUAAC	24	32.1385	27.4399	-0.198331	0.567973	0.99653
csi-miRNA-27	ACAAGAGUUUGUGACUGUAUCAUU	24	8.05649	10.3363	0.226518	0.637903	0.99653
csi-miRNA-28	UUUUCUGCAACAUGAUUUCUG	21	15.886	18.9436	0.268201	0.456114	0.99653
csi-miRNA-29	ACGGAAUGGUAGUGAAUUGAUAAC	24	30.8327	26.2853	-0.196431	0.57446	0.99653
csi-miRNA-30	UCUGCCCUGAGCCACUUGAGAA	22	11.4475	5.97896	-0.796599	0.241811	0.99653
csi-miRNA-31	GGAUCAUGUGGUAGCUUCACC	21	8.95424	7.07736	-0.198109	0.742953	0.99653
csi-miRNA-32	UGAAGCUGCCAGCAUGAUCUA	21	5.7444	6.26321	0.230016	0.691406	0.99653
csi-miRNA-33	ACGGAAUGGUAGUGAAUUGAUAAC	24	32.0035	28.2985	-0.147392	0.669647	0.99653
csi-miRNA-34	CUUGGACUGAAGGGAGCUCCU	21	57.2737	69.0675	0.245876	0.532104	0.99653
csi-miRNA-35	UUGACAGAAGAGAGUGAGCAC	21	193.26	188.588	-0.0234086	0.94323	0.99653
csi-miRNA-36	UUGAUGAUUCAAGAGUGGAAAGCU	24	1.75598	2.54262	0.304286	0.738672	0.99653
csi-miRNA-37	UGAUUGAGCCGUGCCAAUAUC	21	7.21631	6.193	-0.181278	0.751993	0.99653
csi-miRNA-38	CUUUCAGCAGCCUCCGGCGUC	21	10.2804	9.87456	-0.0647459	0.895952	0.99653
csi-miRNA-39	AGAACCAGUCGAGUCUGAGGCUCC	24	7.67803	4.68874	-0.782199	0.198921	0.99653
csi-miRNA-40	UGAUUGAGCCGUGCCAAUAUC	21	5.36637	5.15505	-0.00902387	0.988249	0.99653
csi-miRNA-41	UUGACGGAAGAUAGAGAGCAC	21	145.245	202.6	0.496527	0.0899177	0.99653
csi-miRNA-42	UUGAUGAUUCAAGAGUGGAAAGCU	24	1.83149	3.86754	0.832974	0.325643	0.99653
csi-miRNA-43	ACAAGAGUUUGUGACUGUAUCAUU	24	8.27746	10.9894	0.270668	0.568393	0.99653
csi-miRNA-44	ACAAGAGUUUGUGACUGUAUCAUU	24	8.33007	10.3363	0.202991	0.668867	0.99653
csi-miRNA-45	CUUUAGUGCUGUAACUUUUAAGCU	24	3.58726	3.07915	-0.116569	0.869275	0.99653
csi-miRNA-46	AGAAUCUUGAUGAUGCUGCAU	21	89.9872	101.278	0.159595	0.57956	0.99653
csi-miRNA-47	UUUAUUUUAUUUACAGUUUGGGCC	24	4.28403	5.03847	0.36319	0.57031	0.99653
csi-miRNA-48	ACAAGAGUUUGUGACUGUAUCAUU	24	7.64856	9.51276	0.19147	0.691635	0.99653
csi-miRNA-49	ACAGAAUAGUAGUGAAUUGAUAAC	24	3.83539	4.55576	0.181509	0.774427	0.99653
csi-miRNA-50	AGCCAAUGUGGGACACAACUCAAC	24	10.3637	8.74266	-0.305284	0.5159	0.99653
csi-miRNA-51	AAUAAAGUCUGGGAUUCUCGGAUU	24	16.3464	18.6149	0.162286	0.689076	0.99653
csi-miRNA-52	UUGAUGAUUCAAGAGUGGAAAGCU	24	1.90144	1.88016	-0.229424	0.808364	0.99653
csi-miRNA-53	CGAACUCUCUCCCUCAACGGC	21	178.921	153.028	-0.228671	0.497478	0.99653
csi-miRNA-54	AGUGUAUGCUACCGUGAACUGCCU	24	3.36412	1.19899	-1.34866	0.15098	0.99653
csi-miRNA-55	AUAAGGCUGAGGAUUUUGAAAA	22	18.1436	16.5995	-0.13735	0.707703	0.99653
csi-miRNA-56	AAAAACUUAUUUUUGGCUGUAUAG	24	7.42706	5.12699	-0.582684	0.307432	0.99653
csi-miRNA-57	AUUCCUCAUUGUUUGGUCAACAGC	24	13.4933	9.75337	-0.41925	0.409667	0.99653
csi-miRNA-58	UGUGUUCUCAGGUCGCCCCUG	21	16.6001	15.5705	0.0346184	0.947572	0.99653
csi-miRNA-59	ACAAGAGUUUGUGACUGUAUCAUU	24	8.64881	10.9449	0.226773	0.609366	0.99653
csi-miRNA-60	ACAAGAGUUUGUGACUGUAUCAUU	24	8.27746	11.2576	0.306973	0.516615	0.99653
csi-miRNA-61	CAGAUCUAAGGUUUUGUAGCC	21	6.81425	7.07967	0.18896	0.735628	0.99653
csi-miRNA-62	UUGUUAAAGUCUGAGAAAGCU	21	13.9926	9.12791	-0.49493	0.265868	0.99653
csi-miRNA-63	UUCCAAAGGGAUCGCAUUGAUC	22	59.0802	53.4104	-0.16824	0.593004	0.99653
csi-miRNA-64	ACUGAUUUGUUUCUCUAAUAGCCU	24	3.17135	3.22148	-0.0373917	0.957151	0.99653
csi-miRNA-65	ACAAGAGUUUGUGACUGUAUCAUU	24	7.76572	10.0586	0.246543	0.606086	0.99653
csi-miRNA-66	AGAAUACUUGAGAAUUUGAAAACU	24	4.54427	3.76736	-0.15661	0.805789	0.99653
csi-miRNA-67	AAUUCUGAAUAGAUCUGAAUGUCU	24	52.4928	40.5149	-0.379157	0.239423	0.99653
csi-miRNA-68	UUUAUUUUAUUUACAGUUUGGGCC	24	4.28403	5.03847	0.36319	0.57031	0.99653
csi-miRNA-69	GGAUGAUGAACUUGAUGAGGU	21	2.03615	2.23694	0.124523	0.884542	0.99653
csi-miRNA-70	AACUGACAGCGGCUGUACUGUAGU	24	12.9345	10.2174	-0.38016	0.438811	0.99653
csi-miRNA-71	UGACAAUGUUACUCACCAUAAAGU	24	12.819	15.3209	0.16633	0.690649	0.99653
csi-miRNA-72	GGAUGAUGAACUUGAUGAGGU	21	2.03615	2.23694	0.124523	0.884542	0.99653
csi-miRNA-73	AUAUAUUGUUUGGACUUGGCA	21	6.28186	6.78334	0.304193	0.595297	0.99653
csi-miRNA-74	AUUACGGAUCAAGAAUUUUAAUCU	24	10.6005	9.85354	-0.117243	0.789824	0.99653
csi-miRNA-75	AGGCAGUCUCCUUGGCUAAG	20	9.67896	6.45191	-0.673276	0.186462	0.99653
csi-miRNA-76	AGGCAGUCUCCUUGGCUAAG	20	10.2752	6.45191	-0.737558	0.140337	0.99653
csi-miRNA-77	AGGCAGUCUCCUUGGCUAAG	20	9.53922	5.29738	-0.904019	0.083113	0.99653
csi-miRNA-78	UCUUGGACCAGGCUUCAUUCC	21	220.279	184.633	-0.248201	0.378297	0.99653
csi-miRNA-79	CUCGGACCAGGCUUCAUUCCCC	22	35.4719	32.2284	-0.123524	0.703784	0.99653
csi-miRNA-80	AACAUUAAAUUAGGAUGUGGAACC	24	5.66686	5.46777	-0.0533286	0.923234	0.99653
csi-miRNA-81	AUAGGUAGAUUUAGUUAAUAGGAU	24	6.4099	4.75191	-0.327889	0.568572	0.99653
csi-miRNA-82	CUCGGACCAGGCUUCAUUCCCC	22	40.9179	38.2584	-0.100727	0.743248	0.99653
csi-miRNA-83	GUGACAGAAGAUAGAGAGCGC	21	5.02119	2.265	-1.32051	0.0822791	0.99653
csi-miRNA-84	UUGUCGCUGGAAGAAUUCCUAAAU	24	12.931	11.7871	-0.0913287	0.832112	0.99653
csi-miRNA-85	CCUUAGAAGUCAAUUGUAAACAUU	24	6.25715	9.01323	0.495795	0.341715	0.99653
csi-miRNA-86	UCGCUUGGUGCAGGUCGGGAA	21	494.784	515.692	0.0658352	0.751443	0.99653
csi-miRNA-87	ACAAGAGUUUGUGACUGUAUCAUU	24	8.55104	10.6045	0.202979	0.668063	0.99653
csi-miRNA-88	GUUGAAUGUUGAAUGGUUGGCACC	24	2.17031	3.32871	0.649107	0.389162	0.99653
csi-miRNA-89	UCCUGUUGACCGAGCACUGAU	21	9.94117	11.3855	0.22639	0.666618	0.99653
csi-miRNA-90	CUCCAACGUUACACAACCACAAGU	24	5.56646	6.94479	0.442772	0.53159	0.99653
csi-miRNA-91	AAGCACGAGAGAAAGACGAGAGAA	24	5.21082	5.17145	-0.0474251	0.938406	0.99653
csi-miRNA-92	UCCUGUUGACCGAGCACUGAU	21	8.93756	9.9182	0.164396	0.778715	0.99653
csi-miRNA-93	AUACCUGUAGCCAUUCUGACCAAA	24	38.1269	40.4673	0.0597715	0.840755	0.99653
csi-miRNA-94	ACCAUUGAUUCGGUGCUCAGGACU	24	4.52105	5.28803	0.490617	0.456716	0.99653
csi-miRNA-95	UUAAACGUAACGUAGCGCCAGCCU	24	1.97632	5.49584	1.63135	0.0221937	0.736829
csi-miRNA-96	GAAUGCGGAUUUGACUCAAUC	21	7.82041	7.14988	-0.0416905	0.935416	0.99653
csi-miRNA-97	ACAAGAGUUUGUGACUGUAUCAUU	24	8.44956	9.8976	0.116832	0.798022	0.99653
csi-miRNA-98	CGGUUGAAGCUCUGCUUGAAAGC	23	4.92814	3.78607	-0.311981	0.61567	0.99653
csi-miRNA-99	CAAAGAUGAAGAACAAUGAAUGAU	24	5.17376	6.22811	0.203868	0.71969	0.99653
csi-miRNA-100	AUUUCGGUAACUAAUAGGAUAUAC	24	3.47615	3.24019	-0.0650388	0.925281	0.99653
csi-miRNA-101	ACCGAGUCUGGACAUUGUCACUGU	24	6.10964	8.61904	0.462476	0.41074	0.99653
csi-miRNA-102	AUUUCGGUAACUAAUAGGAUAUAC	24	3.47615	3.24019	-0.0650388	0.925281	0.99653
csi-miRNA-103	AUGGUCAGAGAACUCAAAGAGGUU	24	50.2629	43.47	-0.21625	0.499133	0.99653
csi-miRNA-104	AACCGUGGACUGUUGACUGAUGAC	24	11.9882	13.2521	0.052191	0.915654	0.99653
csi-miRNA-105	GCAUCGGCCUGCGGGAUCCC	20	10.933	10.3105	-0.0146442	0.977334	0.99653
csi-miRNA-106	GUGCUCUCUACCAUUGUCAUA	21	14.864	11.1851	-0.472567	0.279526	0.99653
csi-miRNA-107	GUGCUCUCUACCAUUGUCAUA	21	14.864	11.1851	-0.472567	0.279526	0.99653
