# Supplementary material for: Next-Generation Sequencing Identification and Characterization of MicroRNAs in Dwarfed Citrus Trees Infected With Citrus Dwarfing Viroid in High-Density Plantings
Source: Front Microbiol. 2021 Apr 30;12:646273. doi: 10.3389/fmicb.2021.646273 (PMC8121382; doi:10.3389/fmicb.2021.646273)
Supplement: Supplementary Table 1 — Sequences submitted for stem-loop RT-qPCR of miRNAs. [file Data_Sheet_1.zip › Supplementary Tables/Table S7.xlsx]

## Sheet: Sheet1
Supplementary Table S7 | List of predicted targets for conserved miRNAs in stems
miRNAs	Target (accession number)	Function	Expectation	Target start	Target end	Inhibition
csi-miR1515	orange1.1g013686m	LEAF RUST 10 DISEASE-RESISTANCE LOCUS RECEPTOR-LIKE PROTEIN KINASE-like 1.4 isoform X1	4	2	23	Translation
csi-miR1515	orange1.1g013686m	LEAF RUST 10 DISEASE-RESISTANCE LOCUS RECEPTOR-LIKE PROTEIN KINASE-like 1.4 isoform X1	4	3	23	Translation
csi-miR1515	orange1.1g013686m	LEAF RUST 10 DISEASE-RESISTANCE LOCUS RECEPTOR-LIKE PROTEIN KINASE-like 1.4 isoform X1	4	2	23	Translation
csi-miR1515	orange1.1g013686m	LEAF RUST 10 DISEASE-RESISTANCE LOCUS RECEPTOR-LIKE PROTEIN KINASE-like 1.4 isoform X1	4	2	23	Translation
csi-miR1515	orange1.1g013686m	LEAF RUST 10 DISEASE-RESISTANCE LOCUS RECEPTOR-LIKE PROTEIN KINASE-like 1.4 isoform X1	4	2	23	Translation
csi-miR1515	orange1.1g013740m	G2/mitotic-specific cyclin S13-7-like	2.5	791	812	Cleavage
csi-miR1515	orange1.1g013740m	G2/mitotic-specific cyclin S13-7-like	2.5	792	812	Cleavage
csi-miR1515	orange1.1g013740m	G2/mitotic-specific cyclin S13-7-like	2.5	791	812	Cleavage
csi-miR1515	orange1.1g013740m	G2/mitotic-specific cyclin S13-7-like	2.5	791	812	Cleavage
csi-miR1515	orange1.1g013740m	G2/mitotic-specific cyclin S13-7-like	2.5	791	812	Cleavage
csi-miR1515	orange1.1g016078m	G2/mitotic-specific cyclin S13-7-like	2.5	817	838	Cleavage
csi-miR1515	orange1.1g016078m	G2/mitotic-specific cyclin S13-7-like	2.5	818	838	Cleavage
csi-miR1515	orange1.1g016078m	G2/mitotic-specific cyclin S13-7-like	2.5	817	838	Cleavage
csi-miR1515	orange1.1g016078m	G2/mitotic-specific cyclin S13-7-like	2.5	817	838	Cleavage
csi-miR1515	orange1.1g016078m	G2/mitotic-specific cyclin S13-7-like	2.5	817	838	Cleavage
csi-miR1515	orange1.1g017315m	TMV resistance protein N-like	3	83	104	Translation
csi-miR1515	orange1.1g017315m	TMV resistance protein N-like	3	84	104	Translation
csi-miR1515	orange1.1g017315m	TMV resistance protein N-like	3	83	104	Translation
csi-miR1515	orange1.1g017315m	TMV resistance protein N-like	3	83	104	Translation
csi-miR1515	orange1.1g017315m	TMV resistance protein N-like	3	83	104	Translation
csi-miR1515	orange1.1g017353m	TMV resistance protein N-like	3	126	147	Translation
csi-miR1515	orange1.1g017353m	TMV resistance protein N-like	3	127	147	Translation
csi-miR1515	orange1.1g017353m	TMV resistance protein N-like	3	126	147	Translation
csi-miR1515	orange1.1g017353m	TMV resistance protein N-like	3	126	147	Translation
csi-miR1515	orange1.1g017353m	TMV resistance protein N-like	3	126	147	Translation
csi-miR1515	orange1.1g017364m	TMV resistance protein N-like	3	126	147	Translation
csi-miR1515	orange1.1g017364m	TMV resistance protein N-like	3	127	147	Translation
csi-miR1515	orange1.1g017364m	TMV resistance protein N-like	3	126	147	Translation
csi-miR1515	orange1.1g017364m	TMV resistance protein N-like	3	126	147	Translation
csi-miR1515	orange1.1g017364m	TMV resistance protein N-like	3	126	147	Translation
csi-miR1515	orange1.1g021787m	lipid phosphate phosphatase 2	3	1441	1462	Translation
csi-miR1515	orange1.1g021787m	lipid phosphate phosphatase 2	3	1442	1462	Translation
csi-miR1515	orange1.1g021787m	lipid phosphate phosphatase 2	3	1441	1462	Translation
csi-miR1515	orange1.1g021787m	lipid phosphate phosphatase 2	3	1441	1462	Translation
csi-miR1515	orange1.1g021787m	lipid phosphate phosphatase 2	3	1441	1462	Translation
csi-miR1515	orange1.1g037992m	thaumatin-like protein 1	3	176	197	Cleavage
csi-miR1515	orange1.1g037992m	thaumatin-like protein 1	3	177	197	Cleavage
csi-miR1515	orange1.1g037992m	thaumatin-like protein 1	3	176	197	Cleavage
csi-miR1515	orange1.1g037992m	thaumatin-like protein 1	3	176	197	Cleavage
csi-miR1515	orange1.1g037992m	thaumatin-like protein 1	3	176	197	Cleavage
csi-miR156	orange1.1g009653m	squamosa promoter-binding-like protein 6	1	1252	1271	Cleavage
csi-miR156	orange1.1g009653m	squamosa promoter-binding-like protein 6	1	1252	1271	Cleavage
csi-miR156	orange1.1g009653m	squamosa promoter-binding-like protein 6	1	1252	1271	Cleavage
csi-miR156	orange1.1g009653m	squamosa promoter-binding-like protein 6	1	1252	1271	Cleavage
csi-miR156	orange1.1g010591m	squamosa promoter-binding-like protein 6	1	1200	1219	Cleavage
csi-miR156	orange1.1g010591m	squamosa promoter-binding-like protein 6	1	1200	1219	Cleavage
csi-miR156	orange1.1g010591m	squamosa promoter-binding-like protein 6	1	1200	1219	Cleavage
csi-miR156	orange1.1g010591m	squamosa promoter-binding-like protein 6	1	1200	1219	Cleavage
csi-miR156	orange1.1g010865m	squamosa promoter-binding-like protein 6	1	1176	1195	Cleavage
csi-miR156	orange1.1g010865m	squamosa promoter-binding-like protein 6	1	1176	1195	Cleavage
csi-miR156	orange1.1g010865m	squamosa promoter-binding-like protein 6	1	1176	1195	Cleavage
csi-miR156	orange1.1g010865m	squamosa promoter-binding-like protein 6	1	1176	1195	Cleavage
csi-miR156	orange1.1g011662m	squamosa promoter-binding-like protein 2	1	1412	1431	Cleavage
csi-miR156	orange1.1g011662m	squamosa promoter-binding-like protein 2	1	1412	1431	Cleavage
csi-miR156	orange1.1g011662m	squamosa promoter-binding-like protein 2	1	1412	1431	Cleavage
csi-miR156	orange1.1g011662m	squamosa promoter-binding-like protein 2	1	1412	1431	Cleavage
csi-miR156	orange1.1g016364m	squamosa promoter-binding-like protein 2 isoform X1	1	1142	1161	Cleavage
csi-miR156	orange1.1g016364m	squamosa promoter-binding-like protein 2 isoform X1	1	1142	1161	Cleavage
csi-miR156	orange1.1g016364m	squamosa promoter-binding-like protein 2 isoform X1	1	1142	1161	Cleavage
csi-miR156	orange1.1g016364m	squamosa promoter-binding-like protein 2 isoform X1	1	1142	1161	Cleavage
csi-miR156	orange1.1g016971m	squamosa promoter-binding-like protein 13A	1	1149	1168	Cleavage
csi-miR156	orange1.1g016971m	squamosa promoter-binding-like protein 13A	1	1149	1168	Cleavage
csi-miR156	orange1.1g016971m	squamosa promoter-binding-like protein 13A	1	1149	1168	Cleavage
csi-miR156	orange1.1g016971m	squamosa promoter-binding-like protein 13A	1	1149	1168	Cleavage
csi-miR156	orange1.1g017256m	squamosa promoter-binding-like protein 7	1	716	735	Cleavage
csi-miR156	orange1.1g017256m	squamosa promoter-binding-like protein 7	1	716	735	Cleavage
csi-miR156	orange1.1g017256m	squamosa promoter-binding-like protein 7	1	716	735	Cleavage
csi-miR156	orange1.1g017256m	squamosa promoter-binding-like protein 7	1	716	735	Cleavage
csi-miR156	orange1.1g021420m	squamosa promoter-binding-like protein 16	1	777	796	Cleavage
csi-miR156	orange1.1g021420m	squamosa promoter-binding-like protein 16	1	777	796	Cleavage
csi-miR156	orange1.1g021420m	squamosa promoter-binding-like protein 16	1	777	796	Cleavage
csi-miR156	orange1.1g021420m	squamosa promoter-binding-like protein 16	1	777	796	Cleavage
csi-miR156	orange1.1g032310m	squamosa promoter-binding-like protein 3	1	576	595	Cleavage
csi-miR156	orange1.1g032310m	squamosa promoter-binding-like protein 3	1	576	595	Cleavage
csi-miR156	orange1.1g032310m	squamosa promoter-binding-like protein 3	1	576	595	Cleavage
csi-miR156	orange1.1g032310m	squamosa promoter-binding-like protein 3	1	576	595	Cleavage
csi-miR156	orange1.1g046416m	squamosa promoter-binding-like protein 9	1	812	831	Cleavage
csi-miR156	orange1.1g046416m	squamosa promoter-binding-like protein 9	1	812	831	Cleavage
csi-miR156	orange1.1g046416m	squamosa promoter-binding-like protein 9	1	812	831	Cleavage
csi-miR156	orange1.1g046416m	squamosa promoter-binding-like protein 9	1	812	831	Cleavage
csi-miR159	orange1.1g011938m	transcription factor MYB33	2.5	1468	1488	Cleavage
csi-miR159	orange1.1g011938m	transcription factor MYB33	2.5	1468	1488	Cleavage
csi-miR159	orange1.1g011938m	transcription factor MYB33	2.5	1468	1488	Cleavage
csi-miR159	orange1.1g011938m	transcription factor MYB33	2.5	1468	1488	Cleavage
csi-miR159	orange1.1g011938m	transcription factor MYB33	2.5	1468	1488	Cleavage
csi-miR159	orange1.1g012809m	transcription factor MYB33	2.5	942	962	Cleavage
csi-miR159	orange1.1g012809m	transcription factor MYB33	2.5	942	962	Cleavage
csi-miR159	orange1.1g012809m	transcription factor MYB33	2.5	942	962	Cleavage
csi-miR159	orange1.1g012809m	transcription factor MYB33	2.5	942	962	Cleavage
csi-miR159	orange1.1g012809m	transcription factor MYB33	2.5	942	962	Cleavage
csi-miR159	orange1.1g018087m	transcription factor MYB33	2.5	942	962	Cleavage
csi-miR159	orange1.1g018087m	transcription factor MYB33	2.5	942	962	Cleavage
csi-miR159	orange1.1g018087m	transcription factor MYB33	2.5	942	962	Cleavage
csi-miR159	orange1.1g018087m	transcription factor MYB33	2.5	942	962	Cleavage
csi-miR159	orange1.1g018087m	transcription factor MYB33	2.5	942	962	Cleavage
csi-miR159	orange1.1g018379m	protein SRG1	3	901	921	Translation
csi-miR159	orange1.1g018379m	protein SRG1	3	901	921	Translation
csi-miR159	orange1.1g018379m	protein SRG1	3	901	921	Translation
csi-miR159	orange1.1g018379m	protein SRG1	3	901	921	Translation
csi-miR159	orange1.1g018379m	protein SRG1	3	901	921	Translation
csi-miR159	orange1.1g038795m	transcription factor DUO1	2	97	117	Cleavage
csi-miR159	orange1.1g038795m	transcription factor DUO1	2	97	117	Cleavage
csi-miR159	orange1.1g038795m	transcription factor DUO1	2	97	117	Cleavage
csi-miR159	orange1.1g038795m	transcription factor DUO1	2	97	117	Cleavage
csi-miR159	orange1.1g038795m	transcription factor DUO1	2	97	117	Cleavage
csi-miR159	orange1.1g039708m	transcription factor MYB101-like	1.5	857	877	Cleavage
csi-miR159	orange1.1g039708m	transcription factor MYB101-like	1.5	857	877	Cleavage
csi-miR159	orange1.1g039708m	transcription factor MYB101-like	1.5	857	877	Cleavage
csi-miR159	orange1.1g039708m	transcription factor MYB101-like	1.5	857	877	Cleavage
csi-miR159	orange1.1g039708m	transcription factor MYB101-like	1.5	857	877	Cleavage
csi-miR159	orange1.1g044636m	SPOROCYTELESS-like EAR-containing protein 1	2.5	551	571	Cleavage
csi-miR159	orange1.1g044636m	SPOROCYTELESS-like EAR-containing protein 1	2.5	551	571	Cleavage
csi-miR159	orange1.1g044636m	SPOROCYTELESS-like EAR-containing protein 1	2.5	551	571	Cleavage
csi-miR159	orange1.1g044636m	SPOROCYTELESS-like EAR-containing protein 1	2.5	551	571	Cleavage
csi-miR159	orange1.1g044636m	SPOROCYTELESS-like EAR-containing protein 1	2.5	551	571	Cleavage
csi-miR159	orange1.1g044979m	SPOROCYTELESS-like EAR-containing protein 3	2.5	611	631	Cleavage
csi-miR159	orange1.1g044979m	SPOROCYTELESS-like EAR-containing protein 3	2.5	611	631	Cleavage
csi-miR159	orange1.1g044979m	SPOROCYTELESS-like EAR-containing protein 3	2.5	611	631	Cleavage
csi-miR159	orange1.1g044979m	SPOROCYTELESS-like EAR-containing protein 3	2.5	611	631	Cleavage
csi-miR159	orange1.1g044979m	SPOROCYTELESS-like EAR-containing protein 3	2.5	611	631	Cleavage
csi-miR159	orange1.1g046419m	transcription factor MYB120	2.5	1211	1231	Cleavage
csi-miR159	orange1.1g046419m	transcription factor MYB120	2.5	1211	1231	Cleavage
csi-miR159	orange1.1g046419m	transcription factor MYB120	2.5	1211	1231	Cleavage
csi-miR159	orange1.1g046419m	transcription factor MYB120	2.5	1211	1231	Cleavage
csi-miR159	orange1.1g046419m	transcription factor MYB120	2.5	1211	1231	Cleavage
csi-miR159	orange1.1g048191m	protein SPOROCYTELESS	3.5	425	446	Cleavage
csi-miR159	orange1.1g048191m	protein SPOROCYTELESS	3.5	425	446	Cleavage
csi-miR159	orange1.1g048191m	protein SPOROCYTELESS	3.5	425	446	Cleavage
csi-miR159	orange1.1g048191m	protein SPOROCYTELESS	3.5	425	446	Cleavage
csi-miR159	orange1.1g048191m	protein SPOROCYTELESS	3.5	425	446	Cleavage
csi-miR160	orange1.1g004896m	auxin response factor 18	0	1856	1876	Cleavage
csi-miR160	orange1.1g004896m	auxin response factor 18	0	1856	1876	Cleavage
csi-miR160	orange1.1g004896m	auxin response factor 18	0	1856	1876	Cleavage
csi-miR160	orange1.1g004898m	auxin response factor 18	0	1856	1876	Cleavage
csi-miR160	orange1.1g004898m	auxin response factor 18	0	1856	1876	Cleavage
csi-miR160	orange1.1g004898m	auxin response factor 18	0	1856	1876	Cleavage
csi-miR160	orange1.1g005075m	auxin response factor 18-like	0.5	1389	1409	Cleavage
csi-miR160	orange1.1g005075m	auxin response factor 18-like	0.5	1389	1409	Cleavage
csi-miR160	orange1.1g005075m	auxin response factor 18-like	0.5	1389	1409	Cleavage
csi-miR160	orange1.1g005296m	auxin response factor 18-like	0.5	1364	1384	Cleavage
csi-miR160	orange1.1g005296m	auxin response factor 18-like	0.5	1364	1384	Cleavage
csi-miR160	orange1.1g005296m	auxin response factor 18-like	0.5	1364	1384	Cleavage
csi-miR160	orange1.1g005482m	auxin response factor 18-like	0	1536	1556	Cleavage
csi-miR160	orange1.1g005482m	auxin response factor 18-like	0	1536	1556	Cleavage
csi-miR160	orange1.1g005482m	auxin response factor 18-like	0	1536	1556	Cleavage
csi-miR160	orange1.1g005799m	auxin response factor 18	0	1799	1819	Cleavage
csi-miR160	orange1.1g005799m	auxin response factor 18	0	1799	1819	Cleavage
csi-miR160	orange1.1g005799m	auxin response factor 18	0	1799	1819	Cleavage
csi-miR160	orange1.1g008078m	auxin response factor 17	0.5	1247	1267	Cleavage
csi-miR160	orange1.1g008078m	auxin response factor 17	0.5	1247	1267	Cleavage
csi-miR160	orange1.1g008078m	auxin response factor 17	0.5	1247	1267	Cleavage
csi-miR160	orange1.1g008088m	auxin response factor 17	0.5	1247	1267	Cleavage
csi-miR160	orange1.1g008088m	auxin response factor 17	0.5	1247	1267	Cleavage
csi-miR160	orange1.1g008088m	auxin response factor 17	0.5	1247	1267	Cleavage
csi-miR160	orange1.1g010411m	rhamnogalacturonan I rhamnosyltransferase 1	5	1936	1956	Cleavage
csi-miR160	orange1.1g010411m	rhamnogalacturonan I rhamnosyltransferase 1	5	1936	1956	Cleavage
csi-miR160	orange1.1g010411m	rhamnogalacturonan I rhamnosyltransferase 1	5	1936	1956	Cleavage
csi-miR160	orange1.1g015914m	O-fucosyltransferase 3	5	2021	2041	Cleavage
csi-miR160	orange1.1g015914m	O-fucosyltransferase 3	5	2021	2041	Cleavage
csi-miR160	orange1.1g015914m	O-fucosyltransferase 3	5	2021	2041	Cleavage
csi-miR162-3p	orange1.1g001360m	probable serine/threonine protein kinase IRE4 isoform X1	4.5	224	242	Cleavage
csi-miR162-3p	orange1.1g001370m	probable serine/threonine protein kinase IRE4 isoform X1	4.5	224	242	Cleavage
csi-miR162-3p	orange1.1g002590m	hypothetical protein CISIN_1g002590mg	3.5	1610	1630	Cleavage
csi-miR162-3p	orange1.1g002590m	hypothetical protein CISIN_1g002590mg	3.5	1612	1630	Cleavage
csi-miR162-3p	orange1.1g002590m	hypothetical protein CISIN_1g002590mg	3.5	1610	1630	Cleavage
csi-miR162-3p	orange1.1g002590m	hypothetical protein CISIN_1g002590mg	3.5	1610	1630	Cleavage
csi-miR162-3p	orange1.1g002653m	hypothetical protein CISIN_1g002590mg	3.5	1610	1630	Cleavage
csi-miR162-3p	orange1.1g002653m	hypothetical protein CISIN_1g002590mg	3.5	1612	1630	Cleavage
csi-miR162-3p	orange1.1g002653m	hypothetical protein CISIN_1g002590mg	3.5	1610	1630	Cleavage
csi-miR162-3p	orange1.1g002653m	hypothetical protein CISIN_1g002590mg	3.5	1610	1630	Cleavage
csi-miR162-3p	orange1.1g002825m	hypothetical protein CISIN_1g002590mg	3.5	1610	1630	Cleavage
csi-miR162-3p	orange1.1g002825m	hypothetical protein CISIN_1g002590mg	3.5	1612	1630	Cleavage
csi-miR162-3p	orange1.1g002825m	hypothetical protein CISIN_1g002590mg	3.5	1610	1630	Cleavage
csi-miR162-3p	orange1.1g002825m	hypothetical protein CISIN_1g002590mg	3.5	1610	1630	Cleavage
csi-miR162-3p	orange1.1g002993m	hypothetical protein CISIN_1g002590mg	3.5	1610	1630	Cleavage
csi-miR162-3p	orange1.1g002993m	hypothetical protein CISIN_1g002590mg	3.5	1612	1630	Cleavage
csi-miR162-3p	orange1.1g002993m	hypothetical protein CISIN_1g002590mg	3.5	1610	1630	Cleavage
csi-miR162-3p	orange1.1g002993m	hypothetical protein CISIN_1g002590mg	3.5	1610	1630	Cleavage
csi-miR162-3p	orange1.1g003554m	hypothetical protein CISIN_1g002590mg	3.5	1610	1630	Cleavage
csi-miR162-3p	orange1.1g003554m	hypothetical protein CISIN_1g002590mg	3.5	1612	1630	Cleavage
csi-miR162-3p	orange1.1g003554m	hypothetical protein CISIN_1g002590mg	3.5	1610	1630	Cleavage
csi-miR162-3p	orange1.1g003554m	hypothetical protein CISIN_1g002590mg	3.5	1610	1630	Cleavage
csi-miR162-3p	orange1.1g003560m	hypothetical protein CISIN_1g002590mg	3.5	1610	1630	Cleavage
csi-miR162-3p	orange1.1g003560m	hypothetical protein CISIN_1g002590mg	3.5	1610	1630	Cleavage
csi-miR162-3p	orange1.1g003560m	hypothetical protein CISIN_1g002590mg	3.5	1610	1630	Cleavage
csi-miR162-3p	orange1.1g026429m	7-dehydrocholesterol reductase	3	233	251	Cleavage
csi-miR162-3p	orange1.1g028452m	7-dehydrocholesterol reductase	3	233	251	Cleavage
csi-miR162-3p	orange1.1g029443m	7-dehydrocholesterol reductase	3	233	251	Cleavage
csi-miR162-3p	orange1.1g034723m	hypothetical protein CISIN_1g034723mg	4	142	161	Cleavage
csi-miR162-3p	orange1.1g034723m	hypothetical protein CISIN_1g034723mg	4	142	161	Cleavage
csi-miR162-3p	orange1.1g034723m	hypothetical protein CISIN_1g034723mg	4	142	161	Cleavage
csi-miR162-5p	orange1.1g001439m	receptor-like protein 13 isoform X8	4	1001	1022	Cleavage
csi-miR162-5p	orange1.1g001439m	receptor-like protein 13 isoform X8	4	1001	1022	Cleavage
csi-miR162-5p	orange1.1g001439m	receptor-like protein 13 isoform X8	4	1001	1022	Cleavage
csi-miR162-5p	orange1.1g001439m	receptor-like protein 13 isoform X8	4	1001	1022	Cleavage
csi-miR162-5p	orange1.1g001547m	receptor-like protein EIX1	4	1013	1034	Cleavage
csi-miR162-5p	orange1.1g001547m	receptor-like protein EIX1	4	1013	1034	Cleavage
csi-miR162-5p	orange1.1g001547m	receptor-like protein EIX1	4	1013	1034	Cleavage
csi-miR162-5p	orange1.1g001547m	receptor-like protein EIX1	4	1013	1034	Cleavage
csi-miR162-5p	orange1.1g003084m	receptor-like protein EIX1	4	712	733	Cleavage
csi-miR162-5p	orange1.1g003084m	receptor-like protein EIX1	4	712	733	Cleavage
csi-miR162-5p	orange1.1g003084m	receptor-like protein EIX1	4	712	733	Cleavage
csi-miR162-5p	orange1.1g003084m	receptor-like protein EIX1	4	712	733	Cleavage
csi-miR162-5p	orange1.1g003893m	receptor-like protein 15 isoform X4	4	153	174	Cleavage
csi-miR162-5p	orange1.1g003893m	receptor-like protein 15 isoform X4	4	153	174	Cleavage
csi-miR162-5p	orange1.1g003893m	receptor-like protein 15 isoform X4	4	153	174	Cleavage
csi-miR162-5p	orange1.1g003893m	receptor-like protein 15 isoform X4	4	153	174	Cleavage
csi-miR162-5p	orange1.1g008876m	probable leucine-rich repeat receptor-like protein kinase At1g35710	4	1049	1070	Cleavage
csi-miR162-5p	orange1.1g008876m	probable leucine-rich repeat receptor-like protein kinase At1g35710	4	1049	1070	Cleavage
csi-miR162-5p	orange1.1g008876m	probable leucine-rich repeat receptor-like protein kinase At1g35710	4	1049	1070	Cleavage
csi-miR162-5p	orange1.1g008876m	probable leucine-rich repeat receptor-like protein kinase At1g35710	4	1049	1070	Cleavage
csi-miR162-5p	orange1.1g039739m	receptor-like protein 15 isoform X1	4	306	327	Cleavage
csi-miR162-5p	orange1.1g039739m	receptor-like protein 15 isoform X1	4	306	327	Cleavage
csi-miR162-5p	orange1.1g039739m	receptor-like protein 15 isoform X1	4	306	327	Cleavage
csi-miR162-5p	orange1.1g039739m	receptor-like protein 15 isoform X1	4	306	327	Cleavage
csi-miR162-5p	orange1.1g040699m	receptor-like protein 13 isoform X5	4	306	327	Cleavage
csi-miR162-5p	orange1.1g040699m	receptor-like protein 13 isoform X5	4	306	327	Cleavage
csi-miR162-5p	orange1.1g040699m	receptor-like protein 13 isoform X5	4	306	327	Cleavage
csi-miR162-5p	orange1.1g040699m	receptor-like protein 13 isoform X5	4	306	327	Cleavage
csi-miR162-5p	orange1.1g044724m	receptor-like protein EIX1	4	663	684	Cleavage
csi-miR162-5p	orange1.1g044724m	receptor-like protein EIX1	4	663	684	Cleavage
csi-miR162-5p	orange1.1g044724m	receptor-like protein EIX1	4	663	684	Cleavage
csi-miR162-5p	orange1.1g044724m	receptor-like protein EIX1	4	663	684	Cleavage
csi-miR162-5p	orange1.1g045291m	receptor-like protein 15 isoform X1	4	387	408	Cleavage
csi-miR162-5p	orange1.1g045291m	receptor-like protein 15 isoform X1	4	387	408	Cleavage
csi-miR162-5p	orange1.1g045291m	receptor-like protein 15 isoform X1	4	387	408	Cleavage
csi-miR162-5p	orange1.1g045291m	receptor-like protein 15 isoform X1	4	387	408	Cleavage
csi-miR162-5p	orange1.1g048657m	LRR receptor-like serine/threonine-protein kinase GSO2	4	42	63	Cleavage
csi-miR162-5p	orange1.1g048657m	LRR receptor-like serine/threonine-protein kinase GSO2	4	42	63	Cleavage
csi-miR162-5p	orange1.1g048657m	LRR receptor-like serine/threonine-protein kinase GSO2	4	42	63	Cleavage
csi-miR162-5p	orange1.1g048657m	LRR receptor-like serine/threonine-protein kinase GSO2	4	42	63	Cleavage
csi-miR164	orange1.1g005098m	26S proteasome non-ATPase regulatory subunit 2 homolog A	4.5	58	78	Cleavage
csi-miR164	orange1.1g005098m	26S proteasome non-ATPase regulatory subunit 2 homolog A	4.5	58	78	Cleavage
csi-miR164	orange1.1g017636m	DUF642 domain-containing protein	2	1205	1225	Cleavage
csi-miR164	orange1.1g017636m	DUF642 domain-containing protein	2	1205	1225	Cleavage
csi-miR164	orange1.1g017827m	NAC domain-containing protein 100-like	1	787	807	Cleavage
csi-miR164	orange1.1g017827m	NAC domain-containing protein 100-like	1	787	807	Cleavage
csi-miR164	orange1.1g018950m	NAC domain-containing protein 100	2	779	799	Cleavage
csi-miR164	orange1.1g018950m	NAC domain-containing protein 100	2	779	799	Cleavage
csi-miR164	orange1.1g021411m	putative glucose-6-phosphate 1-epimerase	4	50	70	Cleavage
csi-miR164	orange1.1g021411m	putative glucose-6-phosphate 1-epimerase	4	50	70	Cleavage
csi-miR164	orange1.1g022869m	DUF642 domain-containing protein	2	1706	1726	Cleavage
csi-miR164	orange1.1g022869m	DUF642 domain-containing protein	2	1706	1726	Cleavage
csi-miR164	orange1.1g030909m	NAC domain-containing protein 21/22	2	660	680	Cleavage
csi-miR164	orange1.1g030909m	NAC domain-containing protein 21/22	2	660	680	Cleavage
csi-miR164	orange1.1g034471m	hypothetical protein CISIN_1g034471mg	4.5	369	389	Cleavage
csi-miR164	orange1.1g034471m	hypothetical protein CISIN_1g034471mg	4.5	369	389	Cleavage
csi-miR164	orange1.1g043061m	polygalacturonase QRT2-like	4.5	117	138	Cleavage
csi-miR164	orange1.1g043061m	polygalacturonase QRT2-like	4.5	117	138	Cleavage
csi-miR164	orange1.1g047710m	protein CUP-SHAPED COTYLEDON 2	1	737	757	Cleavage
csi-miR164	orange1.1g047710m	protein CUP-SHAPED COTYLEDON 2	1	737	757	Cleavage
csi-miR166a	orange1.1g003069m	homeobox-leucine zipper protein ATHB-14-like	1	892	913	Cleavage
csi-miR166a	orange1.1g003069m	homeobox-leucine zipper protein ATHB-14-like	1	892	913	Cleavage
csi-miR166a	orange1.1g003071m	homeobox-leucine zipper protein ATHB-8	1	792	813	Cleavage
csi-miR166a	orange1.1g003071m	homeobox-leucine zipper protein ATHB-8	1	792	813	Cleavage
csi-miR166a	orange1.1g003075m	homeobox-leucine zipper protein ATHB-14-like	1	892	913	Cleavage
csi-miR166a	orange1.1g003075m	homeobox-leucine zipper protein ATHB-14-like	1	892	913	Cleavage
csi-miR166a	orange1.1g003250m	homeobox-leucine zipper protein REVOLUTA	1	568	589	Cleavage
csi-miR166a	orange1.1g003250m	homeobox-leucine zipper protein REVOLUTA	1	568	589	Cleavage
csi-miR166a	orange1.1g004383m	homeobox-leucine zipper protein ATHB-14	1	542	563	Cleavage
csi-miR166a	orange1.1g004383m	homeobox-leucine zipper protein ATHB-14	1	542	563	Cleavage
csi-miR166a	orange1.1g004544m	homeobox-leucine zipper protein REVOLUTA	1	568	589	Cleavage
csi-miR166a	orange1.1g004544m	homeobox-leucine zipper protein REVOLUTA	1	568	589	Cleavage
csi-miR166a	orange1.1g004776m	homeobox-leucine zipper protein ATHB-8	1	792	813	Cleavage
csi-miR166a	orange1.1g004776m	homeobox-leucine zipper protein ATHB-8	1	792	813	Cleavage
csi-miR166a	orange1.1g008280m	pentatricopeptide repeat-containing protein At4g16835, mitochondrial	3.5	988	1009	Cleavage
csi-miR166a	orange1.1g008280m	pentatricopeptide repeat-containing protein At4g16835, mitochondrial	3.5	988	1009	Cleavage
csi-miR166a	orange1.1g009066m	pentatricopeptide repeat-containing protein At4g16835, mitochondrial	3.5	910	931	Cleavage
csi-miR166a	orange1.1g009066m	pentatricopeptide repeat-containing protein At4g16835, mitochondrial	3.5	910	931	Cleavage
csi-miR166a	orange1.1g048771m	homeobox-leucine zipper protein ATHB-15	0.5	550	571	Cleavage
csi-miR166a	orange1.1g048771m	homeobox-leucine zipper protein ATHB-15	0.5	550	571	Cleavage
csi-miR166b	orange1.1g003069m	homeobox-leucine zipper protein ATHB-14-like	1	892	913	Cleavage
csi-miR166b	orange1.1g003069m	homeobox-leucine zipper protein ATHB-14-like	1	892	913	Cleavage
csi-miR166b	orange1.1g003069m	homeobox-leucine zipper protein ATHB-14-like	1	892	913	Cleavage
csi-miR166b	orange1.1g003069m	homeobox-leucine zipper protein ATHB-14-like	1	892	913	Cleavage
csi-miR166b	orange1.1g003071m	homeobox-leucine zipper protein ATHB-8	1	792	813	Cleavage
csi-miR166b	orange1.1g003071m	homeobox-leucine zipper protein ATHB-8	1	792	813	Cleavage
csi-miR166b	orange1.1g003071m	homeobox-leucine zipper protein ATHB-8	1	792	813	Cleavage
csi-miR166b	orange1.1g003071m	homeobox-leucine zipper protein ATHB-8	1	792	813	Cleavage
csi-miR166b	orange1.1g003075m	homeobox-leucine zipper protein ATHB-14-like	1	892	913	Cleavage
csi-miR166b	orange1.1g003075m	homeobox-leucine zipper protein ATHB-14-like	1	892	913	Cleavage
csi-miR166b	orange1.1g003075m	homeobox-leucine zipper protein ATHB-14-like	1	892	913	Cleavage
csi-miR166b	orange1.1g003075m	homeobox-leucine zipper protein ATHB-14-like	1	892	913	Cleavage
csi-miR166b	orange1.1g003250m	homeobox-leucine zipper protein REVOLUTA	1	568	589	Cleavage
csi-miR166b	orange1.1g003250m	homeobox-leucine zipper protein REVOLUTA	1	568	589	Cleavage
csi-miR166b	orange1.1g003250m	homeobox-leucine zipper protein REVOLUTA	1	568	589	Cleavage
csi-miR166b	orange1.1g003250m	homeobox-leucine zipper protein REVOLUTA	1	568	589	Cleavage
csi-miR166b	orange1.1g004383m	homeobox-leucine zipper protein ATHB-14	1	542	563	Cleavage
csi-miR166b	orange1.1g004383m	homeobox-leucine zipper protein ATHB-14	1	542	563	Cleavage
csi-miR166b	orange1.1g004383m	homeobox-leucine zipper protein ATHB-14	1	542	563	Cleavage
csi-miR166b	orange1.1g004383m	homeobox-leucine zipper protein ATHB-14	1	542	563	Cleavage
csi-miR166b	orange1.1g004544m	homeobox-leucine zipper protein REVOLUTA	1	568	589	Cleavage
csi-miR166b	orange1.1g004544m	homeobox-leucine zipper protein REVOLUTA	1	568	589	Cleavage
csi-miR166b	orange1.1g004544m	homeobox-leucine zipper protein REVOLUTA	1	568	589	Cleavage
csi-miR166b	orange1.1g004544m	homeobox-leucine zipper protein REVOLUTA	1	568	589	Cleavage
csi-miR166b	orange1.1g004776m	homeobox-leucine zipper protein ATHB-8	1	792	813	Cleavage
csi-miR166b	orange1.1g004776m	homeobox-leucine zipper protein ATHB-8	1	792	813	Cleavage
csi-miR166b	orange1.1g004776m	homeobox-leucine zipper protein ATHB-8	1	792	813	Cleavage
csi-miR166b	orange1.1g004776m	homeobox-leucine zipper protein ATHB-8	1	792	813	Cleavage
csi-miR166b	orange1.1g014150m	F-box/FBD/LRR-repeat protein At1g13570-like	4.5	1577	1598	Translation
csi-miR166b	orange1.1g014150m	F-box/FBD/LRR-repeat protein At1g13570-like	4.5	1577	1598	Translation
csi-miR166b	orange1.1g014150m	F-box/FBD/LRR-repeat protein At1g13570-like	4.5	1577	1598	Translation
csi-miR166b	orange1.1g014150m	F-box/FBD/LRR-repeat protein At1g13570-like	4.5	1577	1598	Translation
csi-miR166b	orange1.1g041305m	glutathione S-transferase U17-like	5	221	242	Cleavage
csi-miR166b	orange1.1g041305m	glutathione S-transferase U17-like	5	221	242	Cleavage
csi-miR166b	orange1.1g041305m	glutathione S-transferase U17-like	5	221	242	Cleavage
csi-miR166b	orange1.1g041305m	glutathione S-transferase U17-like	5	221	242	Cleavage
csi-miR166b	orange1.1g048771m	homeobox-leucine zipper protein ATHB-15	0.5	550	571	Cleavage
csi-miR166b	orange1.1g048771m	homeobox-leucine zipper protein ATHB-15	0.5	550	571	Cleavage
csi-miR166b	orange1.1g048771m	homeobox-leucine zipper protein ATHB-15	0.5	550	571	Cleavage
csi-miR166b	orange1.1g048771m	homeobox-leucine zipper protein ATHB-15	0.5	550	571	Cleavage
csi-miR166c	orange1.1g003069m	homeobox-leucine zipper protein ATHB-14-like	1	894	913	Cleavage
csi-miR166c	orange1.1g003069m	homeobox-leucine zipper protein ATHB-14-like	1	894	913	Cleavage
csi-miR166c	orange1.1g003071m	homeobox-leucine zipper protein ATHB-8	1	794	813	Cleavage
csi-miR166c	orange1.1g003071m	homeobox-leucine zipper protein ATHB-8	1	794	813	Cleavage
csi-miR166c	orange1.1g003075m	homeobox-leucine zipper protein ATHB-14-like	1	894	913	Cleavage
csi-miR166c	orange1.1g003075m	homeobox-leucine zipper protein ATHB-14-like	1	894	913	Cleavage
csi-miR166c	orange1.1g003250m	homeobox-leucine zipper protein REVOLUTA	1	570	589	Cleavage
csi-miR166c	orange1.1g003250m	homeobox-leucine zipper protein REVOLUTA	1	570	589	Cleavage
csi-miR166c	orange1.1g004383m	homeobox-leucine zipper protein ATHB-14	1	544	563	Cleavage
csi-miR166c	orange1.1g004383m	homeobox-leucine zipper protein ATHB-14	1	544	563	Cleavage
csi-miR166c	orange1.1g004544m	homeobox-leucine zipper protein REVOLUTA	1	570	589	Cleavage
csi-miR166c	orange1.1g004544m	homeobox-leucine zipper protein REVOLUTA	1	570	589	Cleavage
csi-miR166c	orange1.1g004776m	homeobox-leucine zipper protein ATHB-8	1	794	813	Cleavage
csi-miR166c	orange1.1g004776m	homeobox-leucine zipper protein ATHB-8	1	794	813	Cleavage
csi-miR166c	orange1.1g013571m	IAA-amino acid hydrolase ILR1-like 3	3.5	418	437	Translation
csi-miR166c	orange1.1g013571m	IAA-amino acid hydrolase ILR1-like 3	3.5	418	437	Translation
csi-miR166c	orange1.1g020605m	IAA-amino acid hydrolase ILR1-like 3	3.5	418	437	Translation
csi-miR166c	orange1.1g020605m	IAA-amino acid hydrolase ILR1-like 3	3.5	418	437	Translation
csi-miR166c	orange1.1g048771m	homeobox-leucine zipper protein ATHB-15	0.5	552	571	Cleavage
csi-miR166c	orange1.1g048771m	homeobox-leucine zipper protein ATHB-15	0.5	552	571	Cleavage
csi-miR166d	orange1.1g003069m	homeobox-leucine zipper protein ATHB-14-like	1	893	913	Cleavage
csi-miR166d	orange1.1g003069m	homeobox-leucine zipper protein ATHB-14-like	1	893	913	Cleavage
csi-miR166d	orange1.1g003071m	homeobox-leucine zipper protein ATHB-8	1	793	813	Cleavage
csi-miR166d	orange1.1g003071m	homeobox-leucine zipper protein ATHB-8	1	793	813	Cleavage
csi-miR166d	orange1.1g003075m	homeobox-leucine zipper protein ATHB-14-like	1	893	913	Cleavage
csi-miR166d	orange1.1g003075m	homeobox-leucine zipper protein ATHB-14-like	1	893	913	Cleavage
csi-miR166d	orange1.1g003250m	homeobox-leucine zipper protein REVOLUTA	1	569	589	Cleavage
csi-miR166d	orange1.1g003250m	homeobox-leucine zipper protein REVOLUTA	1	569	589	Cleavage
csi-miR166d	orange1.1g004383m	homeobox-leucine zipper protein ATHB-14	1	543	563	Cleavage
csi-miR166d	orange1.1g004383m	homeobox-leucine zipper protein ATHB-14	1	543	563	Cleavage
csi-miR166d	orange1.1g004544m	homeobox-leucine zipper protein REVOLUTA	1	569	589	Cleavage
csi-miR166d	orange1.1g004544m	homeobox-leucine zipper protein REVOLUTA	1	569	589	Cleavage
csi-miR166d	orange1.1g004776m	homeobox-leucine zipper protein ATHB-8	1	793	813	Cleavage
csi-miR166d	orange1.1g004776m	homeobox-leucine zipper protein ATHB-8	1	793	813	Cleavage
csi-miR166d	orange1.1g013571m	IAA-amino acid hydrolase ILR1-like 3	3.5	417	437	Translation
csi-miR166d	orange1.1g013571m	IAA-amino acid hydrolase ILR1-like 3	3.5	417	437	Translation
csi-miR166d	orange1.1g020605m	IAA-amino acid hydrolase ILR1-like 3	3.5	417	437	Translation
csi-miR166d	orange1.1g020605m	IAA-amino acid hydrolase ILR1-like 3	3.5	417	437	Translation
csi-miR166d	orange1.1g048771m	homeobox-leucine zipper protein ATHB-15	0.5	551	571	Cleavage
csi-miR166d	orange1.1g048771m	homeobox-leucine zipper protein ATHB-15	0.5	551	571	Cleavage
csi-miR166e-3p	orange1.1g003069m	homeobox-leucine zipper protein ATHB-14-like	1	893	913	Cleavage
csi-miR166e-3p	orange1.1g003069m	homeobox-leucine zipper protein ATHB-14-like	1	893	913	Cleavage
csi-miR166e-3p	orange1.1g003069m	homeobox-leucine zipper protein ATHB-14-like	1	893	913	Cleavage
csi-miR166e-3p	orange1.1g003071m	homeobox-leucine zipper protein ATHB-8	1	793	813	Cleavage
csi-miR166e-3p	orange1.1g003071m	homeobox-leucine zipper protein ATHB-8	1	793	813	Cleavage
csi-miR166e-3p	orange1.1g003071m	homeobox-leucine zipper protein ATHB-8	1	793	813	Cleavage
csi-miR166e-3p	orange1.1g003075m	homeobox-leucine zipper protein ATHB-14-like	1	893	913	Cleavage
csi-miR166e-3p	orange1.1g003075m	homeobox-leucine zipper protein ATHB-14-like	1	893	913	Cleavage
csi-miR166e-3p	orange1.1g003075m	homeobox-leucine zipper protein ATHB-14-like	1	893	913	Cleavage
csi-miR166e-3p	orange1.1g003250m	homeobox-leucine zipper protein REVOLUTA	1	569	589	Cleavage
csi-miR166e-3p	orange1.1g003250m	homeobox-leucine zipper protein REVOLUTA	1	569	589	Cleavage
csi-miR166e-3p	orange1.1g003250m	homeobox-leucine zipper protein REVOLUTA	1	569	589	Cleavage
csi-miR166e-3p	orange1.1g004383m	homeobox-leucine zipper protein ATHB-14	1	543	563	Cleavage
csi-miR166e-3p	orange1.1g004383m	homeobox-leucine zipper protein ATHB-14	1	543	563	Cleavage
csi-miR166e-3p	orange1.1g004383m	homeobox-leucine zipper protein ATHB-14	1	543	563	Cleavage
csi-miR166e-3p	orange1.1g004544m	homeobox-leucine zipper protein REVOLUTA	1	569	589	Cleavage
csi-miR166e-3p	orange1.1g004544m	homeobox-leucine zipper protein REVOLUTA	1	569	589	Cleavage
csi-miR166e-3p	orange1.1g004544m	homeobox-leucine zipper protein REVOLUTA	1	569	589	Cleavage
csi-miR166e-3p	orange1.1g004776m	homeobox-leucine zipper protein ATHB-8	1	793	813	Cleavage
csi-miR166e-3p	orange1.1g004776m	homeobox-leucine zipper protein ATHB-8	1	793	813	Cleavage
csi-miR166e-3p	orange1.1g004776m	homeobox-leucine zipper protein ATHB-8	1	793	813	Cleavage
csi-miR166e-3p	orange1.1g013571m	IAA-amino acid hydrolase ILR1-like 3	3.5	417	437	Translation
csi-miR166e-3p	orange1.1g013571m	IAA-amino acid hydrolase ILR1-like 3	3.5	417	437	Translation
csi-miR166e-3p	orange1.1g013571m	IAA-amino acid hydrolase ILR1-like 3	3.5	417	437	Translation
csi-miR166e-3p	orange1.1g020605m	IAA-amino acid hydrolase ILR1-like 3	3.5	417	437	Translation
csi-miR166e-3p	orange1.1g020605m	IAA-amino acid hydrolase ILR1-like 3	3.5	417	437	Translation
csi-miR166e-3p	orange1.1g020605m	IAA-amino acid hydrolase ILR1-like 3	3.5	417	437	Translation
csi-miR166e-3p	orange1.1g048771m	homeobox-leucine zipper protein ATHB-15	0.5	551	571	Cleavage
csi-miR166e-3p	orange1.1g048771m	homeobox-leucine zipper protein ATHB-15	0.5	551	571	Cleavage
csi-miR166e-3p	orange1.1g048771m	homeobox-leucine zipper protein ATHB-15	0.5	551	571	Cleavage
csi-miR166e-5p	orange1.1g003247m	DUF1296 domain-containing protein	3.5	1043	1063	Cleavage
csi-miR166e-5p	orange1.1g003247m	DUF1296 domain-containing protein	3.5	1043	1063	Cleavage
csi-miR166e-5p	orange1.1g003247m	DUF1296 domain-containing protein	3.5	1043	1063	Cleavage
csi-miR166e-5p	orange1.1g005896m	putative disease resistance RPP13-like protein 1	4	997	1017	Cleavage
csi-miR166e-5p	orange1.1g005896m	putative disease resistance RPP13-like protein 1	4	997	1017	Cleavage
csi-miR166e-5p	orange1.1g005896m	putative disease resistance RPP13-like protein 1	4	997	1017	Cleavage
csi-miR166e-5p	orange1.1g008303m	serine/threonine-protein kinase Nek1 isoform X3	3	789	809	Cleavage
csi-miR166e-5p	orange1.1g008303m	serine/threonine-protein kinase Nek1 isoform X3	3	789	809	Cleavage
csi-miR166e-5p	orange1.1g008303m	serine/threonine-protein kinase Nek1 isoform X3	3	789	809	Cleavage
csi-miR166e-5p	orange1.1g014143m	COP9 signalosome complex subunit 2	3.5	1966	1986	Cleavage
csi-miR166e-5p	orange1.1g014143m	COP9 signalosome complex subunit 2	3.5	1966	1986	Cleavage
csi-miR166e-5p	orange1.1g014143m	COP9 signalosome complex subunit 2	3.5	1966	1986	Cleavage
csi-miR166e-5p	orange1.1g014255m	COP9 signalosome complex subunit 2	3.5	1715	1735	Cleavage
csi-miR166e-5p	orange1.1g014255m	COP9 signalosome complex subunit 2	3.5	1715	1735	Cleavage
csi-miR166e-5p	orange1.1g014255m	COP9 signalosome complex subunit 2	3.5	1715	1735	Cleavage
csi-miR166e-5p	orange1.1g014350m	amino acid transporter AVT3B-like	3.5	2062	2082	Cleavage
csi-miR166e-5p	orange1.1g014350m	amino acid transporter AVT3B-like	3.5	2062	2082	Cleavage
csi-miR166e-5p	orange1.1g014350m	COP9 signalosome complex subunit 2	3.5	2062	2082	Cleavage
csi-miR166e-5p	orange1.1g014996m	serine/threonine-protein kinase Nek1 isoform X3	3	315	335	Cleavage
csi-miR166e-5p	orange1.1g014996m	serine/threonine-protein kinase Nek1 isoform X3	3	315	335	Cleavage
csi-miR166e-5p	orange1.1g014996m	serine/threonine-protein kinase Nek1 isoform X3	3	315	335	Cleavage
csi-miR166e-5p	orange1.1g018294m	COP9 signalosome complex subunit 2	3.5	2198	2218	Cleavage
csi-miR166e-5p	orange1.1g018294m	COP9 signalosome complex subunit 2	3.5	2198	2218	Cleavage
csi-miR166e-5p	orange1.1g018294m	COP9 signalosome complex subunit 2	3.5	2198	2218	Cleavage
csi-miR166e-5p	orange1.1g020429m	annexin D3	3.5	2080	2100	Cleavage
csi-miR166e-5p	orange1.1g020429m	annexin D3	3.5	2080	2100	Cleavage
csi-miR166e-5p	orange1.1g020429m	COP9 signalosome complex subunit 2	3.5	2080	2100	Cleavage
csi-miR166e-5p	orange1.1g023037m	inositol-tetrakisphosphate 1-kinase 3 isoform X1	3.5	2193	2213	Cleavage
csi-miR166e-5p	orange1.1g023037m	inositol-tetrakisphosphate 1-kinase 3 isoform X1	3.5	2193	2213	Cleavage
csi-miR166e-5p	orange1.1g023037m	inositol-tetrakisphosphate 1-kinase 3 isoform X1	3.5	2193	2213	Cleavage
csi-miR167a	orange1.1g003544m	auxin response factor 8 isoform X4	3.5	2649	2669	Cleavage
csi-miR167a	orange1.1g003544m	auxin response factor 8 isoform X4	3.5	2649	2669	Cleavage
csi-miR167a	orange1.1g003544m	auxin response factor 8 isoform X4	3.5	2649	2669	Cleavage
csi-miR167a	orange1.1g003544m	auxin response factor 8 isoform X4	3.5	2649	2669	Cleavage
csi-miR167a	orange1.1g003544m	auxin response factor 8 isoform X4	3.5	2649	2669	Cleavage
csi-miR167a	orange1.1g003544m	auxin response factor 8 isoform X4	3.5	2649	2669	Cleavage
csi-miR167a	orange1.1g003731m	auxin response factor 8 isoform X4	3.5	2254	2274	Cleavage
csi-miR167a	orange1.1g003731m	auxin response factor 8 isoform X4	3.5	2254	2274	Cleavage
csi-miR167a	orange1.1g003731m	auxin response factor 8 isoform X4	3.5	2254	2274	Cleavage
csi-miR167a	orange1.1g003731m	auxin response factor 8 isoform X4	3.5	2254	2274	Cleavage
csi-miR167a	orange1.1g003731m	auxin response factor 8 isoform X4	3.5	2254	2274	Cleavage
csi-miR167a	orange1.1g003731m	auxin response factor 8 isoform X4	3.5	2254	2274	Cleavage
csi-miR167a	orange1.1g003949m	auxin response factor 8 isoform X4	3.5	2568	2588	Cleavage
csi-miR167a	orange1.1g003949m	auxin response factor 8 isoform X4	3.5	2568	2588	Cleavage
csi-miR167a	orange1.1g003949m	auxin response factor 8 isoform X4	3.5	2568	2588	Cleavage
csi-miR167a	orange1.1g003949m	auxin response factor 8 isoform X4	3.5	2568	2588	Cleavage
csi-miR167a	orange1.1g003949m	auxin response factor 8 isoform X4	3.5	2568	2588	Cleavage
csi-miR167a	orange1.1g003949m	auxin response factor 8 isoform X4	3.5	2568	2588	Cleavage
csi-miR167a	orange1.1g004031m	auxin response factor 8 isoform X4	3.5	2550	2570	Cleavage
csi-miR167a	orange1.1g004031m	auxin response factor 8 isoform X4	3.5	2550	2570	Cleavage
csi-miR167a	orange1.1g004031m	auxin response factor 8 isoform X4	3.5	2550	2570	Cleavage
csi-miR167a	orange1.1g004031m	auxin response factor 8 isoform X4	3.5	2550	2570	Cleavage
csi-miR167a	orange1.1g004031m	auxin response factor 8 isoform X4	3.5	2550	2570	Cleavage
csi-miR167a	orange1.1g004031m	auxin response factor 8 isoform X4	3.5	2550	2570	Cleavage
csi-miR167a	orange1.1g004105m	auxin response factor 8 isoform X4	3.5	2649	2669	Cleavage
csi-miR167a	orange1.1g004105m	auxin response factor 8 isoform X4	3.5	2649	2669	Cleavage
csi-miR167a	orange1.1g004105m	auxin response factor 8 isoform X4	3.5	2649	2669	Cleavage
csi-miR167a	orange1.1g004105m	auxin response factor 8 isoform X4	3.5	2649	2669	Cleavage
csi-miR167a	orange1.1g004105m	auxin response factor 8 isoform X4	3.5	2649	2669	Cleavage
csi-miR167a	orange1.1g004105m	auxin response factor 8 isoform X4	3.5	2649	2669	Cleavage
csi-miR167a	orange1.1g004237m	auxin response factor 8 isoform X4	3.5	2649	2669	Cleavage
csi-miR167a	orange1.1g004237m	auxin response factor 8 isoform X4	3.5	2649	2669	Cleavage
csi-miR167a	orange1.1g004237m	auxin response factor 8 isoform X4	3.5	2649	2669	Cleavage
csi-miR167a	orange1.1g004237m	auxin response factor 8 isoform X4	3.5	2649	2669	Cleavage
csi-miR167a	orange1.1g004237m	auxin response factor 8 isoform X4	3.5	2649	2669	Cleavage
csi-miR167a	orange1.1g004237m	auxin response factor 8 isoform X4	3.5	2649	2669	Cleavage
csi-miR167a	orange1.1g008489m	DExH-box ATP-dependent RNA helicase DExH16, mitochondrial	4.25	1846	1868	Cleavage
csi-miR167a	orange1.1g008489m	DExH-box ATP-dependent RNA helicase DExH16, mitochondrial	4.25	1846	1868	Cleavage
csi-miR167a	orange1.1g008489m	DExH-box ATP-dependent RNA helicase DExH16, mitochondrial	4.25	1846	1868	Cleavage
csi-miR167a	orange1.1g008489m	DExH-box ATP-dependent RNA helicase DExH16, mitochondrial	4.25	1846	1868	Cleavage
csi-miR167a	orange1.1g008489m	DExH-box ATP-dependent RNA helicase DExH16, mitochondrial	4.25	1846	1868	Cleavage
csi-miR167a	orange1.1g008489m	DExH-box ATP-dependent RNA helicase DExH16, mitochondrial	4.25	1846	1868	Cleavage
csi-miR167a	orange1.1g010836m	DExH-box ATP-dependent RNA helicase DExH16, mitochondrial	4.25	1787	1809	Cleavage
csi-miR167a	orange1.1g010836m	DExH-box ATP-dependent RNA helicase DExH16, mitochondrial	4.25	1787	1809	Cleavage
csi-miR167a	orange1.1g010836m	DExH-box ATP-dependent RNA helicase DExH16, mitochondrial	4.25	1787	1809	Cleavage
csi-miR167a	orange1.1g010836m	DExH-box ATP-dependent RNA helicase DExH16, mitochondrial	4.25	1787	1809	Cleavage
csi-miR167a	orange1.1g010836m	DExH-box ATP-dependent RNA helicase DExH16, mitochondrial	4.25	1787	1809	Cleavage
csi-miR167a	orange1.1g010836m	DExH-box ATP-dependent RNA helicase DExH16, mitochondrial	4.25	1787	1809	Cleavage
csi-miR167a	orange1.1g014999m	DExH-box ATP-dependent RNA helicase DExH16, mitochondrial	4.25	1982	2004	Cleavage
csi-miR167a	orange1.1g014999m	DExH-box ATP-dependent RNA helicase DExH16, mitochondrial	4.25	1982	2004	Cleavage
csi-miR167a	orange1.1g014999m	DExH-box ATP-dependent RNA helicase DExH16, mitochondrial	4.25	1982	2004	Cleavage
csi-miR167a	orange1.1g014999m	DExH-box ATP-dependent RNA helicase DExH16, mitochondrial	4.25	1982	2004	Cleavage
csi-miR167a	orange1.1g014999m	DExH-box ATP-dependent RNA helicase DExH16, mitochondrial	4.25	1982	2004	Cleavage
csi-miR167a	orange1.1g014999m	DExH-box ATP-dependent RNA helicase DExH16, mitochondrial	4.25	1982	2004	Cleavage
csi-miR167a	orange1.1g015049m	DExH-box ATP-dependent RNA helicase DExH16, mitochondrial	4.25	1564	1586	Cleavage
csi-miR167a	orange1.1g015049m	DExH-box ATP-dependent RNA helicase DExH16, mitochondrial	4.25	1564	1586	Cleavage
csi-miR167a	orange1.1g015049m	DExH-box ATP-dependent RNA helicase DExH16, mitochondrial	4.25	1564	1586	Cleavage
csi-miR167a	orange1.1g015049m	DExH-box ATP-dependent RNA helicase DExH16, mitochondrial	4.25	1564	1586	Cleavage
csi-miR167a	orange1.1g015049m	DExH-box ATP-dependent RNA helicase DExH16, mitochondrial	4.25	1564	1586	Cleavage
csi-miR167a	orange1.1g015049m	DExH-box ATP-dependent RNA helicase DExH16, mitochondrial	4.25	1564	1586	Cleavage
csi-miR167b	orange1.1g002390m	auxin response factor 6	3.5	3349	3369	Cleavage
csi-miR167b	orange1.1g002390m	auxin response factor 6	3.5	3349	3369	Cleavage
csi-miR167b	orange1.1g002390m	auxin response factor 6	3.5	3349	3369	Cleavage
csi-miR167b	orange1.1g002390m	auxin response factor 6	3.5	3349	3369	Cleavage
csi-miR167b	orange1.1g002390m	auxin response factor 6	3.5	3349	3369	Cleavage
csi-miR167b	orange1.1g002390m	auxin response factor 6	3.5	3349	3369	Cleavage
csi-miR167b	orange1.1g002390m	auxin response factor 6	3.5	3349	3369	Cleavage
csi-miR167b	orange1.1g002629m	auxin response factor 6-like	3.5	2915	2935	Cleavage
csi-miR167b	orange1.1g002629m	auxin response factor 6-like	3.5	2915	2935	Cleavage
csi-miR167b	orange1.1g002629m	auxin response factor 6-like	3.5	2915	2935	Cleavage
csi-miR167b	orange1.1g002629m	auxin response factor 6-like	3.5	2915	2935	Cleavage
csi-miR167b	orange1.1g002629m	auxin response factor 6-like	3.5	2915	2935	Cleavage
csi-miR167b	orange1.1g002629m	auxin response factor 6-like	3.5	2915	2935	Cleavage
csi-miR167b	orange1.1g002629m	auxin response factor 6-like	3.5	2915	2935	Cleavage
csi-miR167b	orange1.1g002737m	auxin response factor 6-like	3.5	2879	2899	Cleavage
csi-miR167b	orange1.1g002737m	auxin response factor 6-like	3.5	2879	2899	Cleavage
csi-miR167b	orange1.1g002737m	auxin response factor 6-like	3.5	2879	2899	Cleavage
csi-miR167b	orange1.1g002737m	auxin response factor 6-like	3.5	2879	2899	Cleavage
csi-miR167b	orange1.1g002737m	auxin response factor 6-like	3.5	2879	2899	Cleavage
csi-miR167b	orange1.1g002737m	auxin response factor 6-like	3.5	2879	2899	Cleavage
csi-miR167b	orange1.1g002737m	auxin response factor 6-like	3.5	2879	2899	Cleavage
csi-miR167b	orange1.1g003286m	auxin response factor 6 isoform X2	3.5	3750	3770	Cleavage
csi-miR167b	orange1.1g003286m	auxin response factor 6 isoform X2	3.5	3750	3770	Cleavage
csi-miR167b	orange1.1g003286m	auxin response factor 6 isoform X2	3.5	3750	3770	Cleavage
csi-miR167b	orange1.1g003286m	auxin response factor 6 isoform X2	3.5	3750	3770	Cleavage
csi-miR167b	orange1.1g003286m	auxin response factor 6 isoform X2	3.5	3750	3770	Cleavage
csi-miR167b	orange1.1g003286m	auxin response factor 6 isoform X2	3.5	3750	3770	Cleavage
csi-miR167b	orange1.1g003286m	auxin response factor 6 isoform X2	3.5	3750	3770	Cleavage
csi-miR167b	orange1.1g003505m	auxin response factor 6-like	3.5	3009	3029	Cleavage
csi-miR167b	orange1.1g003505m	auxin response factor 6-like	3.5	3009	3029	Cleavage
csi-miR167b	orange1.1g003505m	auxin response factor 6-like	3.5	3009	3029	Cleavage
csi-miR167b	orange1.1g003505m	auxin response factor 6-like	3.5	3009	3029	Cleavage
csi-miR167b	orange1.1g003505m	auxin response factor 6-like	3.5	3009	3029	Cleavage
csi-miR167b	orange1.1g003505m	auxin response factor 6-like	3.5	3009	3029	Cleavage
csi-miR167b	orange1.1g003505m	auxin response factor 6-like	3.5	3009	3029	Cleavage
csi-miR167b	orange1.1g003506m	auxin response factor 6-like	3.5	2622	2642	Cleavage
csi-miR167b	orange1.1g003506m	auxin response factor 6-like	3.5	2622	2642	Cleavage
csi-miR167b	orange1.1g003506m	auxin response factor 6-like	3.5	2622	2642	Cleavage
csi-miR167b	orange1.1g003506m	auxin response factor 6-like	3.5	2622	2642	Cleavage
csi-miR167b	orange1.1g003506m	auxin response factor 6-like	3.5	2622	2642	Cleavage
csi-miR167b	orange1.1g003506m	auxin response factor 6-like	3.5	2622	2642	Cleavage
csi-miR167b	orange1.1g003506m	auxin response factor 6-like	3.5	2622	2642	Cleavage
csi-miR167b	orange1.1g021495m	inositol-tetrakisphosphate 1-kinase 3 isoform X1	4.5	1232	1252	Cleavage
csi-miR167b	orange1.1g021495m	inositol-tetrakisphosphate 1-kinase 3 isoform X1	4.5	1232	1252	Cleavage
csi-miR167b	orange1.1g021495m	inositol-tetrakisphosphate 1-kinase 3 isoform X1	4.5	1232	1252	Cleavage
csi-miR167b	orange1.1g021495m	inositol-tetrakisphosphate 1-kinase 3 isoform X1	4.5	1232	1252	Cleavage
csi-miR167b	orange1.1g021495m	inositol-tetrakisphosphate 1-kinase 3 isoform X1	4.5	1232	1252	Cleavage
csi-miR167b	orange1.1g021495m	inositol-tetrakisphosphate 1-kinase 3 isoform X1	4.5	1232	1252	Cleavage
csi-miR167b	orange1.1g021495m	inositol-tetrakisphosphate 1-kinase 3 isoform X1	4.5	1232	1252	Cleavage
csi-miR167b	orange1.1g022979m	inositol-tetrakisphosphate 1-kinase 3 isoform X1	4.5	1342	1362	Cleavage
csi-miR167b	orange1.1g022979m	inositol-tetrakisphosphate 1-kinase 3 isoform X1	4.5	1342	1362	Cleavage
csi-miR167b	orange1.1g022979m	inositol-tetrakisphosphate 1-kinase 3 isoform X1	4.5	1342	1362	Cleavage
csi-miR167b	orange1.1g022979m	inositol-tetrakisphosphate 1-kinase 3 isoform X1	4.5	1342	1362	Cleavage
csi-miR167b	orange1.1g022979m	inositol-tetrakisphosphate 1-kinase 3 isoform X1	4.5	1342	1362	Cleavage
csi-miR167b	orange1.1g022979m	inositol-tetrakisphosphate 1-kinase 3 isoform X1	4.5	1342	1362	Cleavage
csi-miR167b	orange1.1g022979m	inositol-tetrakisphosphate 1-kinase 3 isoform X1	4.5	1342	1362	Cleavage
csi-miR167b	orange1.1g023136m	UDP-xylose transporter 3 isoform X1	4	968	988	Cleavage
csi-miR167b	orange1.1g023136m	UDP-xylose transporter 3 isoform X1	4	968	988	Cleavage
csi-miR167b	orange1.1g023136m	UDP-xylose transporter 3 isoform X1	4	968	988	Cleavage
csi-miR167b	orange1.1g023136m	UDP-xylose transporter 3 isoform X1	4	968	988	Cleavage
csi-miR167b	orange1.1g023136m	UDP-xylose transporter 3 isoform X1	4	968	988	Cleavage
csi-miR167b	orange1.1g023136m	UDP-xylose transporter 3 isoform X1	4	968	988	Cleavage
csi-miR167b	orange1.1g023136m	UDP-xylose transporter 3 isoform X1	4	968	988	Cleavage
csi-miR167b	orange1.1g044031m	UDP-glycosyltransferase 88B1	3.5	737	757	Cleavage
csi-miR167b	orange1.1g044031m	UDP-glycosyltransferase 88B1	3.5	737	757	Cleavage
csi-miR167b	orange1.1g044031m	UDP-glycosyltransferase 88B1	3.5	737	757	Cleavage
csi-miR167b	orange1.1g044031m	UDP-glycosyltransferase 88B1	3.5	737	757	Cleavage
csi-miR167b	orange1.1g044031m	UDP-glycosyltransferase 88B1	3.5	737	757	Cleavage
csi-miR167b	orange1.1g044031m	UDP-glycosyltransferase 88B1	3.5	737	757	Cleavage
csi-miR167b	orange1.1g044031m	UDP-glycosyltransferase 88B1	3.5	737	757	Cleavage
csi-miR167c	orange1.1g003544m	auxin response factor 8 isoform X4	3.5	2649	2669	Cleavage
csi-miR167c	orange1.1g003544m	auxin response factor 8 isoform X4	3.5	2649	2669	Cleavage
csi-miR167c	orange1.1g003544m	auxin response factor 8 isoform X4	3.5	2649	2669	Cleavage
csi-miR167c	orange1.1g003544m	auxin response factor 8 isoform X4	3.5	2649	2669	Cleavage
csi-miR167c	orange1.1g003544m	auxin response factor 8 isoform X4	3.5	2649	2669	Cleavage
csi-miR167c	orange1.1g003544m	auxin response factor 8 isoform X4	3.5	2649	2669	Cleavage
csi-miR167c	orange1.1g003731m	auxin response factor 8 isoform X4	3.5	2254	2274	Cleavage
csi-miR167c	orange1.1g003731m	auxin response factor 8 isoform X4	3.5	2254	2274	Cleavage
csi-miR167c	orange1.1g003731m	auxin response factor 8 isoform X4	3.5	2254	2274	Cleavage
csi-miR167c	orange1.1g003731m	auxin response factor 8 isoform X4	3.5	2254	2274	Cleavage
csi-miR167c	orange1.1g003731m	auxin response factor 8 isoform X4	3.5	2254	2274	Cleavage
csi-miR167c	orange1.1g003731m	auxin response factor 8 isoform X4	3.5	2254	2274	Cleavage
csi-miR167c	orange1.1g003949m	auxin response factor 8 isoform X4	3.5	2568	2588	Cleavage
csi-miR167c	orange1.1g003949m	auxin response factor 8 isoform X4	3.5	2568	2588	Cleavage
csi-miR167c	orange1.1g003949m	auxin response factor 8 isoform X4	3.5	2568	2588	Cleavage
csi-miR167c	orange1.1g003949m	auxin response factor 8 isoform X4	3.5	2568	2588	Cleavage
csi-miR167c	orange1.1g003949m	auxin response factor 8 isoform X4	3.5	2568	2588	Cleavage
csi-miR167c	orange1.1g003949m	auxin response factor 8 isoform X4	3.5	2568	2588	Cleavage
csi-miR167c	orange1.1g004031m	auxin response factor 8 isoform X4	3.5	2550	2570	Cleavage
csi-miR167c	orange1.1g004031m	auxin response factor 8 isoform X4	3.5	2550	2570	Cleavage
csi-miR167c	orange1.1g004031m	auxin response factor 8 isoform X4	3.5	2550	2570	Cleavage
csi-miR167c	orange1.1g004031m	auxin response factor 8 isoform X4	3.5	2550	2570	Cleavage
csi-miR167c	orange1.1g004031m	auxin response factor 8 isoform X4	3.5	2550	2570	Cleavage
csi-miR167c	orange1.1g004031m	auxin response factor 8 isoform X4	3.5	2550	2570	Cleavage
csi-miR167c	orange1.1g004105m	auxin response factor 8 isoform X4	3.5	2649	2669	Cleavage
csi-miR167c	orange1.1g004105m	auxin response factor 8 isoform X4	3.5	2649	2669	Cleavage
csi-miR167c	orange1.1g004105m	auxin response factor 8 isoform X4	3.5	2649	2669	Cleavage
csi-miR167c	orange1.1g004105m	auxin response factor 8 isoform X4	3.5	2649	2669	Cleavage
csi-miR167c	orange1.1g004105m	auxin response factor 8 isoform X4	3.5	2649	2669	Cleavage
csi-miR167c	orange1.1g004105m	auxin response factor 8 isoform X4	3.5	2649	2669	Cleavage
csi-miR167c	orange1.1g004237m	auxin response factor 8 isoform X4	3.5	2649	2669	Cleavage
csi-miR167c	orange1.1g004237m	auxin response factor 8 isoform X4	3.5	2649	2669	Cleavage
csi-miR167c	orange1.1g004237m	auxin response factor 8 isoform X4	3.5	2649	2669	Cleavage
csi-miR167c	orange1.1g004237m	auxin response factor 8 isoform X4	3.5	2649	2669	Cleavage
csi-miR167c	orange1.1g004237m	auxin response factor 8 isoform X4	3.5	2649	2669	Cleavage
csi-miR167c	orange1.1g004237m	auxin response factor 8 isoform X4	3.5	2649	2669	Cleavage
csi-miR167c	orange1.1g008489m	DExH-box ATP-dependent RNA helicase DExH16, mitochondrial	4.25	1846	1868	Cleavage
csi-miR167c	orange1.1g008489m	DExH-box ATP-dependent RNA helicase DExH16, mitochondrial	4.25	1846	1868	Cleavage
csi-miR167c	orange1.1g008489m	DExH-box ATP-dependent RNA helicase DExH16, mitochondrial	4.25	1846	1868	Cleavage
csi-miR167c	orange1.1g008489m	DExH-box ATP-dependent RNA helicase DExH16, mitochondrial	4.25	1846	1868	Cleavage
csi-miR167c	orange1.1g008489m	DExH-box ATP-dependent RNA helicase DExH16, mitochondrial	4.25	1846	1868	Cleavage
csi-miR167c	orange1.1g008489m	DExH-box ATP-dependent RNA helicase DExH16, mitochondrial	4.25	1846	1868	Cleavage
csi-miR167c	orange1.1g010836m	DExH-box ATP-dependent RNA helicase DExH16, mitochondrial	4.25	1787	1809	Cleavage
csi-miR167c	orange1.1g010836m	DExH-box ATP-dependent RNA helicase DExH16, mitochondrial	4.25	1787	1809	Cleavage
csi-miR167c	orange1.1g010836m	DExH-box ATP-dependent RNA helicase DExH16, mitochondrial	4.25	1787	1809	Cleavage
csi-miR167c	orange1.1g010836m	DExH-box ATP-dependent RNA helicase DExH16, mitochondrial	4.25	1787	1809	Cleavage
csi-miR167c	orange1.1g010836m	DExH-box ATP-dependent RNA helicase DExH16, mitochondrial	4.25	1787	1809	Cleavage
csi-miR167c	orange1.1g010836m	DExH-box ATP-dependent RNA helicase DExH16, mitochondrial	4.25	1787	1809	Cleavage
csi-miR167c	orange1.1g014999m	DExH-box ATP-dependent RNA helicase DExH16, mitochondrial	4.25	1982	2004	Cleavage
csi-miR167c	orange1.1g014999m	DExH-box ATP-dependent RNA helicase DExH16, mitochondrial	4.25	1982	2004	Cleavage
csi-miR167c	orange1.1g014999m	DExH-box ATP-dependent RNA helicase DExH16, mitochondrial	4.25	1982	2004	Cleavage
csi-miR167c	orange1.1g014999m	DExH-box ATP-dependent RNA helicase DExH16, mitochondrial	4.25	1982	2004	Cleavage
csi-miR167c	orange1.1g014999m	DExH-box ATP-dependent RNA helicase DExH16, mitochondrial	4.25	1982	2004	Cleavage
csi-miR167c	orange1.1g014999m	DExH-box ATP-dependent RNA helicase DExH16, mitochondrial	4.25	1982	2004	Cleavage
csi-miR167c	orange1.1g015049m	DExH-box ATP-dependent RNA helicase DExH16, mitochondrial	4.25	1564	1586	Cleavage
csi-miR167c	orange1.1g015049m	DExH-box ATP-dependent RNA helicase DExH16, mitochondrial	4.25	1564	1586	Cleavage
csi-miR167c	orange1.1g015049m	DExH-box ATP-dependent RNA helicase DExH16, mitochondrial	4.25	1564	1586	Cleavage
csi-miR167c	orange1.1g015049m	DExH-box ATP-dependent RNA helicase DExH16, mitochondrial	4.25	1564	1586	Cleavage
csi-miR167c	orange1.1g015049m	DExH-box ATP-dependent RNA helicase DExH16, mitochondrial	4.25	1564	1586	Cleavage
csi-miR167c	orange1.1g015049m	DExH-box ATP-dependent RNA helicase DExH16, mitochondrial	4.25	1564	1586	Cleavage
csi-miR169	orange1.1g018999m	nuclear transcription factor Y subunit A-1	1.5	1610	1630	Cleavage
csi-miR169	orange1.1g018999m	nuclear transcription factor Y subunit A-1	1.5	1610	1630	Cleavage
csi-miR169	orange1.1g018999m	nuclear transcription factor Y subunit A-1	4	1691	1711	Cleavage
csi-miR169	orange1.1g018999m	nuclear transcription factor Y subunit A-1	4	1691	1711	Cleavage
csi-miR169	orange1.1g019001m	nuclear transcription factor Y subunit A-1-like	1.5	1308	1328	Cleavage
csi-miR169	orange1.1g019001m	nuclear transcription factor Y subunit A-1-like	1.5	1308	1328	Cleavage
csi-miR169	orange1.1g019001m	nuclear transcription factor Y subunit A-1-like	4	1389	1409	Cleavage
csi-miR169	orange1.1g019001m	nuclear transcription factor Y subunit A-1-like	4	1389	1409	Cleavage
csi-miR169	orange1.1g019003m	nuclear transcription factor Y subunit A-1-like	1.5	1547	1567	Cleavage
csi-miR169	orange1.1g019003m	nuclear transcription factor Y subunit A-1-like	1.5	1547	1567	Cleavage
csi-miR169	orange1.1g019003m	nuclear transcription factor Y subunit A-1-like	4	1628	1648	Cleavage
csi-miR169	orange1.1g019003m	nuclear transcription factor Y subunit A-1-like	4	1628	1648	Cleavage
csi-miR169	orange1.1g019005m	nuclear transcription factor Y subunit A-1-like	1.5	1371	1391	Cleavage
csi-miR169	orange1.1g019005m	nuclear transcription factor Y subunit A-1-like	1.5	1371	1391	Cleavage
csi-miR169	orange1.1g019005m	nuclear transcription factor Y subunit A-1-like	4	1452	1472	Cleavage
csi-miR169	orange1.1g019005m	nuclear transcription factor Y subunit A-1-like	4	1452	1472	Cleavage
csi-miR169	orange1.1g019036m	nuclear transcription factor Y subunit A-1	1.5	1800	1820	Cleavage
csi-miR169	orange1.1g019036m	nuclear transcription factor Y subunit A-1	1.5	1800	1820	Cleavage
csi-miR169	orange1.1g019036m	nuclear transcription factor Y subunit A-1	4	1881	1901	Cleavage
csi-miR169	orange1.1g019036m	nuclear transcription factor Y subunit A-1	4	1881	1901	Cleavage
csi-miR169	orange1.1g019782m	nuclear transcription factor Y subunit A-3-like isoform X1	2.5	1422	1442	Cleavage
csi-miR169	orange1.1g019782m	nuclear transcription factor Y subunit A-3-like isoform X1	2.5	1422	1442	Cleavage
csi-miR169	orange1.1g019806m	nuclear transcription factor Y subunit A-3 isoform X1	2.5	1419	1439	Cleavage
csi-miR169	orange1.1g019806m	nuclear transcription factor Y subunit A-3 isoform X1	2.5	1419	1439	Cleavage
csi-miR169	orange1.1g021081m	nuclear transcription factor Y subunit A-10-like	1	1248	1268	Cleavage
csi-miR169	orange1.1g021081m	nuclear transcription factor Y subunit A-10-like	1	1248	1268	Cleavage
csi-miR169	orange1.1g024014m	nuclear transcription factor Y subunit A-1	1.5	1605	1625	Cleavage
csi-miR169	orange1.1g024014m	nuclear transcription factor Y subunit A-1	1.5	1605	1625	Cleavage
csi-miR169	orange1.1g024014m	nuclear transcription factor Y subunit A-1	4	1686	1706	Cleavage
csi-miR169	orange1.1g024014m	nuclear transcription factor Y subunit A-1	4	1686	1706	Cleavage
csi-miR169	orange1.1g028767m	nuclear transcription factor Y subunit A-1	1.5	1694	1714	Cleavage
csi-miR169	orange1.1g028767m	nuclear transcription factor Y subunit A-1	1.5	1694	1714	Cleavage
csi-miR169	orange1.1g028767m	nuclear transcription factor Y subunit A-1	4	1775	1795	Cleavage
csi-miR169	orange1.1g028767m	nuclear transcription factor Y subunit A-1	4	1775	1795	Cleavage
csi-miR171a	orange1.1g005237m	scarecrow-like protein 6	1	1393	1412	Cleavage
csi-miR171a	orange1.1g005237m	scarecrow-like protein 6	1	1393	1412	Cleavage
csi-miR171a	orange1.1g005237m	scarecrow-like protein 6	1	1393	1412	Cleavage
csi-miR171a	orange1.1g005237m	scarecrow-like protein 6	1	1393	1412	Cleavage
csi-miR171a	orange1.1g005237m	scarecrow-like protein 6	1	1393	1412	Cleavage
csi-miR171a	orange1.1g005326m	scarecrow-like protein 27	1	1440	1459	Cleavage
csi-miR171a	orange1.1g005326m	scarecrow-like protein 27	1	1440	1459	Cleavage
csi-miR171a	orange1.1g005326m	scarecrow-like protein 27	1	1440	1459	Cleavage
csi-miR171a	orange1.1g005326m	scarecrow-like protein 27	1	1440	1459	Cleavage
csi-miR171a	orange1.1g005326m	scarecrow-like protein 27	1	1440	1459	Cleavage
csi-miR171a	orange1.1g007284m	scarecrow-like protein 15	3	734	753	Cleavage
csi-miR171a	orange1.1g007284m	scarecrow-like protein 15	3	734	753	Cleavage
csi-miR171a	orange1.1g007284m	scarecrow-like protein 15	3	734	753	Cleavage
csi-miR171a	orange1.1g007284m	scarecrow-like protein 15	3	734	753	Cleavage
csi-miR171a	orange1.1g007284m	scarecrow-like protein 15	3	734	753	Cleavage
csi-miR171a	orange1.1g011012m	nodulation-signaling pathway 2 protein	3.5	388	407	Translation
csi-miR171a	orange1.1g011012m	nodulation-signaling pathway 2 protein	3.5	388	407	Translation
csi-miR171a	orange1.1g011012m	nodulation-signaling pathway 2 protein	3.5	388	407	Translation
csi-miR171a	orange1.1g011012m	nodulation-signaling pathway 2 protein	3.5	388	407	Translation
csi-miR171a	orange1.1g011012m	nodulation-signaling pathway 2 protein	3.5	388	407	Translation
csi-miR171a	orange1.1g011200m	DUF2215 domain-containing protein	3	882	901	Cleavage
csi-miR171a	orange1.1g011200m	DUF2215 domain-containing protein	3	882	901	Cleavage
csi-miR171a	orange1.1g011200m	DUF2215 domain-containing protein	3	882	901	Cleavage
csi-miR171a	orange1.1g011200m	DUF2215 domain-containing protein	3	882	901	Cleavage
csi-miR171a	orange1.1g011200m	DUF2215 domain-containing protein	3	882	901	Cleavage
csi-miR171a	orange1.1g020725m	uncharacterized protein LOC18050186	3	882	901	Cleavage
csi-miR171a	orange1.1g020725m	uncharacterized protein LOC18050186	3	882	901	Cleavage
csi-miR171a	orange1.1g020725m	uncharacterized protein LOC18050186	3	882	901	Cleavage
csi-miR171a	orange1.1g020725m	uncharacterized protein LOC18050186	3	882	901	Cleavage
csi-miR171a	orange1.1g020725m	uncharacterized protein LOC18050186	3	882	901	Cleavage
csi-miR171a	orange1.1g033014m	hypothetical protein CISIN_1g0324941mg	4.5	401	423	Cleavage
csi-miR171a	orange1.1g033014m	hypothetical protein CISIN_1g0324941mg	4.5	401	423	Cleavage
csi-miR171a	orange1.1g033014m	hypothetical protein CISIN_1g0324941mg	4.5	401	423	Cleavage
csi-miR171a	orange1.1g033014m	hypothetical protein CISIN_1g0324941mg	4.5	401	423	Cleavage
csi-miR171a	orange1.1g033014m	hypothetical protein CISIN_1g0324941mg	4.5	401	423	Cleavage
csi-miR171a	orange1.1g035299m	hypothetical protein CISIN_1g035299mg	0	709	728	Cleavage
csi-miR171a	orange1.1g035299m	hypothetical protein CISIN_1g035299mg	0	709	728	Cleavage
csi-miR171a	orange1.1g035299m	hypothetical protein CISIN_1g035299mg	0	709	728	Cleavage
csi-miR171a	orange1.1g035299m	hypothetical protein CISIN_1g035299mg	0	709	728	Cleavage
csi-miR171a	orange1.1g035299m	hypothetical protein CISIN_1g035299mg	0	709	728	Cleavage
csi-miR171a	orange1.1g036544m	probable acyl-activating enzyme 5, peroxisomal	2.5	947	966	Cleavage
csi-miR171a	orange1.1g036544m	probable acyl-activating enzyme 5, peroxisomal	2.5	947	966	Cleavage
csi-miR171a	orange1.1g036544m	probable acyl-activating enzyme 5, peroxisomal	2.5	947	966	Cleavage
csi-miR171a	orange1.1g036544m	probable acyl-activating enzyme 5, peroxisomal	2.5	947	966	Cleavage
csi-miR171a	orange1.1g036544m	probable acyl-activating enzyme 5, peroxisomal	2.5	947	966	Cleavage
csi-miR171a	orange1.1g042460m	scarecrow-like protein 22 isoform X2	1	1156	1175	Cleavage
csi-miR171a	orange1.1g042460m	scarecrow-like protein 22 isoform X2	1	1156	1175	Cleavage
csi-miR171a	orange1.1g042460m	scarecrow-like protein 22 isoform X2	1	1156	1175	Cleavage
csi-miR171a	orange1.1g042460m	scarecrow-like protein 22 isoform X2	1	1156	1175	Cleavage
csi-miR171a	orange1.1g042460m	scarecrow-like protein 22 isoform X2	1	1156	1175	Cleavage
csi-miR171a	orange1.1g042460m	scarecrow-like protein 22 isoform X2	2.5	1963	1982	Translation
csi-miR171a	orange1.1g042460m	scarecrow-like protein 22 isoform X2	2.5	1963	1982	Translation
csi-miR171a	orange1.1g042460m	scarecrow-like protein 22 isoform X2	2.5	1963	1982	Translation
csi-miR171a	orange1.1g042460m	scarecrow-like protein 22 isoform X2	2.5	1963	1982	Translation
csi-miR171a	orange1.1g042460m	scarecrow-like protein 22 isoform X2	2.5	1963	1982	Translation
csi-miR171b	orange1.1g000659m	receptor-like serine/threonine-protein kinase ALE2 isoform X1	3	3141	3161	Cleavage
csi-miR171b	orange1.1g000659m	receptor-like serine/threonine-protein kinase ALE2 isoform X1	3	3141	3161	Cleavage
csi-miR171b	orange1.1g000661m	receptor-like serine/threonine-protein kinase ALE2 isoform X3	3	3141	3161	Cleavage
csi-miR171b	orange1.1g000661m	receptor-like serine/threonine-protein kinase ALE2 isoform X3	3	3141	3161	Cleavage
csi-miR171b	orange1.1g000757m	receptor-like serine/threonine-protein kinase ALE2 isoform X2	3	2934	2954	Cleavage
csi-miR171b	orange1.1g000757m	receptor-like serine/threonine-protein kinase ALE2 isoform X2	3	2934	2954	Cleavage
csi-miR171b	orange1.1g002185m	receptor-like serine/threonine-protein kinase ALE2 isoform X1	3	3116	3136	Cleavage
csi-miR171b	orange1.1g002185m	receptor-like serine/threonine-protein kinase ALE2 isoform X1	3	3116	3136	Cleavage
csi-miR171b	orange1.1g003605m	receptor-like serine/threonine-protein kinase ALE2 isoform X1	3	1461	1481	Cleavage
csi-miR171b	orange1.1g003605m	receptor-like serine/threonine-protein kinase ALE2 isoform X1	3	1461	1481	Cleavage
csi-miR171b	orange1.1g003605m	receptor-like serine/threonine-protein kinase ALE2 isoform X1	5	1995	2015	Cleavage
csi-miR171b	orange1.1g003605m	receptor-like serine/threonine-protein kinase ALE2 isoform X1	5	1995	2015	Cleavage
csi-miR171b	orange1.1g007203m	Niemann-Pick C1 protein isoform X1	3.5	1748	1768	Cleavage
csi-miR171b	orange1.1g007203m	Niemann-Pick C1 protein isoform X1	3.5	1748	1768	Cleavage
csi-miR171b	orange1.1g011012m	nodulation-signaling pathway 2 protein	1	386	406	Cleavage
csi-miR171b	orange1.1g011012m	nodulation-signaling pathway 2 protein	1	386	406	Cleavage
csi-miR171b	orange1.1g033674m	probable glutathione S-transferase	3	1151	1171	Cleavage
csi-miR171b	orange1.1g033674m	probable glutathione S-transferase	3	1151	1171	Cleavage
csi-miR171b	orange1.1g041628m	zinc finger MYM-type protein 1-like	3.5	183	203	Cleavage
csi-miR171b	orange1.1g041628m	zinc finger MYM-type protein 1-like	3.5	183	203	Cleavage
csi-miR171b	orange1.1g047372m	protein FAR1-RELATED SEQUENCE 5-like	3.5	411	431	Cleavage
csi-miR171b	orange1.1g047372m	protein FAR1-RELATED SEQUENCE 5-like	3.5	411	431	Cleavage
csi-miR172a-3p	orange1.1g009943m	floral homeotic protein APETALA 2 isoform X1	1.5	1884	1903	Cleavage
csi-miR172a-3p	orange1.1g009943m	floral homeotic protein APETALA 2 isoform X1	1.5	1884	1903	Cleavage
csi-miR172a-3p	orange1.1g009943m	floral homeotic protein APETALA 2 isoform X1	1.5	1884	1903	Cleavage
csi-miR172a-3p	orange1.1g009943m	floral homeotic protein APETALA 2 isoform X1	1.5	1884	1903	Cleavage
csi-miR172a-3p	orange1.1g009943m	floral homeotic protein APETALA 2 isoform X1	1.5	1884	1903	Cleavage
csi-miR172a-3p	orange1.1g010002m	transcription factor APETALA2	1.5	1878	1897	Cleavage
csi-miR172a-3p	orange1.1g010002m	transcription factor APETALA2	1.5	1878	1897	Cleavage
csi-miR172a-3p	orange1.1g010002m	transcription factor APETALA2	1.5	1878	1897	Cleavage
csi-miR172a-3p	orange1.1g010002m	transcription factor APETALA2	1.5	1878	1897	Cleavage
csi-miR172a-3p	orange1.1g010002m	transcription factor APETALA2	1.5	1878	1897	Cleavage
csi-miR172a-3p	orange1.1g010040m	transcription factor APETALA2	1.5	1875	1894	Cleavage
csi-miR172a-3p	orange1.1g010040m	transcription factor APETALA2	1.5	1875	1894	Cleavage
csi-miR172a-3p	orange1.1g010040m	transcription factor APETALA2	1.5	1875	1894	Cleavage
csi-miR172a-3p	orange1.1g010040m	transcription factor APETALA2	1.5	1875	1894	Cleavage
csi-miR172a-3p	orange1.1g010040m	transcription factor APETALA2	1.5	1875	1894	Cleavage
csi-miR172a-3p	orange1.1g010763m	ethylene-responsive transcription factor RAP2-7-like isoform X2	0.5	1563	1582	Cleavage
csi-miR172a-3p	orange1.1g010763m	ethylene-responsive transcription factor RAP2-7-like isoform X2	0.5	1563	1582	Cleavage
csi-miR172a-3p	orange1.1g010763m	ethylene-responsive transcription factor RAP2-7-like isoform X2	0.5	1563	1582	Cleavage
csi-miR172a-3p	orange1.1g010763m	ethylene-responsive transcription factor RAP2-7-like isoform X2	0.5	1563	1582	Cleavage
csi-miR172a-3p	orange1.1g010763m	ethylene-responsive transcription factor RAP2-7-like isoform X2	0.5	1563	1582	Cleavage
csi-miR172a-3p	orange1.1g011372m	ethylene-responsive transcription factor RAP2-7-like isoform X2	0.5	1518	1537	Cleavage
csi-miR172a-3p	orange1.1g011372m	ethylene-responsive transcription factor RAP2-7-like isoform X2	0.5	1518	1537	Cleavage
csi-miR172a-3p	orange1.1g011372m	ethylene-responsive transcription factor RAP2-7-like isoform X2	0.5	1518	1537	Cleavage
csi-miR172a-3p	orange1.1g011372m	ethylene-responsive transcription factor RAP2-7-like isoform X2	0.5	1518	1537	Cleavage
csi-miR172a-3p	orange1.1g011372m	ethylene-responsive transcription factor RAP2-7-like isoform X2	0.5	1518	1537	Cleavage
csi-miR172a-3p	orange1.1g012632m	transcription factor APETALA2	1.5	1879	1898	Cleavage
csi-miR172a-3p	orange1.1g012632m	transcription factor APETALA2	1.5	1879	1898	Cleavage
csi-miR172a-3p	orange1.1g012632m	transcription factor APETALA2	1.5	1879	1898	Cleavage
csi-miR172a-3p	orange1.1g012632m	transcription factor APETALA2	1.5	1879	1898	Cleavage
csi-miR172a-3p	orange1.1g012632m	transcription factor APETALA2	1.5	1879	1898	Cleavage
csi-miR172a-3p	orange1.1g013009m	transcription factor APETALA2	1.5	1855	1874	Cleavage
csi-miR172a-3p	orange1.1g013009m	transcription factor APETALA2	1.5	1855	1874	Cleavage
csi-miR172a-3p	orange1.1g013009m	transcription factor APETALA2	1.5	1855	1874	Cleavage
csi-miR172a-3p	orange1.1g013009m	transcription factor APETALA2	1.5	1855	1874	Cleavage
csi-miR172a-3p	orange1.1g013009m	transcription factor APETALA2	1.5	1855	1874	Cleavage
csi-miR172a-3p	orange1.1g014099m	AP2-like ethylene-responsive transcription factor TOE3 isoform X1	0.5	1676	1695	Cleavage
csi-miR172a-3p	orange1.1g014099m	AP2-like ethylene-responsive transcription factor TOE3 isoform X1	0.5	1676	1695	Cleavage
csi-miR172a-3p	orange1.1g014099m	AP2-like ethylene-responsive transcription factor TOE3 isoform X1	0.5	1676	1695	Cleavage
csi-miR172a-3p	orange1.1g014099m	AP2-like ethylene-responsive transcription factor TOE3 isoform X1	0.5	1676	1695	Cleavage
csi-miR172a-3p	orange1.1g014099m	AP2-like ethylene-responsive transcription factor TOE3 isoform X1	0.5	1676	1695	Cleavage
csi-miR172a-3p	orange1.1g019391m	transcription factor APETALA2	1.5	1891	1910	Cleavage
csi-miR172a-3p	orange1.1g019391m	transcription factor APETALA2	1.5	1891	1910	Cleavage
csi-miR172a-3p	orange1.1g019391m	transcription factor APETALA2	1.5	1891	1910	Cleavage
csi-miR172a-3p	orange1.1g019391m	transcription factor APETALA2	1.5	1891	1910	Cleavage
csi-miR172a-3p	orange1.1g019391m	transcription factor APETALA2	1.5	1891	1910	Cleavage
csi-miR172a-3p	orange1.1g019609m	floral homeotic protein APETALA 2 isoform X1	1.5	1838	1857	Cleavage
csi-miR172a-3p	orange1.1g019609m	floral homeotic protein APETALA 2 isoform X1	1.5	1838	1857	Cleavage
csi-miR172a-3p	orange1.1g019609m	floral homeotic protein APETALA 2 isoform X1	1.5	1838	1857	Cleavage
csi-miR172a-3p	orange1.1g019609m	floral homeotic protein APETALA 2 isoform X1	1.5	1838	1857	Cleavage
csi-miR172a-3p	orange1.1g019609m	floral homeotic protein APETALA 2 isoform X1	1.5	1838	1857	Cleavage
csi-miR172a-5p	orange1.1g025613m	CBS domain-containing protein CBSX1, chloroplastic	2.5	676	696	Cleavage
csi-miR172a-5p	orange1.1g025613m	CBS domain-containing protein CBSX1, chloroplastic	2.5	676	696	Cleavage
csi-miR172a-5p	orange1.1g025613m	CBS domain-containing protein CBSX1, chloroplastic	2.5	676	696	Cleavage
csi-miR172a-5p	orange1.1g025984m	CBS domain-containing protein CBSX1, chloroplastic	2.5	661	681	Cleavage
csi-miR172a-5p	orange1.1g025984m	CBS domain-containing protein CBSX1, chloroplastic	2.5	661	681	Cleavage
csi-miR172a-5p	orange1.1g025984m	CBS domain-containing protein CBSX1, chloroplastic	2.5	661	681	Cleavage
csi-miR172a-5p	orange1.1g026495m	CBS domain-containing protein CBSX1, chloroplastic	2.5	661	681	Cleavage
csi-miR172a-5p	orange1.1g026495m	CBS domain-containing protein CBSX1, chloroplastic	2.5	661	681	Cleavage
csi-miR172a-5p	orange1.1g026495m	CBS domain-containing protein CBSX1, chloroplastic	2.5	661	681	Cleavage
csi-miR172a-5p	orange1.1g028550m	CBS domain-containing protein CBSX1, chloroplastic isoform X2	2.5	661	681	Cleavage
csi-miR172a-5p	orange1.1g028550m	CBS domain-containing protein CBSX1, chloroplastic isoform X2	2.5	661	681	Cleavage
csi-miR172a-5p	orange1.1g028550m	CBS domain-containing protein CBSX1, chloroplastic isoform X2	2.5	661	681	Cleavage
csi-miR172a-5p	orange1.1g028558m	CBS domain-containing protein CBSX1, chloroplastic isoform X1	2.5	661	681	Cleavage
csi-miR172a-5p	orange1.1g028558m	OVARIAN TUMOR DOMAIN-containing deubiquitinating enzyme 2-like isoform X1	2.5	661	681	Cleavage
csi-miR172a-5p	orange1.1g028558m	OVARIAN TUMOR DOMAIN-containing deubiquitinating enzyme 2-like isoform X1	2.5	661	681	Cleavage
csi-miR172a-5p	orange1.1g028661m	OVARIAN TUMOR DOMAIN-containing deubiquitinating enzyme 2-like isoform X1	3.5	874	894	Translation
csi-miR172a-5p	orange1.1g028661m	OVARIAN TUMOR DOMAIN-containing deubiquitinating enzyme 2-like isoform X1	3.5	874	894	Translation
csi-miR172a-5p	orange1.1g028661m	OVARIAN TUMOR DOMAIN-containing deubiquitinating enzyme 2-like isoform X1	3.5	874	894	Translation
csi-miR172a-5p	orange1.1g029403m	mRNA-decapping enzyme-like protein	3.5	1778	1798	Translation
csi-miR172a-5p	orange1.1g029403m	ubiquitin thioesterase OTU1	3.5	1778	1798	Translation
csi-miR172a-5p	orange1.1g029403m	ubiquitin thioesterase OTU1	3.5	1778	1798	Translation
csi-miR172a-5p	orange1.1g030127m	CBS domain-containing protein CBSX1, chloroplastic isoform X1	2.5	663	683	Cleavage
csi-miR172a-5p	orange1.1g030127m	CBS domain-containing protein CBSX1, chloroplastic isoform X1	2.5	663	683	Cleavage
csi-miR172a-5p	orange1.1g030127m	CBS domain-containing protein CBSX1, chloroplastic isoform X1	2.5	663	683	Cleavage
csi-miR172a-5p	orange1.1g030740m	ubiquitin thioesterase OTU1	3.5	1704	1724	Translation
csi-miR172a-5p	orange1.1g030740m	ubiquitin thioesterase OTU1	3.5	1704	1724	Translation
csi-miR172a-5p	orange1.1g030740m	ubiquitin thioesterase OTU1	3.5	1704	1724	Translation
csi-miR172a-5p	orange1.1g030753m	CBS domain-containing protein CBSX1, chloroplastic isoform X2	2.5	665	685	Cleavage
csi-miR172a-5p	orange1.1g030753m	CBS domain-containing protein CBSX1, chloroplastic isoform X2	2.5	665	685	Cleavage
csi-miR172a-5p	orange1.1g030753m	CBS domain-containing protein CBSX1, chloroplastic isoform X2	2.5	665	685	Cleavage
csi-miR172b	orange1.1g000701m	disease resistance protein At4g27190-like	3.5	3885	3905	Cleavage
csi-miR172b	orange1.1g000701m	disease resistance protein At4g27190-like	3.5	3885	3905	Cleavage
csi-miR172b	orange1.1g000701m	disease resistance protein At4g27190-like	3.5	3885	3905	Cleavage
csi-miR172b	orange1.1g000701m	disease resistance protein At4g27190-like	3.5	3885	3905	Cleavage
csi-miR172b	orange1.1g010002m	transcription factor APETALA2	2.5	1877	1897	Cleavage
csi-miR172b	orange1.1g010002m	transcription factor APETALA2	2.5	1877	1897	Cleavage
csi-miR172b	orange1.1g010002m	transcription factor APETALA2	2.5	1877	1897	Cleavage
csi-miR172b	orange1.1g010002m	transcription factor APETALA2	2.5	1877	1897	Cleavage
csi-miR172b	orange1.1g010040m	transcription factor APETALA2	2.5	1874	1894	Cleavage
csi-miR172b	orange1.1g010040m	transcription factor APETALA2	2.5	1874	1894	Cleavage
csi-miR172b	orange1.1g010040m	transcription factor APETALA2	2.5	1874	1894	Cleavage
csi-miR172b	orange1.1g010040m	transcription factor APETALA2	2.5	1874	1894	Cleavage
csi-miR172b	orange1.1g010763m	ethylene-responsive transcription factor RAP2-7-like isoform X2	1.5	1562	1582	Cleavage
csi-miR172b	orange1.1g010763m	ethylene-responsive transcription factor RAP2-7-like isoform X2	1.5	1562	1582	Cleavage
csi-miR172b	orange1.1g010763m	ethylene-responsive transcription factor RAP2-7-like isoform X2	1.5	1562	1582	Cleavage
csi-miR172b	orange1.1g010763m	ethylene-responsive transcription factor RAP2-7-like isoform X2	1.5	1562	1582	Cleavage
csi-miR172b	orange1.1g011372m	ethylene-responsive transcription factor RAP2-7-like isoform X2	1.5	1517	1537	Cleavage
csi-miR172b	orange1.1g011372m	ethylene-responsive transcription factor RAP2-7-like isoform X2	1.5	1517	1537	Cleavage
csi-miR172b	orange1.1g011372m	ethylene-responsive transcription factor RAP2-7-like isoform X2	1.5	1517	1537	Cleavage
csi-miR172b	orange1.1g011372m	ethylene-responsive transcription factor RAP2-7-like isoform X2	1.5	1517	1537	Cleavage
csi-miR172b	orange1.1g012632m	transcription factor APETALA2	2.5	1878	1898	Cleavage
csi-miR172b	orange1.1g012632m	transcription factor APETALA2	2.5	1878	1898	Cleavage
csi-miR172b	orange1.1g012632m	transcription factor APETALA2	2.5	1878	1898	Cleavage
csi-miR172b	orange1.1g012632m	transcription factor APETALA2	2.5	1878	1898	Cleavage
csi-miR172b	orange1.1g013009m	transcription factor APETALA2	2.5	1854	1874	Cleavage
csi-miR172b	orange1.1g013009m	transcription factor APETALA2	2.5	1854	1874	Cleavage
csi-miR172b	orange1.1g013009m	transcription factor APETALA2	2.5	1854	1874	Cleavage
csi-miR172b	orange1.1g013009m	transcription factor APETALA2	2.5	1854	1874	Cleavage
csi-miR172b	orange1.1g014099m	AP2-like ethylene-responsive transcription factor TOE3 isoform X1	1.5	1675	1695	Cleavage
csi-miR172b	orange1.1g014099m	AP2-like ethylene-responsive transcription factor TOE3 isoform X1	1.5	1675	1695	Cleavage
csi-miR172b	orange1.1g014099m	AP2-like ethylene-responsive transcription factor TOE3 isoform X1	1.5	1675	1695	Cleavage
csi-miR172b	orange1.1g014099m	AP2-like ethylene-responsive transcription factor TOE3 isoform X1	1.5	1675	1695	Cleavage
csi-miR172b	orange1.1g019609m	floral homeotic protein APETALA 2 isoform X1	2.5	1837	1857	Cleavage
csi-miR172b	orange1.1g019609m	floral homeotic protein APETALA 2 isoform X1	2.5	1837	1857	Cleavage
csi-miR172b	orange1.1g019609m	floral homeotic protein APETALA 2 isoform X1	2.5	1837	1857	Cleavage
csi-miR172b	orange1.1g019609m	floral homeotic protein APETALA 2 isoform X1	2.5	1837	1857	Cleavage
csi-miR172b	orange1.1g045335m	protein ABHD11	3	701	721	Cleavage
csi-miR172b	orange1.1g045335m	protein ABHD11	3	701	721	Cleavage
csi-miR172b	orange1.1g045335m	protein ABHD11	3	701	721	Cleavage
csi-miR172b	orange1.1g045335m	protein ABHD11	3	701	721	Cleavage
csi-miR172c	orange1.1g009943m	floral homeotic protein APETALA 2 isoform X1	1.5	1883	1904	Cleavage
csi-miR172c	orange1.1g009943m	floral homeotic protein APETALA 2 isoform X1	1.5	1883	1904	Cleavage
csi-miR172c	orange1.1g009943m	floral homeotic protein APETALA 2 isoform X1	1.5	1883	1904	Cleavage
csi-miR172c	orange1.1g009943m	floral homeotic protein APETALA 2 isoform X1	1.5	1883	1904	Cleavage
csi-miR172c	orange1.1g009943m	floral homeotic protein APETALA 2 isoform X1	1.5	1883	1904	Cleavage
csi-miR172c	orange1.1g010002m	transcription factor APETALA2	1.5	1877	1898	Cleavage
csi-miR172c	orange1.1g010002m	transcription factor APETALA2	1.5	1877	1898	Cleavage
csi-miR172c	orange1.1g010002m	transcription factor APETALA2	1.5	1877	1898	Cleavage
csi-miR172c	orange1.1g010002m	transcription factor APETALA2	1.5	1877	1898	Cleavage
csi-miR172c	orange1.1g010002m	transcription factor APETALA2	1.5	1877	1898	Cleavage
csi-miR172c	orange1.1g010040m	transcription factor APETALA2	1.5	1874	1895	Cleavage
csi-miR172c	orange1.1g010040m	transcription factor APETALA2	1.5	1874	1895	Cleavage
csi-miR172c	orange1.1g010040m	transcription factor APETALA2	1.5	1874	1895	Cleavage
csi-miR172c	orange1.1g010040m	transcription factor APETALA2	1.5	1874	1895	Cleavage
csi-miR172c	orange1.1g010040m	transcription factor APETALA2	1.5	1874	1895	Cleavage
csi-miR172c	orange1.1g011312m	ethylene-responsive transcription factor RAP2-7 isoform X2	1.5	1758	1779	Cleavage
csi-miR172c	orange1.1g011312m	ethylene-responsive transcription factor RAP2-7 isoform X2	1.5	1758	1779	Cleavage
csi-miR172c	orange1.1g011312m	ethylene-responsive transcription factor RAP2-7 isoform X2	1.5	1758	1779	Cleavage
csi-miR172c	orange1.1g011312m	ethylene-responsive transcription factor RAP2-7 isoform X2	1.5	1758	1779	Cleavage
csi-miR172c	orange1.1g011312m	ethylene-responsive transcription factor RAP2-7 isoform X2	1.5	1758	1779	Cleavage
csi-miR172c	orange1.1g012583m	transcription factor APETALA2	1.5	1974	1995	Cleavage
csi-miR172c	orange1.1g012583m	transcription factor APETALA2	1.5	1974	1995	Cleavage
csi-miR172c	orange1.1g012583m	transcription factor APETALA2	1.5	1974	1995	Cleavage
csi-miR172c	orange1.1g012583m	transcription factor APETALA2	1.5	1974	1995	Cleavage
csi-miR172c	orange1.1g012583m	transcription factor APETALA2	1.5	1974	1995	Cleavage
csi-miR172c	orange1.1g012632m	transcription factor APETALA2	1.5	1878	1899	Cleavage
csi-miR172c	orange1.1g012632m	transcription factor APETALA2	1.5	1878	1899	Cleavage
csi-miR172c	orange1.1g012632m	transcription factor APETALA2	1.5	1878	1899	Cleavage
csi-miR172c	orange1.1g012632m	transcription factor APETALA2	1.5	1878	1899	Cleavage
csi-miR172c	orange1.1g012632m	transcription factor APETALA2	1.5	1878	1899	Cleavage
csi-miR172c	orange1.1g013009m	transcription factor APETALA2	1.5	1854	1875	Cleavage
csi-miR172c	orange1.1g013009m	transcription factor APETALA2	1.5	1854	1875	Cleavage
csi-miR172c	orange1.1g013009m	transcription factor APETALA2	1.5	1854	1875	Cleavage
csi-miR172c	orange1.1g013009m	transcription factor APETALA2	1.5	1854	1875	Cleavage
csi-miR172c	orange1.1g013009m	transcription factor APETALA2	1.5	1854	1875	Cleavage
csi-miR172c	orange1.1g019391m	transcription factor APETALA2	1.5	1890	1911	Cleavage
csi-miR172c	orange1.1g019391m	transcription factor APETALA2	1.5	1890	1911	Cleavage
csi-miR172c	orange1.1g019391m	transcription factor APETALA2	1.5	1890	1911	Cleavage
csi-miR172c	orange1.1g019391m	transcription factor APETALA2	1.5	1890	1911	Cleavage
csi-miR172c	orange1.1g019391m	transcription factor APETALA2	1.5	1890	1911	Cleavage
csi-miR172c	orange1.1g019609m	floral homeotic protein APETALA 2 isoform X1	1.5	1837	1858	Cleavage
csi-miR172c	orange1.1g019609m	floral homeotic protein APETALA 2 isoform X1	1.5	1837	1858	Cleavage
csi-miR172c	orange1.1g019609m	floral homeotic protein APETALA 2 isoform X1	1.5	1837	1858	Cleavage
csi-miR172c	orange1.1g019609m	floral homeotic protein APETALA 2 isoform X1	1.5	1837	1858	Cleavage
csi-miR172c	orange1.1g019609m	floral homeotic protein APETALA 2 isoform X1	1.5	1837	1858	Cleavage
csi-miR172c	orange1.1g020517m	transcription factor APETALA2	1.5	1985	2006	Cleavage
csi-miR172c	orange1.1g020517m	transcription factor APETALA2	1.5	1985	2006	Cleavage
csi-miR172c	orange1.1g020517m	transcription factor APETALA2	1.5	1985	2006	Cleavage
csi-miR172c	orange1.1g020517m	transcription factor APETALA2	1.5	1985	2006	Cleavage
csi-miR172c	orange1.1g020517m	transcription factor APETALA2	1.5	1985	2006	Cleavage
csi-miR319	orange1.1g009926m	transcription factor TCP2-like	3.5	1823	1843	Cleavage
csi-miR319	orange1.1g009926m	transcription factor TCP2-like	3.5	1823	1843	Cleavage
csi-miR319	orange1.1g009926m	transcription factor TCP2-like	3.5	1823	1843	Cleavage
csi-miR319	orange1.1g009929m	transcription factor TCP2-like	3.5	1794	1814	Cleavage
csi-miR319	orange1.1g009929m	transcription factor TCP2-like	3.5	1794	1814	Cleavage
csi-miR319	orange1.1g009929m	transcription factor TCP2-like	3.5	1794	1814	Cleavage
csi-miR319	orange1.1g009938m	transcription factor TCP2-like	3.5	1550	1570	Cleavage
csi-miR319	orange1.1g009938m	transcription factor TCP2-like	3.5	1550	1570	Cleavage
csi-miR319	orange1.1g009938m	transcription factor TCP2-like	3.5	1550	1570	Cleavage
csi-miR319	orange1.1g011938m	transcription factor MYB33	2.5	1468	1488	Cleavage
csi-miR319	orange1.1g011938m	transcription factor MYB33	2.5	1468	1488	Cleavage
csi-miR319	orange1.1g011938m	transcription factor MYB33	2.5	1468	1488	Cleavage
csi-miR319	orange1.1g011938m	transcription factor MYB33	5	94	114	Cleavage
csi-miR319	orange1.1g011938m	transcription factor MYB33	5	94	114	Cleavage
csi-miR319	orange1.1g011938m	transcription factor MYB33	5	94	114	Cleavage
csi-miR319	orange1.1g012809m	transcription factor MYB33	2.5	942	962	Cleavage
csi-miR319	orange1.1g012809m	transcription factor MYB33	2.5	942	962	Cleavage
csi-miR319	orange1.1g012809m	transcription factor MYB33	2.5	942	962	Cleavage
csi-miR319	orange1.1g018087m	transcription factor MYB33	2.5	942	962	Cleavage
csi-miR319	orange1.1g018087m	transcription factor MYB33	2.5	942	962	Cleavage
csi-miR319	orange1.1g018087m	transcription factor MYB33	2.5	942	962	Cleavage
csi-miR319	orange1.1g038795m	transcription factor DUO1	3.5	97	117	Cleavage
csi-miR319	orange1.1g038795m	transcription factor DUO1	3.5	97	117	Cleavage
csi-miR319	orange1.1g038795m	transcription factor DUO1	3.5	97	117	Cleavage
csi-miR319	orange1.1g039556m	subtilisin-like protease SBT1.7	2.5	516	536	Cleavage
csi-miR319	orange1.1g039556m	subtilisin-like protease SBT1.7	2.5	516	536	Cleavage
csi-miR319	orange1.1g039556m	subtilisin-like protease SBT1.7	2.5	516	536	Cleavage
csi-miR319	orange1.1g039708m	transcription factor MYB101-like	3	857	877	Cleavage
csi-miR319	orange1.1g039708m	transcription factor MYB101-like	3	857	877	Cleavage
csi-miR319	orange1.1g039708m	transcription factor MYB101-like	3	857	877	Cleavage
csi-miR319	orange1.1g044177m	aminodeoxychorismate synthase, chloroplastic	5	122	142	Cleavage
csi-miR319	orange1.1g044177m	aminodeoxychorismate synthase, chloroplastic	5	122	142	Cleavage
csi-miR319	orange1.1g044177m	aminodeoxychorismate synthase, chloroplastic	5	122	142	Cleavage
csi-miR390	orange1.1g002512m	serine/threonine-protein kinase-like protein ACR4	2.5	1467	1487	Cleavage
csi-miR390	orange1.1g002512m	serine/threonine-protein kinase-like protein ACR4	2.5	1467	1487	Cleavage
csi-miR390	orange1.1g003780m	probable leucine-rich repeat receptor-like protein kinase At1g35710	3.5	403	423	Cleavage
csi-miR390	orange1.1g003780m	probable leucine-rich repeat receptor-like protein kinase At1g35710	3.5	403	423	Cleavage
csi-miR390	orange1.1g011044m	LRR receptor-like serine/threonine-protein kinase EFR	3	211	231	Cleavage
csi-miR390	orange1.1g011044m	LRR receptor-like serine/threonine-protein kinase EFR	3	211	231	Cleavage
csi-miR390	orange1.1g030257m	probable leucine-rich repeat receptor-like protein kinase At1g35710	3	80	100	Cleavage
csi-miR390	orange1.1g030257m	probable leucine-rich repeat receptor-like protein kinase At1g35710	3	80	100	Cleavage
csi-miR390	orange1.1g032459m	receptor kinase-like protein Xa21	3	80	100	Cleavage
csi-miR390	orange1.1g032459m	receptor kinase-like protein Xa21	3	80	100	Cleavage
csi-miR390	orange1.1g034661m	hypothetical protein CISIN_1g034661mg	2.5	82	102	Cleavage
csi-miR390	orange1.1g034661m	hypothetical protein CISIN_1g034661mg	2.5	82	102	Cleavage
csi-miR390	orange1.1g035459m	hypothetical protein CUMW_017430	2.5	213	233	Translation
csi-miR390	orange1.1g035459m	hypothetical protein CUMW_017430	2.5	213	233	Translation
csi-miR390	orange1.1g035459m	hypothetical protein CUMW_017430	3	443	463	Cleavage
csi-miR390	orange1.1g035459m	hypothetical protein CUMW_017430	3	443	463	Cleavage
csi-miR390	orange1.1g037313m	probable LRR receptor-like serine/threonine-protein kinase At3g47570	3	247	267	Cleavage
csi-miR390	orange1.1g037313m	probable LRR receptor-like serine/threonine-protein kinase At3g47570	3	247	267	Cleavage
csi-miR390	orange1.1g038393m	probable leucine-rich repeat receptor-like protein kinase At1g35710	3	205	225	Cleavage
csi-miR390	orange1.1g038393m	probable leucine-rich repeat receptor-like protein kinase At1g35710	3	205	225	Cleavage
csi-miR390	orange1.1g041975m	disease resistance-like protein DSC1	3	1273	1293	Cleavage
csi-miR390	orange1.1g041975m	disease resistance-like protein DSC1	3	1273	1293	Cleavage
csi-miR393	orange1.1g002299m	disease resistance-like protein DSC1	3	1599	1620	Cleavage
csi-miR393	orange1.1g002299m	disease resistance-like protein DSC1	3	1599	1620	Cleavage
csi-miR393	orange1.1g007912m	protein TRANSPORT INHIBITOR RESPONSE 1	0	1724	1745	Cleavage
csi-miR393	orange1.1g007912m	protein TRANSPORT INHIBITOR RESPONSE 1	0	1724	1745	Cleavage
csi-miR393	orange1.1g008051m	protein TRANSPORT INHIBITOR RESPONSE 1-like	3	1541	1562	Cleavage
csi-miR393	orange1.1g008051m	protein TRANSPORT INHIBITOR RESPONSE 1-like	3	1541	1562	Cleavage
csi-miR393	orange1.1g008325m	protein AUXIN SIGNALING F-BOX 2-like	0	2111	2132	Cleavage
csi-miR393	orange1.1g008325m	protein AUXIN SIGNALING F-BOX 2-like	0	2111	2132	Cleavage
csi-miR393	orange1.1g010689m	Cytochrome P450 71A25	4.5	2398	2419	Cleavage
csi-miR393	orange1.1g010689m	Cytochrome P450 71A25	4.5	2398	2419	Cleavage
csi-miR393	orange1.1g011621m	transcription factor bHLH77-like	4	353	374	Cleavage
csi-miR393	orange1.1g011621m	transcription factor bHLH77-like	4	353	374	Cleavage
csi-miR393	orange1.1g041564m	armadillo repeat-containing protein 8-like	2.5	339	360	Cleavage
csi-miR393	orange1.1g041564m	armadillo repeat-containing protein 8-like	2.5	339	360	Cleavage
csi-miR393	orange1.1g041746m	cysteine-rich receptor-like protein kinase 10	3.5	1194	1215	Cleavage
csi-miR393	orange1.1g041746m	cysteine-rich receptor-like protein kinase 10	3.5	1194	1215	Cleavage
csi-miR394	orange1.1g000457m	DNA repair protein UVH3 isoform X1	3	3808	3827	Cleavage
csi-miR394	orange1.1g000457m	DNA repair protein UVH3 isoform X1	3	3808	3827	Cleavage
csi-miR394	orange1.1g002131m	intracellular protein transport protein USO1	3	1775	1794	Cleavage
csi-miR394	orange1.1g002131m	intracellular protein transport protein USO1	3	1775	1794	Cleavage
csi-miR394	orange1.1g006418m	hypothetical protein CISIN_1g006418mg	3.5	2389	2408	Cleavage
csi-miR394	orange1.1g006418m	hypothetical protein CISIN_1g006418mg	3.5	2389	2408	Cleavage
csi-miR394	orange1.1g009141m	uncharacterized protein LOC102610386 isoform X1	3.5	2049	2068	Cleavage
csi-miR394	orange1.1g009141m	uncharacterized protein LOC102610386 isoform X1	3.5	2049	2068	Cleavage
csi-miR394	orange1.1g009202m	uncharacterized protein LOC102610386 isoform X2	3.5	2043	2062	Cleavage
csi-miR394	orange1.1g009202m	uncharacterized protein LOC102610386 isoform X2	3.5	2043	2062	Cleavage
csi-miR394	orange1.1g012227m	DEAD-box ATP-dependent RNA helicase 41 isoform X3	1	1228	1247	Cleavage
csi-miR394	orange1.1g012227m	F-box only protein 6 isoform X1	1	1228	1247	Cleavage
csi-miR394	orange1.1g030095m	NEDD8-conjugating enzyme Ubc12	4	924	943	Cleavage
csi-miR394	orange1.1g030095m	NEDD8-conjugating enzyme Ubc12	4	924	943	Cleavage
csi-miR394	orange1.1g030111m	NEDD8-conjugating enzyme Ubc12	4	938	957	Cleavage
csi-miR394	orange1.1g030111m	NEDD8-conjugating enzyme Ubc12	4	938	957	Cleavage
csi-miR394	orange1.1g030162m	NEDD8-conjugating enzyme Ubc12	4	921	940	Cleavage
csi-miR394	orange1.1g030162m	NEDD8-conjugating enzyme Ubc12	4	921	940	Cleavage
csi-miR394	orange1.1g035080m	hypothetical protein CICLE_v10003038mg	3.5	185	204	Cleavage
csi-miR394	orange1.1g035080m	hypothetical protein CICLE_v10003038mg	3.5	185	204	Cleavage
csi-miR3946	orange1.1g019060m	UDP-glucuronic acid decarboxylase 6	2.5	1487	1510	Cleavage
csi-miR3946	orange1.1g019060m	UDP-glucuronic acid decarboxylase 6	2.5	1487	1510	Cleavage
csi-miR3946	orange1.1g019060m	UDP-glucuronic acid decarboxylase 6	2.5	1487	1510	Cleavage
csi-miR3946	orange1.1g019060m	UDP-glucuronic acid decarboxylase 6	2.5	1487	1510	Cleavage
csi-miR3946	orange1.1g019060m	UDP-glucuronic acid decarboxylase 6	2.5	1487	1510	Cleavage
csi-miR3946	orange1.1g019060m	UDP-glucuronic acid decarboxylase 6	2.5	1487	1510	Cleavage
csi-miR3946	orange1.1g019060m	UDP-glucuronic acid decarboxylase 6	2.5	1487	1510	Cleavage
csi-miR3946	orange1.1g019062m	UDP-glucuronic acid decarboxylase 6	2.5	1656	1679	Cleavage
csi-miR3946	orange1.1g019062m	UDP-glucuronic acid decarboxylase 6	2.5	1656	1679	Cleavage
csi-miR3946	orange1.1g019062m	UDP-glucuronic acid decarboxylase 6	2.5	1656	1679	Cleavage
csi-miR3946	orange1.1g019062m	UDP-glucuronic acid decarboxylase 6	2.5	1656	1679	Cleavage
csi-miR3946	orange1.1g019062m	UDP-glucuronic acid decarboxylase 6	2.5	1656	1679	Cleavage
csi-miR3946	orange1.1g019062m	UDP-glucuronic acid decarboxylase 6	2.5	1656	1679	Cleavage
csi-miR3946	orange1.1g019062m	UDP-glucuronic acid decarboxylase 6	2.5	1656	1679	Cleavage
csi-miR3946	orange1.1g019079m	UDP-glucuronic acid decarboxylase 6	2.5	1539	1562	Cleavage
csi-miR3946	orange1.1g019079m	UDP-glucuronic acid decarboxylase 6	2.5	1539	1562	Cleavage
csi-miR3946	orange1.1g019079m	UDP-glucuronic acid decarboxylase 6	2.5	1539	1562	Cleavage
csi-miR3946	orange1.1g019079m	UDP-glucuronic acid decarboxylase 6	2.5	1539	1562	Cleavage
csi-miR3946	orange1.1g019079m	UDP-glucuronic acid decarboxylase 6	2.5	1539	1562	Cleavage
csi-miR3946	orange1.1g019079m	UDP-glucuronic acid decarboxylase 6	2.5	1539	1562	Cleavage
csi-miR3946	orange1.1g019079m	UDP-glucuronic acid decarboxylase 6	2.5	1539	1562	Cleavage
csi-miR3946	orange1.1g025022m	UDP-glucuronic acid decarboxylase 6	2.5	1741	1764	Cleavage
csi-miR3946	orange1.1g025022m	UDP-glucuronic acid decarboxylase 6	2.5	1741	1764	Cleavage
csi-miR3946	orange1.1g025022m	UDP-glucuronic acid decarboxylase 6	2.5	1741	1764	Cleavage
csi-miR3946	orange1.1g025022m	UDP-glucuronic acid decarboxylase 6	2.5	1741	1764	Cleavage
csi-miR3946	orange1.1g025022m	UDP-glucuronic acid decarboxylase 6	2.5	1741	1764	Cleavage
csi-miR3946	orange1.1g025022m	UDP-glucuronic acid decarboxylase 6	2.5	1741	1764	Cleavage
csi-miR3946	orange1.1g025022m	UDP-glucuronic acid decarboxylase 6	2.5	1741	1764	Cleavage
csi-miR3946	orange1.1g026120m	Elongation factor P (EF-P) family protein	4	149	172	Cleavage
csi-miR3946	orange1.1g026120m	Elongation factor P (EF-P) family protein	4	149	172	Cleavage
csi-miR3946	orange1.1g026120m	Elongation factor P (EF-P) family protein	4	149	172	Cleavage
csi-miR3946	orange1.1g026120m	Elongation factor P (EF-P) family protein	4	149	172	Cleavage
csi-miR3946	orange1.1g026120m	Elongation factor P (EF-P) family protein	4	149	172	Cleavage
csi-miR3946	orange1.1g026120m	Elongation factor P (EF-P) family protein	4	149	172	Cleavage
csi-miR3946	orange1.1g026120m	Elongation factor P (EF-P) family protein	4	149	172	Cleavage
csi-miR3946	orange1.1g026237m	Elongation factor P (EF-P) family protein	4	149	172	Cleavage
csi-miR3946	orange1.1g026237m	Elongation factor P (EF-P) family protein	4	149	172	Cleavage
csi-miR3946	orange1.1g026237m	Elongation factor P (EF-P) family protein	4	149	172	Cleavage
csi-miR3946	orange1.1g026237m	Elongation factor P (EF-P) family protein	4	149	172	Cleavage
csi-miR3946	orange1.1g026237m	Elongation factor P (EF-P) family protein	4	149	172	Cleavage
csi-miR3946	orange1.1g026237m	Elongation factor P (EF-P) family protein	4	149	172	Cleavage
csi-miR3946	orange1.1g026237m	Elongation factor P (EF-P) family protein	4	149	172	Cleavage
csi-miR3946	orange1.1g027318m	Elongation factor P (EF-P) family protein	4	149	172	Cleavage
csi-miR3946	orange1.1g027318m	Elongation factor P (EF-P) family protein	4	149	172	Cleavage
csi-miR3946	orange1.1g027318m	Elongation factor P (EF-P) family protein	4	149	172	Cleavage
csi-miR3946	orange1.1g027318m	Elongation factor P (EF-P) family protein	4	149	172	Cleavage
csi-miR3946	orange1.1g027318m	Elongation factor P (EF-P) family protein	4	149	172	Cleavage
csi-miR3946	orange1.1g027318m	Elongation factor P (EF-P) family protein	4	149	172	Cleavage
csi-miR3946	orange1.1g027318m	Elongation factor P (EF-P) family protein	4	149	172	Cleavage
csi-miR3946	orange1.1g027811m	Translation elongation factor P/YeiP, central	4	149	172	Cleavage
csi-miR3946	orange1.1g027811m	Translation elongation factor P/YeiP, central	4	149	172	Cleavage
csi-miR3946	orange1.1g027811m	Translation elongation factor P/YeiP, central	4	149	172	Cleavage
csi-miR3946	orange1.1g027811m	Translation elongation factor P/YeiP, central	4	149	172	Cleavage
csi-miR3946	orange1.1g027811m	Translation elongation factor P/YeiP, central	4	149	172	Cleavage
csi-miR3946	orange1.1g027811m	Translation elongation factor P/YeiP, central	4	149	172	Cleavage
csi-miR3946	orange1.1g027811m	Translation elongation factor P/YeiP, central	4	149	172	Cleavage
csi-miR3946	orange1.1g027834m	Translation elongation factor P/YeiP, central	4	149	172	Cleavage
csi-miR3946	orange1.1g027834m	Translation elongation factor P/YeiP, central	4	149	172	Cleavage
csi-miR3946	orange1.1g027834m	Translation elongation factor P/YeiP, central	4	149	172	Cleavage
csi-miR3946	orange1.1g027834m	Translation elongation factor P/YeiP, central	4	149	172	Cleavage
csi-miR3946	orange1.1g027834m	Translation elongation factor P/YeiP, central	4	149	172	Cleavage
csi-miR3946	orange1.1g027834m	Translation elongation factor P/YeiP, central	4	149	172	Cleavage
csi-miR3946	orange1.1g027834m	Translation elongation factor P/YeiP, central	4	149	172	Cleavage
csi-miR3946	orange1.1g030538m	elongation factor P	4	149	172	Cleavage
csi-miR3946	orange1.1g030538m	elongation factor P	4	149	172	Cleavage
csi-miR3946	orange1.1g030538m	elongation factor P	4	149	172	Cleavage
csi-miR3946	orange1.1g030538m	elongation factor P	4	149	172	Cleavage
csi-miR3946	orange1.1g030538m	elongation factor P	4	149	172	Cleavage
csi-miR3946	orange1.1g030538m	elongation factor P	4	149	172	Cleavage
csi-miR3946	orange1.1g030538m	elongation factor P	4	149	172	Cleavage
csi-miR3947-5p	orange1.1g027389m	Golgi SNAP receptor complex member 1-1	2.5	1286	1308	Cleavage
csi-miR3947-5p	orange1.1g029054m	Golgi SNAP receptor complex member 1-1	2.5	1449	1471	Cleavage
csi-miR3947-5p	orange1.1g032306m	Golgi SNAP receptor complex member 1-1	2.5	1367	1389	Cleavage
csi-miR3947-5p	orange1.1g032471m	FCS-Like Zinc finger 15	4.5	483	505	Cleavage
csi-miR3947-5p	orange1.1g033024m	FCS-Like Zinc finger 15	4.5	450	472	Cleavage
csi-miR3947-5p	orange1.1g035528m	hypothetical protein CISIN_1g035528mg, partial	5	366	388	Cleavage
csi-miR3947-5p	orange1.1g035592m	uncharacterized protein LOC18051654	5	450	472	Cleavage
csi-miR3947-5p	orange1.1g048333m	receptor-like protein 12	4	97	119	Translation
csi-miR3948	orange1.1g014118m	ubiquitin receptor RAD23c-like	2.5	564	587	Cleavage
csi-miR3948	orange1.1g014118m	ubiquitin receptor RAD23c-like	2.5	564	587	Cleavage
csi-miR3948	orange1.1g014118m	ubiquitin receptor RAD23c-like	2.5	564	587	Cleavage
csi-miR3948	orange1.1g014118m	ubiquitin receptor RAD23c-like	2.5	564	587	Cleavage
csi-miR3948	orange1.1g014118m	ubiquitin receptor RAD23c-like	2.5	564	587	Cleavage
csi-miR3948	orange1.1g014118m	ubiquitin receptor RAD23c-like	2.5	564	587	Cleavage
csi-miR3948	orange1.1g014118m	ubiquitin receptor RAD23c-like	5	540	563	Cleavage
csi-miR3948	orange1.1g014118m	ubiquitin receptor RAD23c-like	5	540	563	Cleavage
csi-miR3948	orange1.1g014118m	ubiquitin receptor RAD23c-like	5	540	563	Cleavage
csi-miR3948	orange1.1g014118m	ubiquitin receptor RAD23c-like	5	540	563	Cleavage
csi-miR3948	orange1.1g014118m	ubiquitin receptor RAD23c-like	5	540	563	Cleavage
csi-miR3948	orange1.1g014118m	ubiquitin receptor RAD23c-like	5	540	563	Cleavage
csi-miR3948	orange1.1g015622m	ubiquitin receptor RAD23c-like isoform X1	2.5	564	587	Cleavage
csi-miR3948	orange1.1g015622m	ubiquitin receptor RAD23c-like isoform X1	2.5	564	587	Cleavage
csi-miR3948	orange1.1g015622m	ubiquitin receptor RAD23c-like isoform X1	2.5	564	587	Cleavage
csi-miR3948	orange1.1g015622m	ubiquitin receptor RAD23c-like isoform X1	2.5	564	587	Cleavage
csi-miR3948	orange1.1g015622m	ubiquitin receptor RAD23c-like isoform X1	2.5	564	587	Cleavage
csi-miR3948	orange1.1g015622m	ubiquitin receptor RAD23c-like isoform X1	2.5	564	587	Cleavage
csi-miR3948	orange1.1g015622m	ubiquitin receptor RAD23c-like isoform X1	5	540	563	Cleavage
csi-miR3948	orange1.1g015622m	ubiquitin receptor RAD23c-like isoform X1	5	540	563	Cleavage
csi-miR3948	orange1.1g015622m	ubiquitin receptor RAD23c-like isoform X1	5	540	563	Cleavage
csi-miR3948	orange1.1g015622m	ubiquitin receptor RAD23c-like isoform X1	5	540	563	Cleavage
csi-miR3948	orange1.1g015622m	ubiquitin receptor RAD23c-like isoform X1	5	540	563	Cleavage
csi-miR3948	orange1.1g015622m	ubiquitin receptor RAD23c-like isoform X1	5	540	563	Cleavage
csi-miR3948	orange1.1g015628m	ubiquitin receptor RAD23c-like isoform X1	2.5	564	587	Cleavage
csi-miR3948	orange1.1g015628m	ubiquitin receptor RAD23c-like isoform X1	2.5	564	587	Cleavage
csi-miR3948	orange1.1g015628m	ubiquitin receptor RAD23c-like isoform X1	2.5	564	587	Cleavage
csi-miR3948	orange1.1g015628m	ubiquitin receptor RAD23c-like isoform X1	2.5	564	587	Cleavage
csi-miR3948	orange1.1g015628m	ubiquitin receptor RAD23c-like isoform X1	2.5	564	587	Cleavage
csi-miR3948	orange1.1g015628m	ubiquitin receptor RAD23c-like isoform X1	2.5	564	587	Cleavage
csi-miR3948	orange1.1g015628m	ubiquitin receptor RAD23c-like isoform X1	5	540	563	Cleavage
csi-miR3948	orange1.1g015628m	ubiquitin receptor RAD23c-like isoform X1	5	540	563	Cleavage
csi-miR3948	orange1.1g015628m	ubiquitin receptor RAD23c-like isoform X1	5	540	563	Cleavage
csi-miR3948	orange1.1g015628m	ubiquitin receptor RAD23c-like isoform X1	5	540	563	Cleavage
csi-miR3948	orange1.1g015628m	ubiquitin receptor RAD23c-like isoform X1	5	540	563	Cleavage
csi-miR3948	orange1.1g015628m	ubiquitin receptor RAD23c-like isoform X1	5	540	563	Cleavage
csi-miR3948	orange1.1g015700m	ubiquitin receptor RAD23c-like isoform X1	2.5	564	587	Cleavage
csi-miR3948	orange1.1g015700m	ubiquitin receptor RAD23c-like isoform X1	2.5	564	587	Cleavage
csi-miR3948	orange1.1g015700m	ubiquitin receptor RAD23c-like isoform X1	2.5	564	587	Cleavage
csi-miR3948	orange1.1g015700m	ubiquitin receptor RAD23c-like isoform X1	2.5	564	587	Cleavage
csi-miR3948	orange1.1g015700m	ubiquitin receptor RAD23c-like isoform X1	2.5	564	587	Cleavage
csi-miR3948	orange1.1g015700m	ubiquitin receptor RAD23c-like isoform X1	2.5	564	587	Cleavage
csi-miR3948	orange1.1g015700m	ubiquitin receptor RAD23c-like isoform X1	5	540	563	Cleavage
csi-miR3948	orange1.1g015700m	ubiquitin receptor RAD23c-like isoform X1	5	540	563	Cleavage
csi-miR3948	orange1.1g015700m	ubiquitin receptor RAD23c-like isoform X1	5	540	563	Cleavage
csi-miR3948	orange1.1g015700m	ubiquitin receptor RAD23c-like isoform X1	5	540	563	Cleavage
csi-miR3948	orange1.1g015700m	ubiquitin receptor RAD23c-like isoform X1	5	540	563	Cleavage
csi-miR3948	orange1.1g015700m	ubiquitin receptor RAD23c-like isoform X1	5	540	563	Cleavage
csi-miR3948	orange1.1g015941m	ubiquitin receptor RAD23c-like isoform X1	2.5	564	587	Cleavage
csi-miR3948	orange1.1g015941m	ubiquitin receptor RAD23c-like isoform X1	2.5	564	587	Cleavage
csi-miR3948	orange1.1g015941m	ubiquitin receptor RAD23c-like isoform X1	2.5	564	587	Cleavage
csi-miR3948	orange1.1g015941m	ubiquitin receptor RAD23c-like isoform X1	2.5	564	587	Cleavage
csi-miR3948	orange1.1g015941m	ubiquitin receptor RAD23c-like isoform X1	2.5	564	587	Cleavage
csi-miR3948	orange1.1g015941m	ubiquitin receptor RAD23c-like isoform X1	2.5	564	587	Cleavage
csi-miR3948	orange1.1g015941m	ubiquitin receptor RAD23c-like isoform X1	5	540	563	Cleavage
csi-miR3948	orange1.1g015941m	ubiquitin receptor RAD23c-like isoform X1	5	540	563	Cleavage
csi-miR3948	orange1.1g015941m	ubiquitin receptor RAD23c-like isoform X1	5	540	563	Cleavage
csi-miR3948	orange1.1g015941m	ubiquitin receptor RAD23c-like isoform X1	5	540	563	Cleavage
csi-miR3948	orange1.1g015941m	ubiquitin receptor RAD23c-like isoform X1	5	540	563	Cleavage
csi-miR3948	orange1.1g015941m	ubiquitin receptor RAD23c-like isoform X1	5	540	563	Cleavage
csi-miR3948	orange1.1g017906m	ubiquitin receptor RAD23c-like isoform X1	2.5	564	587	Cleavage
csi-miR3948	orange1.1g017906m	ubiquitin receptor RAD23c-like isoform X1	2.5	564	587	Cleavage
csi-miR3948	orange1.1g017906m	ubiquitin receptor RAD23c-like isoform X1	2.5	564	587	Cleavage
csi-miR3948	orange1.1g017906m	ubiquitin receptor RAD23c-like isoform X1	2.5	564	587	Cleavage
csi-miR3948	orange1.1g017906m	ubiquitin receptor RAD23c-like isoform X1	2.5	564	587	Cleavage
csi-miR3948	orange1.1g017906m	ubiquitin receptor RAD23c-like isoform X1	2.5	564	587	Cleavage
csi-miR3948	orange1.1g017906m	ubiquitin receptor RAD23c-like isoform X1	5	540	563	Cleavage
csi-miR3948	orange1.1g017906m	ubiquitin receptor RAD23c-like isoform X1	5	540	563	Cleavage
csi-miR3948	orange1.1g017906m	ubiquitin receptor RAD23c-like isoform X1	5	540	563	Cleavage
csi-miR3948	orange1.1g017906m	ubiquitin receptor RAD23c-like isoform X1	5	540	563	Cleavage
csi-miR3948	orange1.1g017906m	ubiquitin receptor RAD23c-like isoform X1	5	540	563	Cleavage
csi-miR3948	orange1.1g017906m	ubiquitin receptor RAD23c-like isoform X1	5	540	563	Cleavage
csi-miR3948	orange1.1g028442m	mRNA-decapping enzyme-like protein	2.5	916	939	Cleavage
csi-miR3948	orange1.1g028442m	mRNA-decapping enzyme-like protein	2.5	916	939	Cleavage
csi-miR3948	orange1.1g028442m	mRNA-decapping enzyme-like protein	2.5	916	939	Cleavage
csi-miR3948	orange1.1g028442m	mRNA-decapping enzyme-like protein	2.5	916	939	Cleavage
csi-miR3948	orange1.1g028442m	mRNA-decapping enzyme-like protein	2.5	916	939	Cleavage
csi-miR3948	orange1.1g028442m	mRNA-decapping enzyme-like protein	2.5	916	939	Cleavage
csi-miR3948	orange1.1g029392m	mRNA-decapping enzyme-like protein	2.5	718	741	Cleavage
csi-miR3948	orange1.1g029392m	mRNA-decapping enzyme-like protein	2.5	718	741	Cleavage
csi-miR3948	orange1.1g029392m	mRNA-decapping enzyme-like protein	2.5	718	741	Cleavage
csi-miR3948	orange1.1g029392m	mRNA-decapping enzyme-like protein	2.5	718	741	Cleavage
csi-miR3948	orange1.1g029392m	mRNA-decapping enzyme-like protein	2.5	718	741	Cleavage
csi-miR3948	orange1.1g029392m	mRNA-decapping enzyme-like protein	2.5	718	741	Cleavage
csi-miR3948	orange1.1g029393m	mRNA-decapping enzyme-like protein	2.5	810	833	Cleavage
csi-miR3948	orange1.1g029393m	mRNA-decapping enzyme-like protein	2.5	810	833	Cleavage
csi-miR3948	orange1.1g029393m	mRNA-decapping enzyme-like protein	2.5	810	833	Cleavage
csi-miR3948	orange1.1g029393m	mRNA-decapping enzyme-like protein	2.5	810	833	Cleavage
csi-miR3948	orange1.1g029393m	mRNA-decapping enzyme-like protein	2.5	810	833	Cleavage
csi-miR3948	orange1.1g029393m	mRNA-decapping enzyme-like protein	2.5	810	833	Cleavage
csi-miR3948	orange1.1g031183m	phosphatidyl-N-methylethanolamine N-methyltransferase	3	42	65	Cleavage
csi-miR3948	orange1.1g031183m	phosphatidyl-N-methylethanolamine N-methyltransferase	3	42	65	Cleavage
csi-miR3948	orange1.1g031183m	phosphatidyl-N-methylethanolamine N-methyltransferase	3	42	65	Cleavage
csi-miR3948	orange1.1g031183m	phosphatidyl-N-methylethanolamine N-methyltransferase	3	42	65	Cleavage
csi-miR3948	orange1.1g031183m	phosphatidyl-N-methylethanolamine N-methyltransferase	3	42	65	Cleavage
csi-miR3948	orange1.1g031183m	phosphatidyl-N-methylethanolamine N-methyltransferase	3	42	65	Cleavage
csi-miR395	orange1.1g004796m	P-hydroxybenzoic acid efflux pump subunit aaeB	2	792	812	Cleavage
csi-miR395	orange1.1g004796m	P-hydroxybenzoic acid efflux pump subunit aaeB	2	792	812	Cleavage
csi-miR395	orange1.1g004796m	P-hydroxybenzoic acid efflux pump subunit aaeB	2	792	812	Cleavage
csi-miR395	orange1.1g006023m	low affinity sulfate transporter 3 isoform X1	3	189	209	Cleavage
csi-miR395	orange1.1g006023m	low affinity sulfate transporter 3 isoform X1	3	189	209	Cleavage
csi-miR395	orange1.1g006023m	low affinity sulfate transporter 3 isoform X1	3	189	209	Cleavage
csi-miR395	orange1.1g006030m	low affinity sulfate transporter 3 isoform X1	3	267	287	Cleavage
csi-miR395	orange1.1g006030m	low affinity sulfate transporter 3 isoform X1	3	267	287	Cleavage
csi-miR395	orange1.1g006030m	low affinity sulfate transporter 3 isoform X1	3	267	287	Cleavage
csi-miR395	orange1.1g007335m	low affinity sulfate transporter 3 isoform X1	3	189	209	Cleavage
csi-miR395	orange1.1g007335m	low affinity sulfate transporter 3 isoform X1	3	189	209	Cleavage
csi-miR395	orange1.1g007335m	low affinity sulfate transporter 3 isoform X1	3	189	209	Cleavage
csi-miR395	orange1.1g008914m	low affinity sulfate transporter 3 isoform X1	3	189	209	Cleavage
csi-miR395	orange1.1g008914m	low affinity sulfate transporter 3 isoform X1	3	189	209	Cleavage
csi-miR395	orange1.1g008914m	low affinity sulfate transporter 3 isoform X1	3	189	209	Cleavage
csi-miR395	orange1.1g009895m	low affinity sulfate transporter 3	3	189	209	Cleavage
csi-miR395	orange1.1g009895m	low affinity sulfate transporter 3	3	189	209	Cleavage
csi-miR395	orange1.1g009895m	low affinity sulfate transporter 3	3	189	209	Cleavage
csi-miR395	orange1.1g010128m	low affinity sulfate transporter 3 isoform X1	3	189	209	Cleavage
csi-miR395	orange1.1g010128m	low affinity sulfate transporter 3 isoform X1	3	189	209	Cleavage
csi-miR395	orange1.1g010128m	low affinity sulfate transporter 3 isoform X1	3	189	209	Cleavage
csi-miR395	orange1.1g012433m	ATP sulfurylase 1, chloroplastic	3	443	463	Cleavage
csi-miR395	orange1.1g012433m	ATP sulfurylase 1, chloroplastic	3	443	463	Cleavage
csi-miR395	orange1.1g012433m	ATP sulfurylase 1, chloroplastic	3	443	463	Cleavage
csi-miR395	orange1.1g015787m	ATP sulfurylase 1, chloroplastic	3	443	463	Cleavage
csi-miR395	orange1.1g015787m	ATP sulfurylase 1, chloroplastic	3	443	463	Cleavage
csi-miR395	orange1.1g015787m	ATP sulfurylase 1, chloroplastic	3	443	463	Cleavage
csi-miR395	orange1.1g021558m	ATP sulfurylase 1, chloroplastic	3	443	463	Cleavage
csi-miR395	orange1.1g021558m	ATP sulfurylase 1, chloroplastic	3	443	463	Cleavage
csi-miR395	orange1.1g021558m	ATP sulfurylase 1, chloroplastic	3	443	463	Cleavage
csi-miR3950	orange1.1g032488m	hypothetical protein CISIN_1g0324941mg	1.5	455	475	Cleavage
csi-miR3950	orange1.1g032488m	hypothetical protein CISIN_1g0324941mg	1.5	455	475	Cleavage
csi-miR3950	orange1.1g032488m	hypothetical protein CISIN_1g0324941mg	2.5	686	706	Cleavage
csi-miR3950	orange1.1g032488m	hypothetical protein CISIN_1g0324941mg	2.5	686	706	Cleavage
csi-miR3950	orange1.1g032488m	hypothetical protein CISIN_1g0324941mg	3	371	391	Cleavage
csi-miR3950	orange1.1g032488m	hypothetical protein CISIN_1g0324941mg	3	371	391	Cleavage
csi-miR3950	orange1.1g032488m	hypothetical protein CISIN_1g0324941mg	3.5	294	314	Cleavage
csi-miR3950	orange1.1g032488m	hypothetical protein CISIN_1g0324941mg	3.5	294	314	Cleavage
csi-miR3950	orange1.1g032494m	hypothetical protein CISIN_1g0324941mg	1.5	455	475	Cleavage
csi-miR3950	orange1.1g032494m	hypothetical protein CISIN_1g0324941mg	1.5	455	475	Cleavage
csi-miR3950	orange1.1g032494m	hypothetical protein CISIN_1g0324941mg	2.5	686	706	Cleavage
csi-miR3950	orange1.1g032494m	hypothetical protein CISIN_1g0324941mg	2.5	686	706	Cleavage
csi-miR3950	orange1.1g032494m	hypothetical protein CISIN_1g0324941mg	3	371	391	Cleavage
csi-miR3950	orange1.1g032494m	hypothetical protein CISIN_1g0324941mg	3	371	391	Cleavage
csi-miR3950	orange1.1g032494m	hypothetical protein CISIN_1g0324941mg	3.5	294	314	Cleavage
csi-miR3950	orange1.1g032494m	hypothetical protein CISIN_1g0324941mg	3.5	294	314	Cleavage
csi-miR3950	orange1.1g032510m	hypothetical protein CISIN_1g0324941mg	1.5	455	475	Cleavage
csi-miR3950	orange1.1g032510m	hypothetical protein CISIN_1g0324941mg	1.5	455	475	Cleavage
csi-miR3950	orange1.1g032510m	hypothetical protein CISIN_1g0324941mg	2.5	686	706	Cleavage
csi-miR3950	orange1.1g032510m	hypothetical protein CISIN_1g0324941mg	2.5	686	706	Cleavage
csi-miR3950	orange1.1g032510m	hypothetical protein CISIN_1g0324941mg	3	371	391	Cleavage
csi-miR3950	orange1.1g032510m	hypothetical protein CISIN_1g0324941mg	3	371	391	Cleavage
csi-miR3950	orange1.1g032510m	hypothetical protein CISIN_1g0324941mg	3.5	294	314	Cleavage
csi-miR3950	orange1.1g032510m	hypothetical protein CISIN_1g0324941mg	3.5	294	314	Cleavage
csi-miR3950	orange1.1g032517m	hypothetical protein CISIN_1g0324941mg	1.5	455	475	Cleavage
csi-miR3950	orange1.1g032517m	hypothetical protein CISIN_1g0324941mg	1.5	455	475	Cleavage
csi-miR3950	orange1.1g032517m	hypothetical protein CISIN_1g0324941mg	2.5	686	706	Cleavage
csi-miR3950	orange1.1g032517m	hypothetical protein CISIN_1g0324941mg	2.5	686	706	Cleavage
csi-miR3950	orange1.1g032517m	hypothetical protein CISIN_1g0324941mg	3	371	391	Cleavage
csi-miR3950	orange1.1g032517m	hypothetical protein CISIN_1g0324941mg	3	371	391	Cleavage
csi-miR3950	orange1.1g032517m	hypothetical protein CISIN_1g0324941mg	3.5	294	314	Cleavage
csi-miR3950	orange1.1g032517m	hypothetical protein CISIN_1g0324941mg	3.5	294	314	Cleavage
csi-miR3950	orange1.1g032519m	hypothetical protein CISIN_1g0324941mg	1.5	455	475	Cleavage
csi-miR3950	orange1.1g032519m	hypothetical protein CISIN_1g0324941mg	1.5	455	475	Cleavage
csi-miR3950	orange1.1g032519m	hypothetical protein CISIN_1g0324941mg	2.5	790	810	Cleavage
csi-miR3950	orange1.1g032519m	hypothetical protein CISIN_1g0324941mg	2.5	790	810	Cleavage
csi-miR3950	orange1.1g032519m	hypothetical protein CISIN_1g0324941mg	3	371	391	Cleavage
csi-miR3950	orange1.1g032519m	hypothetical protein CISIN_1g0324941mg	3	371	391	Cleavage
csi-miR3950	orange1.1g032519m	hypothetical protein CISIN_1g0324941mg	3.5	294	314	Cleavage
csi-miR3950	orange1.1g032519m	hypothetical protein CISIN_1g0324941mg	3.5	294	314	Cleavage
csi-miR3950	orange1.1g032534m	hypothetical protein CISIN_1g0324941mg	1.5	455	475	Cleavage
csi-miR3950	orange1.1g032534m	hypothetical protein CISIN_1g0324941mg	1.5	455	475	Cleavage
csi-miR3950	orange1.1g032534m	hypothetical protein CISIN_1g0324941mg	2.5	790	810	Cleavage
csi-miR3950	orange1.1g032534m	hypothetical protein CISIN_1g0324941mg	2.5	790	810	Cleavage
csi-miR3950	orange1.1g032534m	hypothetical protein CISIN_1g0324941mg	3	371	391	Cleavage
csi-miR3950	orange1.1g032534m	hypothetical protein CISIN_1g0324941mg	3	371	391	Cleavage
csi-miR3950	orange1.1g032534m	hypothetical protein CISIN_1g0324941mg	3.5	294	314	Cleavage
csi-miR3950	orange1.1g032534m	hypothetical protein CISIN_1g0324941mg	3.5	294	314	Cleavage
csi-miR3950	orange1.1g033910m	hypothetical protein CUMW_121020	1.5	555	575	Cleavage
csi-miR3950	orange1.1g033910m	hypothetical protein CUMW_121020	1.5	555	575	Cleavage
csi-miR3950	orange1.1g033910m	hypothetical protein CUMW_121020	2.5	890	910	Cleavage
csi-miR3950	orange1.1g033910m	hypothetical protein CUMW_121020	2.5	890	910	Cleavage
csi-miR3950	orange1.1g033910m	hypothetical protein CUMW_121020	3	371	391	Cleavage
csi-miR3950	orange1.1g033910m	hypothetical protein CUMW_121020	3	371	391	Cleavage
csi-miR3950	orange1.1g033910m	hypothetical protein CUMW_121020	3.5	294	314	Cleavage
csi-miR3950	orange1.1g033910m	hypothetical protein CUMW_121020	3.5	294	314	Cleavage
csi-miR3950	orange1.1g034683m	hypothetical protein CUMW_121020	1.5	654	674	Cleavage
csi-miR3950	orange1.1g034683m	hypothetical protein CUMW_121020	1.5	654	674	Cleavage
csi-miR3950	orange1.1g034683m	hypothetical protein CUMW_121020	2.5	989	1009	Cleavage
csi-miR3950	orange1.1g034683m	hypothetical protein CUMW_121020	2.5	989	1009	Cleavage
csi-miR3950	orange1.1g034683m	hypothetical protein CUMW_121020	3	470	490	Cleavage
csi-miR3950	orange1.1g034683m	hypothetical protein CUMW_121020	3	470	490	Cleavage
csi-miR3950	orange1.1g034683m	hypothetical protein CUMW_121020	3.5	294	314	Cleavage
csi-miR3950	orange1.1g034683m	hypothetical protein CUMW_121020	3.5	294	314	Cleavage
csi-miR3950	orange1.1g035322m	hypothetical protein CISIN_1g035322mg	1.5	238	258	Cleavage
csi-miR3950	orange1.1g035322m	hypothetical protein CISIN_1g035322mg	1.5	238	258	Cleavage
csi-miR3950	orange1.1g035322m	hypothetical protein CISIN_1g035322mg	2.5	351	371	Cleavage
csi-miR3950	orange1.1g035322m	hypothetical protein CISIN_1g035322mg	2.5	273	293	Cleavage
csi-miR3950	orange1.1g035322m	hypothetical protein CISIN_1g035322mg	2.5	351	371	Cleavage
csi-miR3950	orange1.1g035322m	hypothetical protein CISIN_1g035322mg	2.5	273	293	Cleavage
csi-miR3950	orange1.1g047124m	hypothetical protein CISIN_1g047124mg	1.5	331	351	Cleavage
csi-miR3950	orange1.1g047124m	hypothetical protein CISIN_1g047124mg	1.5	331	351	Cleavage
csi-miR3951	orange1.1g010190m	inorganic phosphate transporter 1-4-like	2	62	82	Cleavage
csi-miR3951	orange1.1g010190m	inorganic phosphate transporter 1-4-like	2	62	82	Cleavage
csi-miR3951	orange1.1g010194m	inorganic phosphate transporter 1-4-like	2	62	82	Cleavage
csi-miR3951	orange1.1g010194m	inorganic phosphate transporter 1-4-like	2	62	82	Cleavage
csi-miR3951	orange1.1g015135m	protein phosphatase 2C 37-like	1.5	15	35	Cleavage
csi-miR3951	orange1.1g015135m	protein phosphatase 2C 37-like	1.5	15	35	Cleavage
csi-miR3951	orange1.1g019390m	probable magnesium transporter NIPA9	1.5	273	293	Cleavage
csi-miR3951	orange1.1g019390m	probable magnesium transporter NIPA9	1.5	273	293	Cleavage
csi-miR3951	orange1.1g019607m	probable magnesium transporter NIPA9	1.5	273	293	Cleavage
csi-miR3951	orange1.1g019607m	probable magnesium transporter NIPA9	1.5	273	293	Cleavage
csi-miR3951	orange1.1g023265m	probable magnesium transporter NIPA9	1.5	431	451	Cleavage
csi-miR3951	orange1.1g023265m	probable magnesium transporter NIPA9	1.5	431	451	Cleavage
csi-miR3951	orange1.1g024090m	probable magnesium transporter NIPA9	1.5	273	293	Cleavage
csi-miR3951	orange1.1g024090m	probable magnesium transporter NIPA9	1.5	273	293	Cleavage
csi-miR3951	orange1.1g027181m	probable magnesium transporter NIPA9	1.5	273	293	Cleavage
csi-miR3951	orange1.1g027181m	probable magnesium transporter NIPA9	1.5	273	293	Cleavage
csi-miR3951	orange1.1g029251m	probable magnesium transporter NIPA9	1.5	273	293	Cleavage
csi-miR3951	orange1.1g029251m	probable magnesium transporter NIPA9	1.5	273	293	Cleavage
csi-miR3951	orange1.1g030620m	VQ motif-containing protein 4	3	611	631	Cleavage
csi-miR3951	orange1.1g030620m	VQ motif-containing protein 4	3	611	631	Cleavage
csi-miR3952	orange1.1g000138m	protein PHOTOPERIOD-INDEPENDENT EARLY FLOWERING 1 isoform X1	2	5497	5517	Cleavage
csi-miR3952	orange1.1g000138m	protein PHOTOPERIOD-INDEPENDENT EARLY FLOWERING 1 isoform X1	2	5497	5517	Cleavage
csi-miR3952	orange1.1g000138m	protein PHOTOPERIOD-INDEPENDENT EARLY FLOWERING 1 isoform X1	2	5497	5517	Cleavage
csi-miR3952	orange1.1g000138m	protein PHOTOPERIOD-INDEPENDENT EARLY FLOWERING 1 isoform X1	2	5497	5517	Cleavage
csi-miR3952	orange1.1g000139m	protein PHOTOPERIOD-INDEPENDENT EARLY FLOWERING 1 isoform X1	2	5455	5475	Cleavage
csi-miR3952	orange1.1g000139m	protein PHOTOPERIOD-INDEPENDENT EARLY FLOWERING 1 isoform X1	2	5455	5475	Cleavage
csi-miR3952	orange1.1g000139m	protein PHOTOPERIOD-INDEPENDENT EARLY FLOWERING 1 isoform X1	2	5455	5475	Cleavage
csi-miR3952	orange1.1g000139m	protein PHOTOPERIOD-INDEPENDENT EARLY FLOWERING 1 isoform X1	2	5455	5475	Cleavage
csi-miR3952	orange1.1g000160m	protein PHOTOPERIOD-INDEPENDENT EARLY FLOWERING 1 isoform X1	2	5323	5343	Cleavage
csi-miR3952	orange1.1g000160m	protein PHOTOPERIOD-INDEPENDENT EARLY FLOWERING 1 isoform X1	2	5323	5343	Cleavage
csi-miR3952	orange1.1g000160m	protein PHOTOPERIOD-INDEPENDENT EARLY FLOWERING 1 isoform X1	2	5323	5343	Cleavage
csi-miR3952	orange1.1g000160m	protein PHOTOPERIOD-INDEPENDENT EARLY FLOWERING 1 isoform X1	2	5323	5343	Cleavage
csi-miR3952	orange1.1g008219m	mitochondrial Rho GTPase 1 isoform X1	3	1537	1557	Cleavage
csi-miR3952	orange1.1g008219m	mitochondrial Rho GTPase 1 isoform X1	3	1537	1557	Cleavage
csi-miR3952	orange1.1g008219m	mitochondrial Rho GTPase 1 isoform X1	3	1537	1557	Cleavage
csi-miR3952	orange1.1g008219m	mitochondrial Rho GTPase 1 isoform X1	3	1537	1557	Cleavage
csi-miR3952	orange1.1g008223m	mitochondrial Rho GTPase 1 isoform X1	3	1418	1438	Cleavage
csi-miR3952	orange1.1g008223m	mitochondrial Rho GTPase 1 isoform X1	3	1418	1438	Cleavage
csi-miR3952	orange1.1g008223m	mitochondrial Rho GTPase 1 isoform X1	3	1418	1438	Cleavage
csi-miR3952	orange1.1g008223m	mitochondrial Rho GTPase 1 isoform X1	3	1418	1438	Cleavage
csi-miR3952	orange1.1g010254m	mitochondrial Rho GTPase 1 isoform X1	3	1241	1261	Cleavage
csi-miR3952	orange1.1g010254m	mitochondrial Rho GTPase 1 isoform X1	3	1241	1261	Cleavage
csi-miR3952	orange1.1g010254m	mitochondrial Rho GTPase 1 isoform X1	3	1241	1261	Cleavage
csi-miR3952	orange1.1g010254m	mitochondrial Rho GTPase 1 isoform X1	3	1241	1261	Cleavage
csi-miR3952	orange1.1g011935m	AAA-ATPase At2g18193-like	3.5	1292	1312	Cleavage
csi-miR3952	orange1.1g011935m	AAA-ATPase At2g18193-like	3.5	1292	1312	Cleavage
csi-miR3952	orange1.1g011935m	AAA-ATPase At2g18193-like	3.5	1292	1312	Cleavage
csi-miR3952	orange1.1g011935m	AAA-ATPase At2g18193-like	3.5	1292	1312	Cleavage
csi-miR3952	orange1.1g013823m	AAA-ATPase At2g18193-like isoform X2	3.5	1178	1198	Cleavage
csi-miR3952	orange1.1g013823m	AAA-ATPase At2g18193-like isoform X2	3.5	1178	1198	Cleavage
csi-miR3952	orange1.1g013823m	AAA-ATPase At2g18193-like isoform X2	3.5	1178	1198	Cleavage
csi-miR3952	orange1.1g013823m	AAA-ATPase At2g18193-like isoform X2	3.5	1178	1198	Cleavage
csi-miR3952	orange1.1g014101m	mitochondrial Rho GTPase 1 isoform X1	3	1858	1878	Cleavage
csi-miR3952	orange1.1g014101m	mitochondrial Rho GTPase 1 isoform X1	3	1858	1878	Cleavage
csi-miR3952	orange1.1g014101m	mitochondrial Rho GTPase 1 isoform X1	3	1858	1878	Cleavage
csi-miR3952	orange1.1g014101m	mitochondrial Rho GTPase 1 isoform X1	3	1858	1878	Cleavage
csi-miR3952	orange1.1g042859m	Ribosomal protein L3 plastid isoform 1	2.5	569	589	Cleavage
csi-miR3952	orange1.1g042859m	Ribosomal protein L3 plastid isoform 1	2.5	569	589	Cleavage
csi-miR3952	orange1.1g042859m	Ribosomal protein L3 plastid isoform 1	2.5	569	589	Cleavage
csi-miR3952	orange1.1g042859m	Ribosomal protein L3 plastid isoform 1	2.5	569	589	Cleavage
csi-miR3953	orange1.1g002350m	receptor-like protein 15 isoform X6	3	1542	1562	Cleavage
csi-miR3953	orange1.1g002350m	receptor-like protein 15 isoform X6	3	1542	1562	Cleavage
csi-miR3953	orange1.1g002350m	receptor-like protein 15 isoform X6	3	1542	1562	Cleavage
csi-miR3953	orange1.1g002350m	receptor-like protein 15 isoform X6	3	1542	1562	Cleavage
csi-miR3953	orange1.1g002350m	receptor-like protein 15 isoform X6	3	1542	1562	Cleavage
csi-miR3953	orange1.1g002350m	receptor-like protein 15 isoform X6	3	1542	1562	Cleavage
csi-miR3953	orange1.1g003794m	Inosine-uridine preferring nucleoside hydrolase family protein	3	1977	1997	Cleavage
csi-miR3953	orange1.1g003794m	Inosine-uridine preferring nucleoside hydrolase family protein	3	1977	1997	Cleavage
csi-miR3953	orange1.1g003794m	Inosine-uridine preferring nucleoside hydrolase family protein	3	1977	1997	Cleavage
csi-miR3953	orange1.1g003794m	Inosine-uridine preferring nucleoside hydrolase family protein	3	1977	1997	Cleavage
csi-miR3953	orange1.1g003794m	Inosine-uridine preferring nucleoside hydrolase family protein	3	1977	1997	Cleavage
csi-miR3953	orange1.1g003794m	Inosine-uridine preferring nucleoside hydrolase family protein	3	1977	1997	Cleavage
csi-miR3953	orange1.1g008024m	putative receptor-like protein 8 isoform X4	3	1003	1023	Cleavage
csi-miR3953	orange1.1g008024m	putative receptor-like protein 8 isoform X4	3	1003	1023	Cleavage
csi-miR3953	orange1.1g008024m	putative receptor-like protein 8 isoform X4	3	1003	1023	Cleavage
csi-miR3953	orange1.1g008024m	putative receptor-like protein 8 isoform X4	3	1003	1023	Cleavage
csi-miR3953	orange1.1g008024m	putative receptor-like protein 8 isoform X4	3	1003	1023	Cleavage
csi-miR3953	orange1.1g008024m	putative receptor-like protein 8 isoform X4	3	1003	1023	Cleavage
csi-miR3953	orange1.1g016435m	NAC domain-containing protein 71-like	1.5	857	877	Cleavage
csi-miR3953	orange1.1g016435m	NAC domain-containing protein 71-like	1.5	857	877	Cleavage
csi-miR3953	orange1.1g016435m	NAC domain-containing protein 71-like	1.5	857	877	Cleavage
csi-miR3953	orange1.1g016435m	NAC domain-containing protein 71-like	1.5	857	877	Cleavage
csi-miR3953	orange1.1g016435m	NAC domain-containing protein 71-like	1.5	857	877	Cleavage
csi-miR3953	orange1.1g016435m	NAC domain-containing protein 71-like	1.5	857	877	Cleavage
csi-miR3953	orange1.1g017142m	NAC domain-containing protein 71-like	0	959	979	Cleavage
csi-miR3953	orange1.1g017142m	NAC domain-containing protein 71-like	0	959	979	Cleavage
csi-miR3953	orange1.1g017142m	NAC domain-containing protein 71-like	0	959	979	Cleavage
csi-miR3953	orange1.1g017142m	NAC domain-containing protein 71-like	0	959	979	Cleavage
csi-miR3953	orange1.1g017142m	NAC domain-containing protein 71-like	0	959	979	Cleavage
csi-miR3953	orange1.1g017142m	NAC domain-containing protein 71-like	0	959	979	Cleavage
csi-miR3953	orange1.1g021045m	NAC domain-containing protein 71-like	0	785	805	Cleavage
csi-miR3953	orange1.1g021045m	NAC domain-containing protein 71-like	0	785	805	Cleavage
csi-miR3953	orange1.1g021045m	NAC domain-containing protein 71-like	0	785	805	Cleavage
csi-miR3953	orange1.1g021045m	NAC domain-containing protein 71-like	0	785	805	Cleavage
csi-miR3953	orange1.1g021045m	NAC domain-containing protein 71-like	0	785	805	Cleavage
csi-miR3953	orange1.1g021045m	NAC domain-containing protein 71-like	0	785	805	Cleavage
csi-miR3953	orange1.1g021772m	NAC domain-containing protein 89-like	3	606	626	Cleavage
csi-miR3953	orange1.1g021772m	NAC domain-containing protein 89-like	3	606	626	Cleavage
csi-miR3953	orange1.1g021772m	NAC domain-containing protein 89-like	3	606	626	Cleavage
csi-miR3953	orange1.1g021772m	NAC domain-containing protein 89-like	3	606	626	Cleavage
csi-miR3953	orange1.1g021772m	NAC domain-containing protein 89-like	3	606	626	Cleavage
csi-miR3953	orange1.1g021772m	NAC domain-containing protein 89-like	3	606	626	Cleavage
csi-miR3953	orange1.1g037214m	putative cyclin-D6-1	4.5	610	630	Cleavage
csi-miR3953	orange1.1g037214m	putative cyclin-D6-1	4.5	610	630	Cleavage
csi-miR3953	orange1.1g037214m	putative cyclin-D6-1	4.5	610	630	Cleavage
csi-miR3953	orange1.1g037214m	putative cyclin-D6-1	4.5	610	630	Cleavage
csi-miR3953	orange1.1g037214m	putative cyclin-D6-1	4.5	610	630	Cleavage
csi-miR3953	orange1.1g037214m	putative cyclin-D6-1	4.5	610	630	Cleavage
csi-miR3953	orange1.1g038177m	putative TNP1-like transposon protein	2.5	1182	1202	Cleavage
csi-miR3953	orange1.1g038177m	putative TNP1-like transposon protein	2.5	1182	1202	Cleavage
csi-miR3953	orange1.1g038177m	putative TNP1-like transposon protein	2.5	1182	1202	Cleavage
csi-miR3953	orange1.1g038177m	putative TNP1-like transposon protein	2.5	1182	1202	Cleavage
csi-miR3953	orange1.1g038177m	putative TNP1-like transposon protein	2.5	1182	1202	Cleavage
csi-miR3953	orange1.1g038177m	putative TNP1-like transposon protein	2.5	1182	1202	Cleavage
csi-miR3953	orange1.1g047434m	mitochondrial import inner membrane translocase subunit TIM9	3.5	237	257	Cleavage
csi-miR3953	orange1.1g047434m	mitochondrial import inner membrane translocase subunit TIM9	3.5	237	257	Cleavage
csi-miR3953	orange1.1g047434m	mitochondrial import inner membrane translocase subunit TIM9	3.5	237	257	Cleavage
csi-miR3953	orange1.1g047434m	mitochondrial import inner membrane translocase subunit TIM9	3.5	237	257	Cleavage
csi-miR3953	orange1.1g047434m	mitochondrial import inner membrane translocase subunit TIM9	3.5	237	257	Cleavage
csi-miR3953	orange1.1g047434m	mitochondrial import inner membrane translocase subunit TIM9	3.5	237	257	Cleavage
csi-miR3954	orange1.1g032488m	hypothetical protein CISIN_1g0324941mg	2	170	190	Cleavage
csi-miR3954	orange1.1g032488m	hypothetical protein CISIN_1g0324941mg	2	170	190	Cleavage
csi-miR3954	orange1.1g032494m	hypothetical protein CISIN_1g0324941mg	2	170	190	Cleavage
csi-miR3954	orange1.1g032494m	hypothetical protein CISIN_1g0324941mg	2	170	190	Cleavage
csi-miR3954	orange1.1g032510m	hypothetical protein CISIN_1g0324941mg	2	170	190	Cleavage
csi-miR3954	orange1.1g032510m	hypothetical protein CISIN_1g0324941mg	2	170	190	Cleavage
csi-miR3954	orange1.1g032517m	hypothetical protein CISIN_1g0324941mg	2	170	190	Cleavage
csi-miR3954	orange1.1g032517m	hypothetical protein CISIN_1g0324941mg	2	170	190	Cleavage
csi-miR3954	orange1.1g032519m	hypothetical protein CISIN_1g0324941mg	2	170	190	Cleavage
csi-miR3954	orange1.1g032519m	hypothetical protein CISIN_1g0324941mg	2	170	190	Cleavage
csi-miR3954	orange1.1g032534m	hypothetical protein CISIN_1g0324941mg	2	170	190	Cleavage
csi-miR3954	orange1.1g032534m	hypothetical protein CISIN_1g0324941mg	2	170	190	Cleavage
csi-miR3954	orange1.1g033910m	hypothetical protein CUMW_121020	2	170	190	Cleavage
csi-miR3954	orange1.1g033910m	hypothetical protein CUMW_121020	2	170	190	Cleavage
csi-miR3954	orange1.1g035405m	hypothetical protein CISIN_1g035405mg	1	123	143	Cleavage
csi-miR3954	orange1.1g035405m	hypothetical protein CISIN_1g035405mg	1	123	143	Cleavage
csi-miR3954	orange1.1g035409m	hypothetical protein CUMW_237910	1	120	140	Cleavage
csi-miR3954	orange1.1g035409m	hypothetical protein CUMW_237910	1	120	140	Cleavage
csi-miR3954	orange1.1g037457m	NAC domain-containing protein 89-like	1	75	95	Cleavage
csi-miR3954	orange1.1g037457m	NAC domain-containing protein 89-like	1	75	95	Cleavage
csi-miR396a	orange1.1g001671m	pumilio homolog 1	2	3684	3704	Cleavage
csi-miR396a	orange1.1g001671m	pumilio homolog 1	2	3684	3704	Cleavage
csi-miR396a	orange1.1g001671m	pumilio homolog 1	2	3684	3704	Cleavage
csi-miR396a	orange1.1g001671m	pumilio homolog 1	2	3684	3704	Cleavage
csi-miR396a	orange1.1g001671m	pumilio homolog 1	2	3684	3704	Cleavage
csi-miR396a	orange1.1g001671m	pumilio homolog 1	2	3684	3704	Cleavage
csi-miR396a	orange1.1g002096m	pumilio homolog 1	2	4109	4129	Cleavage
csi-miR396a	orange1.1g002096m	pumilio homolog 1	2	4109	4129	Cleavage
csi-miR396a	orange1.1g002096m	pumilio homolog 1	2	4109	4129	Cleavage
csi-miR396a	orange1.1g002096m	pumilio homolog 1	2	4109	4129	Cleavage
csi-miR396a	orange1.1g002096m	pumilio homolog 1	2	4109	4129	Cleavage
csi-miR396a	orange1.1g002096m	pumilio homolog 1	2	4109	4129	Cleavage
csi-miR396a	orange1.1g002587m	pumilio homolog 1-like isoform X1	2	4147	4167	Cleavage
csi-miR396a	orange1.1g002587m	pumilio homolog 1-like isoform X1	2	4147	4167	Cleavage
csi-miR396a	orange1.1g002587m	pumilio homolog 1-like isoform X1	2	4147	4167	Cleavage
csi-miR396a	orange1.1g002587m	pumilio homolog 1-like isoform X1	2	4147	4167	Cleavage
csi-miR396a	orange1.1g002587m	pumilio homolog 1-like isoform X1	2	4147	4167	Cleavage
csi-miR396a	orange1.1g002587m	pumilio homolog 1-like isoform X1	2	4147	4167	Cleavage
csi-miR396a	orange1.1g015505m	F-box/kelch-repeat protein At3g61590	5	328	351	Cleavage
csi-miR396a	orange1.1g015505m	F-box/kelch-repeat protein At3g61590	5	328	351	Cleavage
csi-miR396a	orange1.1g015505m	F-box/kelch-repeat protein At3g61590	5	328	351	Cleavage
csi-miR396a	orange1.1g015505m	F-box/kelch-repeat protein At3g61590	5	328	351	Cleavage
csi-miR396a	orange1.1g015505m	F-box/kelch-repeat protein At3g61590	5	328	351	Cleavage
csi-miR396a	orange1.1g015505m	F-box/kelch-repeat protein At3g61590	5	328	351	Cleavage
csi-miR396a	orange1.1g015551m	F-box/kelch-repeat protein At3g61590	5	276	299	Cleavage
csi-miR396a	orange1.1g015551m	F-box/kelch-repeat protein At3g61590	5	276	299	Cleavage
csi-miR396a	orange1.1g015551m	F-box/kelch-repeat protein At3g61590	5	276	299	Cleavage
csi-miR396a	orange1.1g015551m	F-box/kelch-repeat protein At3g61590	5	276	299	Cleavage
csi-miR396a	orange1.1g015551m	F-box/kelch-repeat protein At3g61590	5	276	299	Cleavage
csi-miR396a	orange1.1g015551m	F-box/kelch-repeat protein At3g61590	5	276	299	Cleavage
csi-miR396a	orange1.1g024783m	cysteine proteinase RD21A-like	2	133	153	Cleavage
csi-miR396a	orange1.1g024783m	cysteine proteinase RD21A-like	2	133	153	Cleavage
csi-miR396a	orange1.1g024783m	cysteine proteinase RD21A-like	2	133	153	Cleavage
csi-miR396a	orange1.1g024783m	cysteine proteinase RD21A-like	2	133	153	Cleavage
csi-miR396a	orange1.1g024783m	cysteine proteinase RD21A-like	2	133	153	Cleavage
csi-miR396a	orange1.1g024783m	cysteine proteinase RD21A-like	2	133	153	Cleavage
csi-miR396a	orange1.1g026075m	cysteine proteinase RD21A-like	2	133	153	Cleavage
csi-miR396a	orange1.1g026075m	cysteine proteinase RD21A-like	2	133	153	Cleavage
csi-miR396a	orange1.1g026075m	cysteine proteinase RD21A-like	2	133	153	Cleavage
csi-miR396a	orange1.1g026075m	cysteine proteinase RD21A-like	2	133	153	Cleavage
csi-miR396a	orange1.1g026075m	cysteine proteinase RD21A-like	2	133	153	Cleavage
csi-miR396a	orange1.1g026075m	cysteine proteinase RD21A-like	2	133	153	Cleavage
csi-miR396a	orange1.1g027764m	cysteine proteinase RD21A	2	151	171	Cleavage
csi-miR396a	orange1.1g027764m	cysteine proteinase RD21A	2	151	171	Cleavage
csi-miR396a	orange1.1g027764m	cysteine proteinase RD21A	2	151	171	Cleavage
csi-miR396a	orange1.1g027764m	cysteine proteinase RD21A	2	151	171	Cleavage
csi-miR396a	orange1.1g027764m	cysteine proteinase RD21A	2	151	171	Cleavage
csi-miR396a	orange1.1g027764m	cysteine proteinase RD21A	2	151	171	Cleavage
csi-miR396a	orange1.1g029620m	Cysteine proteinase RD21a	2	151	171	Cleavage
csi-miR396a	orange1.1g029620m	Cysteine proteinase RD21a	2	151	171	Cleavage
csi-miR396a	orange1.1g029620m	Cysteine proteinase RD21a	2	151	171	Cleavage
csi-miR396a	orange1.1g029620m	Cysteine proteinase RD21a	2	151	171	Cleavage
csi-miR396a	orange1.1g029620m	Cysteine proteinase RD21a	2	151	171	Cleavage
csi-miR396a	orange1.1g029620m	Cysteine proteinase RD21a	2	151	171	Cleavage
csi-miR396a	orange1.1g035489m	hypothetical protein CISIN_1g035489mg	1.5	5	25	Cleavage
csi-miR396a	orange1.1g035489m	hypothetical protein CISIN_1g035489mg	1.5	5	25	Cleavage
csi-miR396a	orange1.1g035489m	hypothetical protein CISIN_1g035489mg	1.5	5	25	Cleavage
csi-miR396a	orange1.1g035489m	hypothetical protein CISIN_1g035489mg	1.5	5	25	Cleavage
csi-miR396a	orange1.1g035489m	hypothetical protein CISIN_1g035489mg	1.5	5	25	Cleavage
csi-miR396a	orange1.1g035489m	hypothetical protein CISIN_1g035489mg	1.5	5	25	Cleavage
csi-miR396b	orange1.1g001671m	pumilio homolog 1	2	3684	3704	Cleavage
csi-miR396b	orange1.1g001671m	pumilio homolog 1	2	3684	3704	Cleavage
csi-miR396b	orange1.1g001671m	pumilio homolog 1	2	3684	3704	Cleavage
csi-miR396b	orange1.1g001671m	pumilio homolog 1	2	3684	3704	Cleavage
csi-miR396b	orange1.1g001671m	pumilio homolog 1	2	3684	3704	Cleavage
csi-miR396b	orange1.1g001671m	pumilio homolog 1	2	3684	3704	Cleavage
csi-miR396b	orange1.1g002096m	pumilio homolog 1	2	4109	4129	Cleavage
csi-miR396b	orange1.1g002096m	pumilio homolog 1	2	4109	4129	Cleavage
csi-miR396b	orange1.1g002096m	pumilio homolog 1	2	4109	4129	Cleavage
csi-miR396b	orange1.1g002096m	pumilio homolog 1	2	4109	4129	Cleavage
csi-miR396b	orange1.1g002096m	pumilio homolog 1	2	4109	4129	Cleavage
csi-miR396b	orange1.1g002096m	pumilio homolog 1	2	4109	4129	Cleavage
csi-miR396b	orange1.1g002587m	pumilio homolog 1-like isoform X1	2	4147	4167	Cleavage
csi-miR396b	orange1.1g002587m	pumilio homolog 1-like isoform X1	2	4147	4167	Cleavage
csi-miR396b	orange1.1g002587m	pumilio homolog 1-like isoform X1	2	4147	4167	Cleavage
csi-miR396b	orange1.1g002587m	pumilio homolog 1-like isoform X1	2	4147	4167	Cleavage
csi-miR396b	orange1.1g002587m	pumilio homolog 1-like isoform X1	2	4147	4167	Cleavage
csi-miR396b	orange1.1g002587m	pumilio homolog 1-like isoform X1	2	4147	4167	Cleavage
csi-miR396b	orange1.1g015505m	F-box/kelch-repeat protein At3g61590	5	328	351	Cleavage
csi-miR396b	orange1.1g015505m	F-box/kelch-repeat protein At3g61590	5	328	351	Cleavage
csi-miR396b	orange1.1g015505m	F-box/kelch-repeat protein At3g61590	5	328	351	Cleavage
csi-miR396b	orange1.1g015505m	F-box/kelch-repeat protein At3g61590	5	328	351	Cleavage
csi-miR396b	orange1.1g015505m	F-box/kelch-repeat protein At3g61590	5	328	351	Cleavage
csi-miR396b	orange1.1g015505m	F-box/kelch-repeat protein At3g61590	5	328	351	Cleavage
csi-miR396b	orange1.1g015551m	F-box/kelch-repeat protein At3g61590	5	276	299	Cleavage
csi-miR396b	orange1.1g015551m	F-box/kelch-repeat protein At3g61590	5	276	299	Cleavage
csi-miR396b	orange1.1g015551m	F-box/kelch-repeat protein At3g61590	5	276	299	Cleavage
csi-miR396b	orange1.1g015551m	F-box/kelch-repeat protein At3g61590	5	276	299	Cleavage
csi-miR396b	orange1.1g015551m	F-box/kelch-repeat protein At3g61590	5	276	299	Cleavage
csi-miR396b	orange1.1g015551m	F-box/kelch-repeat protein At3g61590	5	276	299	Cleavage
csi-miR396b	orange1.1g024783m	cysteine proteinase RD21A-like	2	133	153	Cleavage
csi-miR396b	orange1.1g024783m	cysteine proteinase RD21A-like	2	133	153	Cleavage
csi-miR396b	orange1.1g024783m	cysteine proteinase RD21A-like	2	133	153	Cleavage
csi-miR396b	orange1.1g024783m	cysteine proteinase RD21A-like	2	133	153	Cleavage
csi-miR396b	orange1.1g024783m	cysteine proteinase RD21A-like	2	133	153	Cleavage
csi-miR396b	orange1.1g024783m	cysteine proteinase RD21A-like	2	133	153	Cleavage
csi-miR396b	orange1.1g026075m	cysteine proteinase RD21A-like	2	133	153	Cleavage
csi-miR396b	orange1.1g026075m	cysteine proteinase RD21A-like	2	133	153	Cleavage
csi-miR396b	orange1.1g026075m	cysteine proteinase RD21A-like	2	133	153	Cleavage
csi-miR396b	orange1.1g026075m	cysteine proteinase RD21A-like	2	133	153	Cleavage
csi-miR396b	orange1.1g026075m	cysteine proteinase RD21A-like	2	133	153	Cleavage
csi-miR396b	orange1.1g026075m	cysteine proteinase RD21A-like	2	133	153	Cleavage
csi-miR396b	orange1.1g027764m	cysteine proteinase RD21A	2	151	171	Cleavage
csi-miR396b	orange1.1g027764m	cysteine proteinase RD21A	2	151	171	Cleavage
csi-miR396b	orange1.1g027764m	cysteine proteinase RD21A	2	151	171	Cleavage
csi-miR396b	orange1.1g027764m	cysteine proteinase RD21A	2	151	171	Cleavage
csi-miR396b	orange1.1g027764m	cysteine proteinase RD21A	2	151	171	Cleavage
csi-miR396b	orange1.1g027764m	cysteine proteinase RD21A	2	151	171	Cleavage
csi-miR396b	orange1.1g029620m	Cysteine proteinase RD21a	2	151	171	Cleavage
csi-miR396b	orange1.1g029620m	Cysteine proteinase RD21a	2	151	171	Cleavage
csi-miR396b	orange1.1g029620m	Cysteine proteinase RD21a	2	151	171	Cleavage
csi-miR396b	orange1.1g029620m	Cysteine proteinase RD21a	2	151	171	Cleavage
csi-miR396b	orange1.1g029620m	Cysteine proteinase RD21a	2	151	171	Cleavage
csi-miR396b	orange1.1g029620m	Cysteine proteinase RD21a	2	151	171	Cleavage
csi-miR396b	orange1.1g035489m	hypothetical protein CISIN_1g035489mg	1.5	5	25	Cleavage
csi-miR396b	orange1.1g035489m	hypothetical protein CISIN_1g035489mg	1.5	5	25	Cleavage
csi-miR396b	orange1.1g035489m	hypothetical protein CISIN_1g035489mg	1.5	5	25	Cleavage
csi-miR396b	orange1.1g035489m	hypothetical protein CISIN_1g035489mg	1.5	5	25	Cleavage
csi-miR396b	orange1.1g035489m	hypothetical protein CISIN_1g035489mg	1.5	5	25	Cleavage
csi-miR396b	orange1.1g035489m	hypothetical protein CISIN_1g035489mg	1.5	5	25	Cleavage
csi-miR396c	orange1.1g006695m	disease resistance-like protein DSC1	2.5	576	595	Cleavage
csi-miR396c	orange1.1g006695m	disease resistance-like protein DSC1	2.5	576	595	Cleavage
csi-miR396c	orange1.1g006695m	disease resistance-like protein DSC1	2.5	576	595	Cleavage
csi-miR396c	orange1.1g014819m	serine/threonine-protein kinase STY13	3	561	580	Cleavage
csi-miR396c	orange1.1g014819m	serine/threonine-protein kinase STY13	3	561	580	Cleavage
csi-miR396c	orange1.1g014819m	serine/threonine-protein kinase STY13	3	561	580	Cleavage
csi-miR396c	orange1.1g014823m	serine/threonine-protein kinase STY13	3	561	580	Cleavage
csi-miR396c	orange1.1g014823m	serine/threonine-protein kinase STY13	3	561	580	Cleavage
csi-miR396c	orange1.1g014823m	serine/threonine-protein kinase STY13	3	561	580	Cleavage
csi-miR396c	orange1.1g014825m	serine/threonine-protein kinase STY13	3	143	162	Cleavage
csi-miR396c	orange1.1g014825m	serine/threonine-protein kinase STY13	3	143	162	Cleavage
csi-miR396c	orange1.1g014825m	serine/threonine-protein kinase STY13	3	143	162	Cleavage
csi-miR396c	orange1.1g015503m	protein RETICULATA-RELATED 4, chloroplastic-like	2.5	1422	1441	Cleavage
csi-miR396c	orange1.1g015503m	protein RETICULATA-RELATED 4, chloroplastic-like	2.5	1422	1441	Cleavage
csi-miR396c	orange1.1g015503m	protein RETICULATA-RELATED 4, chloroplastic-like	2.5	1422	1441	Cleavage
csi-miR396c	orange1.1g036657m	disease resistance-like protein DSC1	2.5	1368	1387	Cleavage
csi-miR396c	orange1.1g036657m	disease resistance-like protein DSC1	2.5	1368	1387	Cleavage
csi-miR396c	orange1.1g036657m	disease resistance-like protein DSC1	2.5	1368	1387	Cleavage
csi-miR396c	orange1.1g037604m	disease resistance-like protein DSC1	2.5	489	508	Cleavage
csi-miR396c	orange1.1g037604m	disease resistance-like protein DSC1	2.5	489	508	Cleavage
csi-miR396c	orange1.1g037604m	disease resistance-like protein DSC1	2.5	489	508	Cleavage
csi-miR396c	orange1.1g042875m	disease resistance-like protein DSC1	2.5	453	472	Cleavage
csi-miR396c	orange1.1g042875m	disease resistance-like protein DSC1	2.5	453	472	Cleavage
csi-miR396c	orange1.1g042875m	disease resistance-like protein DSC1	2.5	453	472	Cleavage
csi-miR396c	orange1.1g043008m	disease resistance-like protein DSC1	2.5	369	388	Cleavage
csi-miR396c	orange1.1g043008m	disease resistance-like protein DSC1	2.5	369	388	Cleavage
csi-miR396c	orange1.1g043008m	disease resistance-like protein DSC1	2.5	369	388	Cleavage
csi-miR396c	orange1.1g044640m	disease resistance-like protein DSC1	2	33	52	Cleavage
csi-miR396c	orange1.1g044640m	disease resistance-like protein DSC1	2	33	52	Cleavage
csi-miR396c	orange1.1g044640m	disease resistance-like protein DSC1	2	33	52	Cleavage
csi-miR397	orange1.1g008085m	Multicopper oxidase, type 1	1.5	681	701	Cleavage
csi-miR397	orange1.1g008085m	Multicopper oxidase, type 1	1.5	681	701	Cleavage
csi-miR397	orange1.1g008085m	Multicopper oxidase, type 1	1.5	681	701	Cleavage
csi-miR397	orange1.1g008351m	laccase-7-like	2	675	695	Cleavage
csi-miR397	orange1.1g008351m	laccase-7-like	2	675	695	Cleavage
csi-miR397	orange1.1g008351m	laccase-7-like	2	675	695	Cleavage
csi-miR397	orange1.1g008366m	laccase-7-like	1.5	719	739	Cleavage
csi-miR397	orange1.1g008366m	laccase-7-like	1.5	719	739	Cleavage
csi-miR397	orange1.1g008366m	laccase-7-like	1.5	719	739	Cleavage
csi-miR397	orange1.1g008422m	laccase-7-like	1.5	686	706	Cleavage
csi-miR397	orange1.1g008422m	laccase-7-like	1.5	686	706	Cleavage
csi-miR397	orange1.1g008422m	laccase-7-like	1.5	686	706	Cleavage
csi-miR397	orange1.1g008592m	laccase-17-like	1	753	773	Cleavage
csi-miR397	orange1.1g008592m	laccase-17-like	1	753	773	Cleavage
csi-miR397	orange1.1g008592m	laccase-17-like	1	753	773	Cleavage
csi-miR397	orange1.1g009358m	Multicopper oxidase, type 1	1.5	681	701	Cleavage
csi-miR397	orange1.1g009358m	Multicopper oxidase, type 1	1.5	681	701	Cleavage
csi-miR397	orange1.1g009358m	Multicopper oxidase, type 1	1.5	681	701	Cleavage
csi-miR397	orange1.1g009392m	laccase-4	0.5	760	780	Cleavage
csi-miR397	orange1.1g009392m	laccase-4	0.5	760	780	Cleavage
csi-miR397	orange1.1g009392m	laccase-4	0.5	760	780	Cleavage
csi-miR397	orange1.1g009854m	laccase-4	1.5	576	596	Cleavage
csi-miR397	orange1.1g009854m	laccase-4	1.5	576	596	Cleavage
csi-miR397	orange1.1g009854m	laccase-4	1.5	576	596	Cleavage
csi-miR397	orange1.1g036540m	laccase-11	0.5	684	704	Cleavage
csi-miR397	orange1.1g036540m	laccase-11	0.5	684	704	Cleavage
csi-miR397	orange1.1g036540m	laccase-11	0.5	684	704	Cleavage
csi-miR397	orange1.1g047904m	laccase-17-like	1	642	662	Cleavage
csi-miR397	orange1.1g047904m	laccase-17-like	1	642	662	Cleavage
csi-miR397	orange1.1g047904m	laccase-17-like	1	642	662	Cleavage
csi-miR398	orange1.1g001975m	protein MEI2-like 1 isoform X1	3.5	3597	3617	Cleavage
csi-miR398	orange1.1g001975m	protein MEI2-like 1 isoform X1	3.5	3597	3617	Cleavage
csi-miR398	orange1.1g001976m	protein MEI2-like 1 isoform X1	3.5	3519	3539	Cleavage
csi-miR398	orange1.1g001976m	protein MEI2-like 1 isoform X1	3.5	3519	3539	Cleavage
csi-miR398	orange1.1g001991m	protein MEI2-like 1 isoform X1	3.5	3591	3611	Cleavage
csi-miR398	orange1.1g001991m	protein MEI2-like 1 isoform X1	3.5	3591	3611	Cleavage
csi-miR398	orange1.1g002123m	protein MEI2-like 1 isoform X1	3.5	3528	3548	Cleavage
csi-miR398	orange1.1g002123m	protein MEI2-like 1 isoform X1	3.5	3528	3548	Cleavage
csi-miR398	orange1.1g002974m	protein MEI2-like 1 isoform X1	3.5	3754	3774	Cleavage
csi-miR398	orange1.1g002974m	protein MEI2-like 1 isoform X1	3.5	3754	3774	Cleavage
csi-miR398	orange1.1g012761m	serine/threonine-protein kinase PBS1	2.5	800	820	Cleavage
csi-miR398	orange1.1g012761m	serine/threonine-protein kinase PBS1	2.5	800	820	Cleavage
csi-miR398	orange1.1g020529m	serine/threonine-protein kinase PBS1	2.5	420	440	Cleavage
csi-miR398	orange1.1g020529m	serine/threonine-protein kinase PBS1	2.5	420	440	Cleavage
csi-miR398	orange1.1g024882m	probable UDP-arabinopyranose mutase 2	3.5	868	888	Cleavage
csi-miR398	orange1.1g024882m	probable UDP-arabinopyranose mutase 2	3.5	868	888	Cleavage
csi-miR398	orange1.1g031837m	superoxide dismutase [Cu-Zn]	3.5	81	101	Cleavage
csi-miR398	orange1.1g031837m	superoxide dismutase [Cu-Zn]	3.5	81	101	Cleavage
csi-miR398	orange1.1g044386m	catalase	3.5	826	846	Cleavage
csi-miR398	orange1.1g044386m	catalase	3.5	826	846	Cleavage
csi-miR399a	orange1.1g002570m	probable ubiquitin-conjugating enzyme E2 24	0	661	681	Cleavage
csi-miR399a	orange1.1g002570m	probable ubiquitin-conjugating enzyme E2 24	0	933	953	Cleavage
csi-miR399a	orange1.1g002570m	probable ubiquitin-conjugating enzyme E2 24	0	1019	1039	Cleavage
csi-miR399a	orange1.1g002570m	probable ubiquitin-conjugating enzyme E2 24	0	585	605	Cleavage
csi-miR399a	orange1.1g002570m	probable ubiquitin-conjugating enzyme E2 24	0	661	681	Cleavage
csi-miR399a	orange1.1g002570m	probable ubiquitin-conjugating enzyme E2 24	0	933	953	Cleavage
csi-miR399a	orange1.1g002570m	probable ubiquitin-conjugating enzyme E2 24	0	1019	1039	Cleavage
csi-miR399a	orange1.1g002570m	probable ubiquitin-conjugating enzyme E2 24	0	585	605	Cleavage
csi-miR399a	orange1.1g002570m	probable ubiquitin-conjugating enzyme E2 24	0	661	681	Cleavage
csi-miR399a	orange1.1g002570m	probable ubiquitin-conjugating enzyme E2 24	0	933	953	Cleavage
csi-miR399a	orange1.1g002570m	probable ubiquitin-conjugating enzyme E2 24	0	1019	1039	Cleavage
csi-miR399a	orange1.1g002570m	probable ubiquitin-conjugating enzyme E2 24	0	585	605	Cleavage
csi-miR399a	orange1.1g002570m	probable ubiquitin-conjugating enzyme E2 24	0	661	681	Cleavage
csi-miR399a	orange1.1g002570m	probable ubiquitin-conjugating enzyme E2 24	0	933	953	Cleavage
csi-miR399a	orange1.1g002570m	probable ubiquitin-conjugating enzyme E2 24	0	1019	1039	Cleavage
csi-miR399a	orange1.1g002570m	probable ubiquitin-conjugating enzyme E2 24	0	585	605	Cleavage
csi-miR399a	orange1.1g002570m	probable ubiquitin-conjugating enzyme E2 24	0	661	681	Cleavage
csi-miR399a	orange1.1g002570m	probable ubiquitin-conjugating enzyme E2 24	0	933	953	Cleavage
csi-miR399a	orange1.1g002570m	probable ubiquitin-conjugating enzyme E2 24	0	1019	1039	Cleavage
csi-miR399a	orange1.1g002570m	probable ubiquitin-conjugating enzyme E2 24	0	585	605	Cleavage
csi-miR399a	orange1.1g002570m	probable ubiquitin-conjugating enzyme E2 24	0.5	794	814	Cleavage
csi-miR399a	orange1.1g002570m	probable ubiquitin-conjugating enzyme E2 24	0.5	794	814	Cleavage
csi-miR399a	orange1.1g002570m	probable ubiquitin-conjugating enzyme E2 24	0.5	794	814	Cleavage
csi-miR399a	orange1.1g002570m	probable ubiquitin-conjugating enzyme E2 24	0.5	794	814	Cleavage
csi-miR399a	orange1.1g002570m	probable ubiquitin-conjugating enzyme E2 24	0.5	794	814	Cleavage
csi-miR399a	orange1.1g002570m	probable ubiquitin-conjugating enzyme E2 24	5	1622	1642	Cleavage
csi-miR399a	orange1.1g002570m	probable ubiquitin-conjugating enzyme E2 24	5	3762	3782	Cleavage
csi-miR399a	orange1.1g002570m	probable ubiquitin-conjugating enzyme E2 24	5	1622	1642	Cleavage
csi-miR399a	orange1.1g002570m	probable ubiquitin-conjugating enzyme E2 24	5	3762	3782	Cleavage
csi-miR399a	orange1.1g002570m	probable ubiquitin-conjugating enzyme E2 24	5	1622	1642	Cleavage
csi-miR399a	orange1.1g002570m	probable ubiquitin-conjugating enzyme E2 24	5	3762	3782	Cleavage
csi-miR399a	orange1.1g002570m	probable ubiquitin-conjugating enzyme E2 24	5	1622	1642	Cleavage
csi-miR399a	orange1.1g002570m	probable ubiquitin-conjugating enzyme E2 24	5	3762	3782	Cleavage
csi-miR399a	orange1.1g002570m	probable ubiquitin-conjugating enzyme E2 24	5	1622	1642	Cleavage
csi-miR399a	orange1.1g002570m	probable ubiquitin-conjugating enzyme E2 24	5	3762	3782	Cleavage
csi-miR399a	orange1.1g002572m	probable ubiquitin-conjugating enzyme E2 24	0	378	398	Cleavage
csi-miR399a	orange1.1g002572m	probable ubiquitin-conjugating enzyme E2 24	0	650	670	Cleavage
csi-miR399a	orange1.1g002572m	probable ubiquitin-conjugating enzyme E2 24	0	736	756	Cleavage
csi-miR399a	orange1.1g002572m	probable ubiquitin-conjugating enzyme E2 24	0	302	322	Cleavage
csi-miR399a	orange1.1g002572m	probable ubiquitin-conjugating enzyme E2 24	0	378	398	Cleavage
csi-miR399a	orange1.1g002572m	probable ubiquitin-conjugating enzyme E2 24	0	650	670	Cleavage
csi-miR399a	orange1.1g002572m	probable ubiquitin-conjugating enzyme E2 24	0	736	756	Cleavage
csi-miR399a	orange1.1g002572m	probable ubiquitin-conjugating enzyme E2 24	0	302	322	Cleavage
csi-miR399a	orange1.1g002572m	probable ubiquitin-conjugating enzyme E2 24	0	378	398	Cleavage
csi-miR399a	orange1.1g002572m	probable ubiquitin-conjugating enzyme E2 24	0	650	670	Cleavage
csi-miR399a	orange1.1g002572m	probable ubiquitin-conjugating enzyme E2 24	0	736	756	Cleavage
csi-miR399a	orange1.1g002572m	probable ubiquitin-conjugating enzyme E2 24	0	302	322	Cleavage
csi-miR399a	orange1.1g002572m	probable ubiquitin-conjugating enzyme E2 24	0	378	398	Cleavage
csi-miR399a	orange1.1g002572m	probable ubiquitin-conjugating enzyme E2 24	0	650	670	Cleavage
csi-miR399a	orange1.1g002572m	probable ubiquitin-conjugating enzyme E2 24	0	736	756	Cleavage
csi-miR399a	orange1.1g002572m	probable ubiquitin-conjugating enzyme E2 24	0	302	322	Cleavage
csi-miR399a	orange1.1g002572m	probable ubiquitin-conjugating enzyme E2 24	0	378	398	Cleavage
csi-miR399a	orange1.1g002572m	probable ubiquitin-conjugating enzyme E2 24	0	650	670	Cleavage
csi-miR399a	orange1.1g002572m	probable ubiquitin-conjugating enzyme E2 24	0	736	756	Cleavage
csi-miR399a	orange1.1g002572m	probable ubiquitin-conjugating enzyme E2 24	0	302	322	Cleavage
csi-miR399a	orange1.1g002572m	probable ubiquitin-conjugating enzyme E2 24	0.5	511	531	Cleavage
csi-miR399a	orange1.1g002572m	probable ubiquitin-conjugating enzyme E2 24	0.5	511	531	Cleavage
csi-miR399a	orange1.1g002572m	probable ubiquitin-conjugating enzyme E2 24	0.5	511	531	Cleavage
csi-miR399a	orange1.1g002572m	probable ubiquitin-conjugating enzyme E2 24	0.5	511	531	Cleavage
csi-miR399a	orange1.1g002572m	probable ubiquitin-conjugating enzyme E2 24	0.5	511	531	Cleavage
csi-miR399a	orange1.1g002572m	probable ubiquitin-conjugating enzyme E2 24	5	3105	3125	Cleavage
csi-miR399a	orange1.1g002572m	probable ubiquitin-conjugating enzyme E2 24	5	3105	3125	Cleavage
csi-miR399a	orange1.1g002572m	probable ubiquitin-conjugating enzyme E2 24	5	3105	3125	Cleavage
csi-miR399a	orange1.1g002572m	probable ubiquitin-conjugating enzyme E2 24	5	3105	3125	Cleavage
csi-miR399a	orange1.1g002572m	probable ubiquitin-conjugating enzyme E2 24	5	3105	3125	Cleavage
csi-miR399a	orange1.1g002575m	probable ubiquitin-conjugating enzyme E2 24	0	661	681	Cleavage
csi-miR399a	orange1.1g002575m	probable ubiquitin-conjugating enzyme E2 24	0	933	953	Cleavage
csi-miR399a	orange1.1g002575m	probable ubiquitin-conjugating enzyme E2 24	0	1019	1039	Cleavage
csi-miR399a	orange1.1g002575m	probable ubiquitin-conjugating enzyme E2 24	0	585	605	Cleavage
csi-miR399a	orange1.1g002575m	probable ubiquitin-conjugating enzyme E2 24	0	661	681	Cleavage
csi-miR399a	orange1.1g002575m	probable ubiquitin-conjugating enzyme E2 24	0	933	953	Cleavage
csi-miR399a	orange1.1g002575m	probable ubiquitin-conjugating enzyme E2 24	0	1019	1039	Cleavage
csi-miR399a	orange1.1g002575m	probable ubiquitin-conjugating enzyme E2 24	0	585	605	Cleavage
csi-miR399a	orange1.1g002575m	probable ubiquitin-conjugating enzyme E2 24	0	661	681	Cleavage
csi-miR399a	orange1.1g002575m	probable ubiquitin-conjugating enzyme E2 24	0	933	953	Cleavage
csi-miR399a	orange1.1g002575m	probable ubiquitin-conjugating enzyme E2 24	0	1019	1039	Cleavage
csi-miR399a	orange1.1g002575m	probable ubiquitin-conjugating enzyme E2 24	0	585	605	Cleavage
csi-miR399a	orange1.1g002575m	probable ubiquitin-conjugating enzyme E2 24	0	661	681	Cleavage
csi-miR399a	orange1.1g002575m	probable ubiquitin-conjugating enzyme E2 24	0	933	953	Cleavage
csi-miR399a	orange1.1g002575m	probable ubiquitin-conjugating enzyme E2 24	0	1019	1039	Cleavage
csi-miR399a	orange1.1g002575m	probable ubiquitin-conjugating enzyme E2 24	0	585	605	Cleavage
csi-miR399a	orange1.1g002575m	probable ubiquitin-conjugating enzyme E2 24	0	661	681	Cleavage
csi-miR399a	orange1.1g002575m	probable ubiquitin-conjugating enzyme E2 24	0	933	953	Cleavage
csi-miR399a	orange1.1g002575m	probable ubiquitin-conjugating enzyme E2 24	0	1019	1039	Cleavage
csi-miR399a	orange1.1g002575m	probable ubiquitin-conjugating enzyme E2 24	0	585	605	Cleavage
csi-miR399a	orange1.1g002575m	probable ubiquitin-conjugating enzyme E2 24	0.5	794	814	Cleavage
csi-miR399a	orange1.1g002575m	probable ubiquitin-conjugating enzyme E2 24	0.5	794	814	Cleavage
csi-miR399a	orange1.1g002575m	probable ubiquitin-conjugating enzyme E2 24	0.5	794	814	Cleavage
csi-miR399a	orange1.1g002575m	probable ubiquitin-conjugating enzyme E2 24	0.5	794	814	Cleavage
csi-miR399a	orange1.1g002575m	probable ubiquitin-conjugating enzyme E2 24	0.5	794	814	Cleavage
csi-miR399a	orange1.1g002575m	probable ubiquitin-conjugating enzyme E2 24	5	3388	3408	Cleavage
csi-miR399a	orange1.1g002575m	probable ubiquitin-conjugating enzyme E2 24	5	3388	3408	Cleavage
csi-miR399a	orange1.1g002575m	probable ubiquitin-conjugating enzyme E2 24	5	3388	3408	Cleavage
csi-miR399a	orange1.1g002575m	probable ubiquitin-conjugating enzyme E2 24	5	3388	3408	Cleavage
csi-miR399a	orange1.1g002575m	probable ubiquitin-conjugating enzyme E2 24	5	3388	3408	Cleavage
csi-miR399a	orange1.1g004854m	probable ubiquitin-conjugating enzyme E2 24	0	661	681	Cleavage
csi-miR399a	orange1.1g004854m	probable ubiquitin-conjugating enzyme E2 24	0	933	953	Cleavage
csi-miR399a	orange1.1g004854m	probable ubiquitin-conjugating enzyme E2 24	0	1019	1039	Cleavage
csi-miR399a	orange1.1g004854m	probable ubiquitin-conjugating enzyme E2 24	0	585	605	Cleavage
csi-miR399a	orange1.1g004854m	probable ubiquitin-conjugating enzyme E2 24	0	661	681	Cleavage
csi-miR399a	orange1.1g004854m	probable ubiquitin-conjugating enzyme E2 24	0	933	953	Cleavage
csi-miR399a	orange1.1g004854m	probable ubiquitin-conjugating enzyme E2 24	0	1019	1039	Cleavage
csi-miR399a	orange1.1g004854m	probable ubiquitin-conjugating enzyme E2 24	0	585	605	Cleavage
csi-miR399a	orange1.1g004854m	probable ubiquitin-conjugating enzyme E2 24	0	661	681	Cleavage
csi-miR399a	orange1.1g004854m	probable ubiquitin-conjugating enzyme E2 24	0	933	953	Cleavage
csi-miR399a	orange1.1g004854m	probable ubiquitin-conjugating enzyme E2 24	0	1019	1039	Cleavage
csi-miR399a	orange1.1g004854m	probable ubiquitin-conjugating enzyme E2 24	0	585	605	Cleavage
csi-miR399a	orange1.1g004854m	probable ubiquitin-conjugating enzyme E2 24	0	661	681	Cleavage
csi-miR399a	orange1.1g004854m	probable ubiquitin-conjugating enzyme E2 24	0	933	953	Cleavage
csi-miR399a	orange1.1g004854m	probable ubiquitin-conjugating enzyme E2 24	0	1019	1039	Cleavage
csi-miR399a	orange1.1g004854m	probable ubiquitin-conjugating enzyme E2 24	0	585	605	Cleavage
csi-miR399a	orange1.1g004854m	probable ubiquitin-conjugating enzyme E2 24	0	661	681	Cleavage
csi-miR399a	orange1.1g004854m	probable ubiquitin-conjugating enzyme E2 24	0	933	953	Cleavage
csi-miR399a	orange1.1g004854m	probable ubiquitin-conjugating enzyme E2 24	0	1019	1039	Cleavage
csi-miR399a	orange1.1g004854m	probable ubiquitin-conjugating enzyme E2 24	0	585	605	Cleavage
csi-miR399a	orange1.1g004854m	probable ubiquitin-conjugating enzyme E2 24	0.5	794	814	Cleavage
csi-miR399a	orange1.1g004854m	probable ubiquitin-conjugating enzyme E2 24	0.5	794	814	Cleavage
csi-miR399a	orange1.1g004854m	probable ubiquitin-conjugating enzyme E2 24	0.5	794	814	Cleavage
csi-miR399a	orange1.1g004854m	probable ubiquitin-conjugating enzyme E2 24	0.5	794	814	Cleavage
csi-miR399a	orange1.1g004854m	probable ubiquitin-conjugating enzyme E2 24	0.5	794	814	Cleavage
csi-miR399a	orange1.1g004854m	probable ubiquitin-conjugating enzyme E2 24	5	3388	3408	Cleavage
csi-miR399a	orange1.1g004854m	probable ubiquitin-conjugating enzyme E2 24	5	3388	3408	Cleavage
csi-miR399a	orange1.1g004854m	probable ubiquitin-conjugating enzyme E2 24	5	3388	3408	Cleavage
csi-miR399a	orange1.1g004854m	probable ubiquitin-conjugating enzyme E2 24	5	3388	3408	Cleavage
csi-miR399a	orange1.1g004854m	probable ubiquitin-conjugating enzyme E2 24	5	3388	3408	Cleavage
csi-miR399a	orange1.1g005547m	auxin response factor 18-like	0	661	681	Cleavage
csi-miR399a	orange1.1g005547m	probable ubiquitin-conjugating enzyme E2 24	0	933	953	Cleavage
csi-miR399a	orange1.1g005547m	probable ubiquitin-conjugating enzyme E2 24	0	1019	1039	Cleavage
csi-miR399a	orange1.1g005547m	probable ubiquitin-conjugating enzyme E2 24	0	585	605	Cleavage
csi-miR399a	orange1.1g005547m	probable ubiquitin-conjugating enzyme E2 24	0	661	681	Cleavage
csi-miR399a	orange1.1g005547m	probable ubiquitin-conjugating enzyme E2 24	0	933	953	Cleavage
csi-miR399a	orange1.1g005547m	probable ubiquitin-conjugating enzyme E2 24	0	1019	1039	Cleavage
csi-miR399a	orange1.1g005547m	probable ubiquitin-conjugating enzyme E2 24	0	585	605	Cleavage
csi-miR399a	orange1.1g005547m	probable ubiquitin-conjugating enzyme E2 24	0	661	681	Cleavage
csi-miR399a	orange1.1g005547m	probable ubiquitin-conjugating enzyme E2 24	0	933	953	Cleavage
csi-miR399a	orange1.1g005547m	probable ubiquitin-conjugating enzyme E2 24	0	1019	1039	Cleavage
csi-miR399a	orange1.1g005547m	probable ubiquitin-conjugating enzyme E2 24	0	585	605	Cleavage
csi-miR399a	orange1.1g005547m	probable ubiquitin-conjugating enzyme E2 24	0	661	681	Cleavage
csi-miR399a	orange1.1g005547m	probable ubiquitin-conjugating enzyme E2 24	0	933	953	Cleavage
csi-miR399a	orange1.1g005547m	probable ubiquitin-conjugating enzyme E2 24	0	1019	1039	Cleavage
csi-miR399a	orange1.1g005547m	probable ubiquitin-conjugating enzyme E2 24	0	585	605	Cleavage
csi-miR399a	orange1.1g005547m	probable ubiquitin-conjugating enzyme E2 24	0	661	681	Cleavage
csi-miR399a	orange1.1g005547m	probable ubiquitin-conjugating enzyme E2 24	0	933	953	Cleavage
csi-miR399a	orange1.1g005547m	probable ubiquitin-conjugating enzyme E2 24	0	1019	1039	Cleavage
csi-miR399a	orange1.1g005547m	probable ubiquitin-conjugating enzyme E2 24	0	585	605	Cleavage
csi-miR399a	orange1.1g005547m	probable ubiquitin-conjugating enzyme E2 24	0.5	794	814	Cleavage
csi-miR399a	orange1.1g005547m	probable ubiquitin-conjugating enzyme E2 24	0.5	794	814	Cleavage
csi-miR399a	orange1.1g005547m	probable ubiquitin-conjugating enzyme E2 24	0.5	794	814	Cleavage
csi-miR399a	orange1.1g005547m	probable ubiquitin-conjugating enzyme E2 24	0.5	794	814	Cleavage
csi-miR399a	orange1.1g005547m	probable ubiquitin-conjugating enzyme E2 24	0.5	794	814	Cleavage
csi-miR399a	orange1.1g005547m	probable ubiquitin-conjugating enzyme E2 24	5	3407	3427	Cleavage
csi-miR399a	orange1.1g005547m	probable ubiquitin-conjugating enzyme E2 24	5	3407	3427	Cleavage
csi-miR399a	orange1.1g005547m	probable ubiquitin-conjugating enzyme E2 24	5	3407	3427	Cleavage
csi-miR399a	orange1.1g005547m	probable ubiquitin-conjugating enzyme E2 24	5	3407	3427	Cleavage
csi-miR399a	orange1.1g005547m	probable ubiquitin-conjugating enzyme E2 24	5	3407	3427	Cleavage
csi-miR399a	orange1.1g005819m	probable ubiquitin-conjugating enzyme E2 24	0	661	681	Cleavage
csi-miR399a	orange1.1g005819m	probable ubiquitin-conjugating enzyme E2 24	0	933	953	Cleavage
csi-miR399a	orange1.1g005819m	probable ubiquitin-conjugating enzyme E2 24	0	1019	1039	Cleavage
csi-miR399a	orange1.1g005819m	probable ubiquitin-conjugating enzyme E2 24	0	585	605	Cleavage
csi-miR399a	orange1.1g005819m	probable ubiquitin-conjugating enzyme E2 24	0	661	681	Cleavage
csi-miR399a	orange1.1g005819m	probable ubiquitin-conjugating enzyme E2 24	0	933	953	Cleavage
csi-miR399a	orange1.1g005819m	probable ubiquitin-conjugating enzyme E2 24	0	1019	1039	Cleavage
csi-miR399a	orange1.1g005819m	probable ubiquitin-conjugating enzyme E2 24	0	585	605	Cleavage
csi-miR399a	orange1.1g005819m	probable ubiquitin-conjugating enzyme E2 24	0	661	681	Cleavage
csi-miR399a	orange1.1g005819m	probable ubiquitin-conjugating enzyme E2 24	0	933	953	Cleavage
csi-miR399a	orange1.1g005819m	probable ubiquitin-conjugating enzyme E2 24	0	1019	1039	Cleavage
csi-miR399a	orange1.1g005819m	probable ubiquitin-conjugating enzyme E2 24	0	585	605	Cleavage
csi-miR399a	orange1.1g005819m	probable ubiquitin-conjugating enzyme E2 24	0	661	681	Cleavage
csi-miR399a	orange1.1g005819m	probable ubiquitin-conjugating enzyme E2 24	0	933	953	Cleavage
csi-miR399a	orange1.1g005819m	probable ubiquitin-conjugating enzyme E2 24	0	1019	1039	Cleavage
csi-miR399a	orange1.1g005819m	probable ubiquitin-conjugating enzyme E2 24	0	585	605	Cleavage
csi-miR399a	orange1.1g005819m	probable ubiquitin-conjugating enzyme E2 24	0	661	681	Cleavage
csi-miR399a	orange1.1g005819m	probable ubiquitin-conjugating enzyme E2 24	0	933	953	Cleavage
csi-miR399a	orange1.1g005819m	probable ubiquitin-conjugating enzyme E2 24	0	1019	1039	Cleavage
csi-miR399a	orange1.1g005819m	probable ubiquitin-conjugating enzyme E2 24	0	585	605	Cleavage
csi-miR399a	orange1.1g005819m	probable ubiquitin-conjugating enzyme E2 24	0.5	794	814	Cleavage
csi-miR399a	orange1.1g005819m	probable ubiquitin-conjugating enzyme E2 24	0.5	794	814	Cleavage
csi-miR399a	orange1.1g005819m	probable ubiquitin-conjugating enzyme E2 24	0.5	794	814	Cleavage
csi-miR399a	orange1.1g005819m	probable ubiquitin-conjugating enzyme E2 24	0.5	794	814	Cleavage
csi-miR399a	orange1.1g005819m	probable ubiquitin-conjugating enzyme E2 24	0.5	794	814	Cleavage
csi-miR399a	orange1.1g012814m	ACT domain-containing protein ACR3 isoform X1	3	297	317	Cleavage
csi-miR399a	orange1.1g012814m	ACT domain-containing protein ACR3 isoform X1	3	297	317	Cleavage
csi-miR399a	orange1.1g012814m	ACT domain-containing protein ACR3 isoform X1	3	297	317	Cleavage
csi-miR399a	orange1.1g012814m	ACT domain-containing protein ACR3 isoform X1	3	297	317	Cleavage
csi-miR399a	orange1.1g012814m	ACT domain-containing protein ACR3 isoform X1	3	297	317	Cleavage
csi-miR399a	orange1.1g014754m	ACT domain-containing protein ACR9-like	4.5	1381	1401	Cleavage
csi-miR399a	orange1.1g014754m	ACT domain-containing protein ACR9-like	4.5	1381	1401	Cleavage
csi-miR399a	orange1.1g014754m	ACT domain-containing protein ACR9-like	4.5	1381	1401	Cleavage
csi-miR399a	orange1.1g014754m	ACT domain-containing protein ACR9-like	4.5	1381	1401	Cleavage
csi-miR399a	orange1.1g014754m	ACT domain-containing protein ACR9-like	4.5	1381	1401	Cleavage
csi-miR399a	orange1.1g014809m	ACT domain-containing protein ACR9-like	2	2045	2065	Cleavage
csi-miR399a	orange1.1g014809m	ACT domain-containing protein ACR9-like	2	2045	2065	Cleavage
csi-miR399a	orange1.1g014809m	ACT domain-containing protein ACR9-like	2	2045	2065	Cleavage
csi-miR399a	orange1.1g014809m	ACT domain-containing protein ACR9-like	2	2045	2065	Cleavage
csi-miR399a	orange1.1g014809m	double-stranded RNA-binding protein 1-like	2	2045	2065	Cleavage
csi-miR399a	orange1.1g021849m	double-stranded RNA-binding protein 1-like	2	2501	2521	Cleavage
csi-miR399a	orange1.1g021849m	double-stranded RNA-binding protein 1-like	2	2501	2521	Cleavage
csi-miR399a	orange1.1g021849m	double-stranded RNA-binding protein 1-like	2	2501	2521	Cleavage
csi-miR399a	orange1.1g021849m	double-stranded RNA-binding protein 1-like	2	2501	2521	Cleavage
csi-miR399a	orange1.1g021849m	double-stranded RNA-binding protein 1-like	2	2501	2521	Cleavage
csi-miR399b	orange1.1g002570m	probable ubiquitin-conjugating enzyme E2 24	1.5	585	605	Cleavage
csi-miR399b	orange1.1g002570m	probable ubiquitin-conjugating enzyme E2 24	1.5	1019	1039	Cleavage
csi-miR399b	orange1.1g002570m	probable ubiquitin-conjugating enzyme E2 24	1.5	661	681	Cleavage
csi-miR399b	orange1.1g002570m	probable ubiquitin-conjugating enzyme E2 24	1.5	933	953	Cleavage
csi-miR399b	orange1.1g002570m	probable ubiquitin-conjugating enzyme E2 24	1.5	586	605	Cleavage
csi-miR399b	orange1.1g002570m	probable ubiquitin-conjugating enzyme E2 24	1.5	1020	1039	Cleavage
csi-miR399b	orange1.1g002570m	probable ubiquitin-conjugating enzyme E2 24	1.5	934	953	Cleavage
csi-miR399b	orange1.1g002570m	probable ubiquitin-conjugating enzyme E2 24	1.5	662	681	Cleavage
csi-miR399b	orange1.1g002570m	probable ubiquitin-conjugating enzyme E2 24	1.5	585	605	Cleavage
csi-miR399b	orange1.1g002570m	probable ubiquitin-conjugating enzyme E2 24	1.5	1019	1039	Cleavage
csi-miR399b	orange1.1g002570m	probable ubiquitin-conjugating enzyme E2 24	1.5	661	681	Cleavage
csi-miR399b	orange1.1g002570m	probable ubiquitin-conjugating enzyme E2 24	1.5	933	953	Cleavage
csi-miR399b	orange1.1g002570m	probable ubiquitin-conjugating enzyme E2 24	1.5	585	605	Cleavage
csi-miR399b	orange1.1g002570m	probable ubiquitin-conjugating enzyme E2 24	1.5	1019	1039	Cleavage
csi-miR399b	orange1.1g002570m	probable ubiquitin-conjugating enzyme E2 24	1.5	661	681	Cleavage
csi-miR399b	orange1.1g002570m	probable ubiquitin-conjugating enzyme E2 24	1.5	933	953	Cleavage
csi-miR399b	orange1.1g002570m	probable ubiquitin-conjugating enzyme E2 24	1.5	585	605	Cleavage
csi-miR399b	orange1.1g002570m	probable ubiquitin-conjugating enzyme E2 24	1.5	1019	1039	Cleavage
csi-miR399b	orange1.1g002570m	probable ubiquitin-conjugating enzyme E2 24	1.5	661	681	Cleavage
csi-miR399b	orange1.1g002570m	probable ubiquitin-conjugating enzyme E2 24	1.5	933	953	Cleavage
csi-miR399b	orange1.1g002570m	probable ubiquitin-conjugating enzyme E2 24	2	794	814	Cleavage
csi-miR399b	orange1.1g002570m	probable ubiquitin-conjugating enzyme E2 24	2	795	814	Cleavage
csi-miR399b	orange1.1g002570m	probable ubiquitin-conjugating enzyme E2 24	2	794	814	Cleavage
csi-miR399b	orange1.1g002570m	probable ubiquitin-conjugating enzyme E2 24	2	794	814	Cleavage
csi-miR399b	orange1.1g002570m	probable ubiquitin-conjugating enzyme E2 24	2	794	814	Cleavage
csi-miR399b	orange1.1g002570m	probable ubiquitin-conjugating enzyme E2 24	4	3762	3782	Cleavage
csi-miR399b	orange1.1g002570m	probable ubiquitin-conjugating enzyme E2 24	4	3763	3782	Cleavage
csi-miR399b	orange1.1g002570m	probable ubiquitin-conjugating enzyme E2 24	4	3762	3782	Cleavage
csi-miR399b	orange1.1g002570m	probable ubiquitin-conjugating enzyme E2 24	4	3762	3782	Cleavage
csi-miR399b	orange1.1g002570m	probable ubiquitin-conjugating enzyme E2 24	4	3762	3782	Cleavage
csi-miR399b	orange1.1g002572m	probable ubiquitin-conjugating enzyme E2 24	1.5	302	322	Cleavage
csi-miR399b	orange1.1g002572m	probable ubiquitin-conjugating enzyme E2 24	1.5	736	756	Cleavage
csi-miR399b	orange1.1g002572m	probable ubiquitin-conjugating enzyme E2 24	1.5	378	398	Cleavage
csi-miR399b	orange1.1g002572m	probable ubiquitin-conjugating enzyme E2 24	1.5	650	670	Cleavage
csi-miR399b	orange1.1g002572m	probable ubiquitin-conjugating enzyme E2 24	1.5	303	322	Cleavage
csi-miR399b	orange1.1g002572m	probable ubiquitin-conjugating enzyme E2 24	1.5	737	756	Cleavage
csi-miR399b	orange1.1g002572m	probable ubiquitin-conjugating enzyme E2 24	1.5	651	670	Cleavage
csi-miR399b	orange1.1g002572m	probable ubiquitin-conjugating enzyme E2 24	1.5	379	398	Cleavage
csi-miR399b	orange1.1g002572m	probable ubiquitin-conjugating enzyme E2 24	1.5	302	322	Cleavage
csi-miR399b	orange1.1g002572m	probable ubiquitin-conjugating enzyme E2 24	1.5	736	756	Cleavage
csi-miR399b	orange1.1g002572m	probable ubiquitin-conjugating enzyme E2 24	1.5	378	398	Cleavage
csi-miR399b	orange1.1g002572m	probable ubiquitin-conjugating enzyme E2 24	1.5	650	670	Cleavage
csi-miR399b	orange1.1g002572m	probable ubiquitin-conjugating enzyme E2 24	1.5	302	322	Cleavage
csi-miR399b	orange1.1g002572m	probable ubiquitin-conjugating enzyme E2 24	1.5	736	756	Cleavage
csi-miR399b	orange1.1g002572m	probable ubiquitin-conjugating enzyme E2 24	1.5	378	398	Cleavage
csi-miR399b	orange1.1g002572m	probable ubiquitin-conjugating enzyme E2 24	1.5	650	670	Cleavage
csi-miR399b	orange1.1g002572m	probable ubiquitin-conjugating enzyme E2 24	1.5	302	322	Cleavage
csi-miR399b	orange1.1g002572m	probable ubiquitin-conjugating enzyme E2 24	1.5	736	756	Cleavage
csi-miR399b	orange1.1g002572m	probable ubiquitin-conjugating enzyme E2 24	1.5	378	398	Cleavage
csi-miR399b	orange1.1g002572m	probable ubiquitin-conjugating enzyme E2 24	1.5	650	670	Cleavage
csi-miR399b	orange1.1g002572m	probable ubiquitin-conjugating enzyme E2 24	2	511	531	Cleavage
csi-miR399b	orange1.1g002572m	probable ubiquitin-conjugating enzyme E2 24	2	512	531	Cleavage
csi-miR399b	orange1.1g002572m	probable ubiquitin-conjugating enzyme E2 24	2	511	531	Cleavage
csi-miR399b	orange1.1g002572m	probable ubiquitin-conjugating enzyme E2 24	2	511	531	Cleavage
csi-miR399b	orange1.1g002572m	probable ubiquitin-conjugating enzyme E2 24	2	511	531	Cleavage
csi-miR399b	orange1.1g002572m	probable ubiquitin-conjugating enzyme E2 24	4	3105	3125	Cleavage
csi-miR399b	orange1.1g002572m	probable ubiquitin-conjugating enzyme E2 24	4	3106	3125	Cleavage
csi-miR399b	orange1.1g002572m	probable ubiquitin-conjugating enzyme E2 24	4	3105	3125	Cleavage
csi-miR399b	orange1.1g002572m	probable ubiquitin-conjugating enzyme E2 24	4	3105	3125	Cleavage
csi-miR399b	orange1.1g002572m	probable ubiquitin-conjugating enzyme E2 24	4	3105	3125	Cleavage
csi-miR399b	orange1.1g002575m	probable ubiquitin-conjugating enzyme E2 24	1.5	585	605	Cleavage
csi-miR399b	orange1.1g002575m	probable ubiquitin-conjugating enzyme E2 24	1.5	1019	1039	Cleavage
csi-miR399b	orange1.1g002575m	probable ubiquitin-conjugating enzyme E2 24	1.5	661	681	Cleavage
csi-miR399b	orange1.1g002575m	probable ubiquitin-conjugating enzyme E2 24	1.5	933	953	Cleavage
csi-miR399b	orange1.1g002575m	probable ubiquitin-conjugating enzyme E2 24	1.5	586	605	Cleavage
csi-miR399b	orange1.1g002575m	probable ubiquitin-conjugating enzyme E2 24	1.5	1020	1039	Cleavage
csi-miR399b	orange1.1g002575m	probable ubiquitin-conjugating enzyme E2 24	1.5	934	953	Cleavage
csi-miR399b	orange1.1g002575m	probable ubiquitin-conjugating enzyme E2 24	1.5	662	681	Cleavage
csi-miR399b	orange1.1g002575m	probable ubiquitin-conjugating enzyme E2 24	1.5	585	605	Cleavage
csi-miR399b	orange1.1g002575m	probable ubiquitin-conjugating enzyme E2 24	1.5	1019	1039	Cleavage
csi-miR399b	orange1.1g002575m	probable ubiquitin-conjugating enzyme E2 24	1.5	661	681	Cleavage
csi-miR399b	orange1.1g002575m	probable ubiquitin-conjugating enzyme E2 24	1.5	933	953	Cleavage
csi-miR399b	orange1.1g002575m	probable ubiquitin-conjugating enzyme E2 24	1.5	585	605	Cleavage
csi-miR399b	orange1.1g002575m	probable ubiquitin-conjugating enzyme E2 24	1.5	1019	1039	Cleavage
csi-miR399b	orange1.1g002575m	probable ubiquitin-conjugating enzyme E2 24	1.5	661	681	Cleavage
csi-miR399b	orange1.1g002575m	probable ubiquitin-conjugating enzyme E2 24	1.5	933	953	Cleavage
csi-miR399b	orange1.1g002575m	probable ubiquitin-conjugating enzyme E2 24	1.5	585	605	Cleavage
csi-miR399b	orange1.1g002575m	probable ubiquitin-conjugating enzyme E2 24	1.5	1019	1039	Cleavage
csi-miR399b	orange1.1g002575m	probable ubiquitin-conjugating enzyme E2 24	1.5	661	681	Cleavage
csi-miR399b	orange1.1g002575m	probable ubiquitin-conjugating enzyme E2 24	1.5	933	953	Cleavage
csi-miR399b	orange1.1g002575m	probable ubiquitin-conjugating enzyme E2 24	2	794	814	Cleavage
csi-miR399b	orange1.1g002575m	probable ubiquitin-conjugating enzyme E2 24	2	795	814	Cleavage
csi-miR399b	orange1.1g002575m	probable ubiquitin-conjugating enzyme E2 24	2	794	814	Cleavage
csi-miR399b	orange1.1g002575m	probable ubiquitin-conjugating enzyme E2 24	2	794	814	Cleavage
csi-miR399b	orange1.1g002575m	probable ubiquitin-conjugating enzyme E2 24	2	794	814	Cleavage
csi-miR399b	orange1.1g002575m	probable ubiquitin-conjugating enzyme E2 24	4	3388	3408	Cleavage
csi-miR399b	orange1.1g002575m	probable ubiquitin-conjugating enzyme E2 24	4	3389	3408	Cleavage
csi-miR399b	orange1.1g002575m	probable ubiquitin-conjugating enzyme E2 24	4	3388	3408	Cleavage
csi-miR399b	orange1.1g002575m	probable ubiquitin-conjugating enzyme E2 24	4	3388	3408	Cleavage
csi-miR399b	orange1.1g002575m	probable ubiquitin-conjugating enzyme E2 24	4	3388	3408	Cleavage
csi-miR399b	orange1.1g004854m	probable ubiquitin-conjugating enzyme E2 24	1.5	585	605	Cleavage
csi-miR399b	orange1.1g004854m	probable ubiquitin-conjugating enzyme E2 24	1.5	1019	1039	Cleavage
csi-miR399b	orange1.1g004854m	probable ubiquitin-conjugating enzyme E2 24	1.5	661	681	Cleavage
csi-miR399b	orange1.1g004854m	probable ubiquitin-conjugating enzyme E2 24	1.5	933	953	Cleavage
csi-miR399b	orange1.1g004854m	probable ubiquitin-conjugating enzyme E2 24	1.5	586	605	Cleavage
csi-miR399b	orange1.1g004854m	probable ubiquitin-conjugating enzyme E2 24	1.5	1020	1039	Cleavage
csi-miR399b	orange1.1g004854m	probable ubiquitin-conjugating enzyme E2 24	1.5	934	953	Cleavage
csi-miR399b	orange1.1g004854m	probable ubiquitin-conjugating enzyme E2 24	1.5	662	681	Cleavage
csi-miR399b	orange1.1g004854m	probable ubiquitin-conjugating enzyme E2 24	1.5	585	605	Cleavage
csi-miR399b	orange1.1g004854m	probable ubiquitin-conjugating enzyme E2 24	1.5	1019	1039	Cleavage
csi-miR399b	orange1.1g004854m	probable ubiquitin-conjugating enzyme E2 24	1.5	661	681	Cleavage
csi-miR399b	orange1.1g004854m	probable ubiquitin-conjugating enzyme E2 24	1.5	933	953	Cleavage
csi-miR399b	orange1.1g004854m	probable ubiquitin-conjugating enzyme E2 24	1.5	585	605	Cleavage
csi-miR399b	orange1.1g004854m	probable ubiquitin-conjugating enzyme E2 24	1.5	1019	1039	Cleavage
csi-miR399b	orange1.1g004854m	probable ubiquitin-conjugating enzyme E2 24	1.5	661	681	Cleavage
csi-miR399b	orange1.1g004854m	probable ubiquitin-conjugating enzyme E2 24	1.5	933	953	Cleavage
csi-miR399b	orange1.1g004854m	probable ubiquitin-conjugating enzyme E2 24	1.5	585	605	Cleavage
csi-miR399b	orange1.1g004854m	probable ubiquitin-conjugating enzyme E2 24	1.5	1019	1039	Cleavage
csi-miR399b	orange1.1g004854m	probable ubiquitin-conjugating enzyme E2 24	1.5	661	681	Cleavage
csi-miR399b	orange1.1g004854m	probable ubiquitin-conjugating enzyme E2 24	1.5	933	953	Cleavage
csi-miR399b	orange1.1g004854m	probable ubiquitin-conjugating enzyme E2 24	2	794	814	Cleavage
csi-miR399b	orange1.1g004854m	probable ubiquitin-conjugating enzyme E2 24	2	795	814	Cleavage
csi-miR399b	orange1.1g004854m	probable ubiquitin-conjugating enzyme E2 24	2	794	814	Cleavage
csi-miR399b	orange1.1g004854m	probable ubiquitin-conjugating enzyme E2 24	2	794	814	Cleavage
csi-miR399b	orange1.1g004854m	probable ubiquitin-conjugating enzyme E2 24	2	794	814	Cleavage
csi-miR399b	orange1.1g004854m	probable ubiquitin-conjugating enzyme E2 24	4	3388	3408	Cleavage
csi-miR399b	orange1.1g004854m	probable ubiquitin-conjugating enzyme E2 24	4	3389	3408	Cleavage
csi-miR399b	orange1.1g004854m	probable ubiquitin-conjugating enzyme E2 24	4	3388	3408	Cleavage
csi-miR399b	orange1.1g004854m	probable ubiquitin-conjugating enzyme E2 24	4	3388	3408	Cleavage
csi-miR399b	orange1.1g004854m	probable ubiquitin-conjugating enzyme E2 24	4	3388	3408	Cleavage
csi-miR399b	orange1.1g005547m	probable ubiquitin-conjugating enzyme E2 24	1.5	585	605	Cleavage
csi-miR399b	orange1.1g005547m	probable ubiquitin-conjugating enzyme E2 24	1.5	1019	1039	Cleavage
csi-miR399b	orange1.1g005547m	probable ubiquitin-conjugating enzyme E2 24	1.5	661	681	Cleavage
csi-miR399b	orange1.1g005547m	probable ubiquitin-conjugating enzyme E2 24	1.5	933	953	Cleavage
csi-miR399b	orange1.1g005547m	probable ubiquitin-conjugating enzyme E2 24	1.5	586	605	Cleavage
csi-miR399b	orange1.1g005547m	probable ubiquitin-conjugating enzyme E2 24	1.5	1020	1039	Cleavage
csi-miR399b	orange1.1g005547m	probable ubiquitin-conjugating enzyme E2 24	1.5	934	953	Cleavage
csi-miR399b	orange1.1g005547m	probable ubiquitin-conjugating enzyme E2 24	1.5	662	681	Cleavage
csi-miR399b	orange1.1g005547m	probable ubiquitin-conjugating enzyme E2 24	1.5	585	605	Cleavage
csi-miR399b	orange1.1g005547m	probable ubiquitin-conjugating enzyme E2 24	1.5	1019	1039	Cleavage
csi-miR399b	orange1.1g005547m	probable ubiquitin-conjugating enzyme E2 24	1.5	661	681	Cleavage
csi-miR399b	orange1.1g005547m	probable ubiquitin-conjugating enzyme E2 24	1.5	933	953	Cleavage
csi-miR399b	orange1.1g005547m	probable ubiquitin-conjugating enzyme E2 24	1.5	585	605	Cleavage
csi-miR399b	orange1.1g005547m	probable ubiquitin-conjugating enzyme E2 24	1.5	1019	1039	Cleavage
csi-miR399b	orange1.1g005547m	probable ubiquitin-conjugating enzyme E2 24	1.5	661	681	Cleavage
csi-miR399b	orange1.1g005547m	probable ubiquitin-conjugating enzyme E2 24	1.5	933	953	Cleavage
csi-miR399b	orange1.1g005547m	probable ubiquitin-conjugating enzyme E2 24	1.5	585	605	Cleavage
csi-miR399b	orange1.1g005547m	probable ubiquitin-conjugating enzyme E2 24	1.5	1019	1039	Cleavage
csi-miR399b	orange1.1g005547m	probable ubiquitin-conjugating enzyme E2 24	1.5	661	681	Cleavage
csi-miR399b	orange1.1g005547m	probable ubiquitin-conjugating enzyme E2 24	1.5	933	953	Cleavage
csi-miR399b	orange1.1g005547m	probable ubiquitin-conjugating enzyme E2 24	2	794	814	Cleavage
csi-miR399b	orange1.1g005547m	probable ubiquitin-conjugating enzyme E2 24	2	795	814	Cleavage
csi-miR399b	orange1.1g005547m	probable ubiquitin-conjugating enzyme E2 24	2	794	814	Cleavage
csi-miR399b	orange1.1g005547m	probable ubiquitin-conjugating enzyme E2 24	2	794	814	Cleavage
csi-miR399b	orange1.1g005547m	probable ubiquitin-conjugating enzyme E2 24	2	794	814	Cleavage
csi-miR399b	orange1.1g005547m	probable ubiquitin-conjugating enzyme E2 24	4	3407	3427	Cleavage
csi-miR399b	orange1.1g005547m	probable ubiquitin-conjugating enzyme E2 24	4	3408	3427	Cleavage
csi-miR399b	orange1.1g005547m	probable ubiquitin-conjugating enzyme E2 24	4	3407	3427	Cleavage
csi-miR399b	orange1.1g005547m	probable ubiquitin-conjugating enzyme E2 24	4	3407	3427	Cleavage
csi-miR399b	orange1.1g005547m	probable ubiquitin-conjugating enzyme E2 24	4	3407	3427	Cleavage
csi-miR399b	orange1.1g005819m	probable ubiquitin-conjugating enzyme E2 24	1.5	585	605	Cleavage
csi-miR399b	orange1.1g005819m	probable ubiquitin-conjugating enzyme E2 24	1.5	1019	1039	Cleavage
csi-miR399b	orange1.1g005819m	probable ubiquitin-conjugating enzyme E2 24	1.5	661	681	Cleavage
csi-miR399b	orange1.1g005819m	probable ubiquitin-conjugating enzyme E2 24	1.5	933	953	Cleavage
csi-miR399b	orange1.1g005819m	probable ubiquitin-conjugating enzyme E2 24	1.5	586	605	Cleavage
csi-miR399b	orange1.1g005819m	probable ubiquitin-conjugating enzyme E2 24	1.5	1020	1039	Cleavage
csi-miR399b	orange1.1g005819m	probable ubiquitin-conjugating enzyme E2 24	1.5	934	953	Cleavage
csi-miR399b	orange1.1g005819m	probable ubiquitin-conjugating enzyme E2 24	1.5	662	681	Cleavage
csi-miR399b	orange1.1g005819m	probable ubiquitin-conjugating enzyme E2 24	1.5	585	605	Cleavage
csi-miR399b	orange1.1g005819m	probable ubiquitin-conjugating enzyme E2 24	1.5	1019	1039	Cleavage
csi-miR399b	orange1.1g005819m	probable ubiquitin-conjugating enzyme E2 24	1.5	661	681	Cleavage
csi-miR399b	orange1.1g005819m	probable ubiquitin-conjugating enzyme E2 24	1.5	933	953	Cleavage
csi-miR399b	orange1.1g005819m	probable ubiquitin-conjugating enzyme E2 24	1.5	585	605	Cleavage
csi-miR399b	orange1.1g005819m	probable ubiquitin-conjugating enzyme E2 24	1.5	1019	1039	Cleavage
csi-miR399b	orange1.1g005819m	probable ubiquitin-conjugating enzyme E2 24	1.5	661	681	Cleavage
csi-miR399b	orange1.1g005819m	probable ubiquitin-conjugating enzyme E2 24	1.5	933	953	Cleavage
csi-miR399b	orange1.1g005819m	probable ubiquitin-conjugating enzyme E2 24	1.5	585	605	Cleavage
csi-miR399b	orange1.1g005819m	probable ubiquitin-conjugating enzyme E2 24	1.5	1019	1039	Cleavage
csi-miR399b	orange1.1g005819m	probable ubiquitin-conjugating enzyme E2 24	1.5	661	681	Cleavage
csi-miR399b	orange1.1g005819m	probable ubiquitin-conjugating enzyme E2 24	1.5	933	953	Cleavage
csi-miR399b	orange1.1g005819m	probable ubiquitin-conjugating enzyme E2 24	2	794	814	Cleavage
csi-miR399b	orange1.1g005819m	probable ubiquitin-conjugating enzyme E2 24	2	795	814	Cleavage
csi-miR399b	orange1.1g005819m	probable ubiquitin-conjugating enzyme E2 24	2	794	814	Cleavage
csi-miR399b	orange1.1g005819m	probable ubiquitin-conjugating enzyme E2 24	2	794	814	Cleavage
csi-miR399b	orange1.1g005819m	probable ubiquitin-conjugating enzyme E2 24	2	794	814	Cleavage
csi-miR399b	orange1.1g010190m	inorganic phosphate transporter 1-4-like	3	688	707	Cleavage
csi-miR399b	orange1.1g010194m	inorganic phosphate transporter 1-4-like	3	699	718	Cleavage
csi-miR399b	orange1.1g010212m	inorganic phosphate transporter 1-4-like	3	389	408	Cleavage
csi-miR399b	orange1.1g015444m	F-box protein SKIP23-like	4.75	984	1006	Cleavage
csi-miR399b	orange1.1g015444m	F-box protein SKIP23-like	4.75	984	1006	Cleavage
csi-miR399b	orange1.1g015444m	F-box protein SKIP23-like	4.75	984	1006	Cleavage
csi-miR399b	orange1.1g015444m	F-box protein SKIP23-like	4.75	984	1006	Cleavage
csi-miR399b	orange1.1g025013m	peroxidase P7-like	2.5	702	722	Cleavage
csi-miR399b	orange1.1g025013m	peroxidase P7-like	2.5	703	722	Cleavage
csi-miR399b	orange1.1g025013m	peroxidase P7-like	2.5	702	722	Cleavage
csi-miR399b	orange1.1g025013m	peroxidase P7-like	2.5	702	722	Cleavage
csi-miR399b	orange1.1g025013m	peroxidase P7-like	2.5	702	722	Cleavage
csi-miR399b	orange1.1g026848m	TLDc protein	3.5	4	24	Cleavage
csi-miR399b	orange1.1g026848m	TLDc protein	3.5	4	24	Cleavage
csi-miR399b	orange1.1g026848m	TLDc protein	3.5	4	24	Cleavage
csi-miR399b	orange1.1g026848m	TLDc protein	3.5	4	24	Cleavage
csi-miR399b	orange1.1g031161m	putative TLDc domain-containing protein	3.5	4	24	Cleavage
csi-miR399b	orange1.1g031161m	putative TLDc domain-containing protein	3.5	4	24	Cleavage
csi-miR399b	orange1.1g031161m	putative TLDc domain-containing protein	3.5	4	24	Cleavage
csi-miR399b	orange1.1g031161m	putative TLDc domain-containing protein	3.5	4	24	Cleavage
csi-miR399c	orange1.1g002570m	probable ubiquitin-conjugating enzyme E2 24	1.5	585	605	Cleavage
csi-miR399c	orange1.1g002570m	probable ubiquitin-conjugating enzyme E2 24	1.5	1019	1039	Cleavage
csi-miR399c	orange1.1g002570m	probable ubiquitin-conjugating enzyme E2 24	1.5	933	953	Cleavage
csi-miR399c	orange1.1g002570m	probable ubiquitin-conjugating enzyme E2 24	1.5	661	681	Cleavage
csi-miR399c	orange1.1g002570m	probable ubiquitin-conjugating enzyme E2 24	1.5	585	605	Cleavage
csi-miR399c	orange1.1g002570m	probable ubiquitin-conjugating enzyme E2 24	1.5	1019	1039	Cleavage
csi-miR399c	orange1.1g002570m	probable ubiquitin-conjugating enzyme E2 24	1.5	933	953	Cleavage
csi-miR399c	orange1.1g002570m	probable ubiquitin-conjugating enzyme E2 24	1.5	661	681	Cleavage
csi-miR399c	orange1.1g002570m	probable ubiquitin-conjugating enzyme E2 24	1.5	585	605	Cleavage
csi-miR399c	orange1.1g002570m	probable ubiquitin-conjugating enzyme E2 24	1.5	1019	1039	Cleavage
csi-miR399c	orange1.1g002570m	probable ubiquitin-conjugating enzyme E2 24	1.5	933	953	Cleavage
csi-miR399c	orange1.1g002570m	probable ubiquitin-conjugating enzyme E2 24	1.5	661	681	Cleavage
csi-miR399c	orange1.1g002570m	probable ubiquitin-conjugating enzyme E2 24	1.5	585	605	Cleavage
csi-miR399c	orange1.1g002570m	probable ubiquitin-conjugating enzyme E2 24	1.5	1019	1039	Cleavage
[truncated: 1,042 more rows]
