# Supplementary material for: Next-Generation Sequencing Identification and Characterization of MicroRNAs in Dwarfed Citrus Trees Infected With Citrus Dwarfing Viroid in High-Density Plantings
Source: Front Microbiol. 2021 Apr 30;12:646273. doi: 10.3389/fmicb.2021.646273 (PMC8121382; doi:10.3389/fmicb.2021.646273)
Supplement: Supplementary Table 1 — Sequences submitted for stem-loop RT-qPCR of miRNAs. [file Data_Sheet_1.zip › Supplementary Tables/Table S8.xlsx]

## Sheet: Sheet1
Supplementary Table S8 | List of predicted targets for novel miRNAs in stems.
miRNAs	Target (accession number)	Function	Expectation	Target start	Target end	Inhibition
scaffold00068:195263-195286	orange1.1g000001m	midasin isoform X2	3	421	444	Cleavage
scaffold00068:195263-195286	orange1.1g000001m	midasin isoform X2	3	421	444	Cleavage
scaffold00068:195263-195286	orange1.1g000001m	midasin isoform X2	3	421	444	Cleavage
scaffold00068:195263-195286	orange1.1g000001m	midasin isoform X2	3	421	444	Cleavage
scaffold00068:195263-195286	orange1.1g000001m	midasin isoform X2	3	421	444	Cleavage
scaffold00068:195263-195286	orange1.1g000001m	midasin isoform X2	3	421	444	Cleavage
scaffold00068:195263-195286	orange1.1g000001m	midasin isoform X2	3	421	444	Cleavage
scaffold00068:195263-195286	orange1.1g000001m	midasin isoform X2	3	421	444	Cleavage
scaffold00039:835570-835593	orange1.1g000001m	midasin isoform X2	3.5	5080	5103	Cleavage
scaffold00039:835570-835593	orange1.1g000001m	midasin isoform X2	3.5	5080	5103	Cleavage
scaffold00039:835570-835593	orange1.1g000001m	midasin isoform X2	3.5	5080	5103	Cleavage
scaffold00039:835570-835593	orange1.1g000001m	midasin isoform X2	3.5	5081	5103	Cleavage
scaffold00039:835570-835593	orange1.1g000001m	midasin isoform X2	3.5	5080	5103	Cleavage
scaffold00039:835570-835593	orange1.1g000001m	midasin isoform X2	3.5	5080	5103	Cleavage
scaffold00039:835570-835593	orange1.1g000001m	midasin isoform X2	3.5	5080	5103	Cleavage
scaffold00457:67559-67582	orange1.1g000001m	midasin isoform X2	3.5	5080	5103	Cleavage
scaffold00457:67559-67582	orange1.1g000001m	midasin isoform X2	3.5	5080	5103	Cleavage
scaffold00457:67559-67582	orange1.1g000001m	midasin isoform X2	3.5	5080	5103	Cleavage
scaffold00457:67559-67582	orange1.1g000001m	midasin isoform X2	3.5	5081	5103	Cleavage
scaffold00457:67559-67582	orange1.1g000001m	midasin isoform X2	3.5	5080	5103	Cleavage
scaffold00457:67559-67582	orange1.1g000001m	midasin isoform X2	3.5	5080	5103	Cleavage
scaffold00457:67559-67582	orange1.1g000001m	midasin isoform X2	3.5	5080	5103	Cleavage
scaffold00694:47749-47772	orange1.1g000001m	midasin isoform X2	3.5	5080	5103	Cleavage
scaffold00694:47749-47772	orange1.1g000001m	midasin isoform X2	3.5	5080	5103	Cleavage
scaffold00694:47749-47772	orange1.1g000001m	midasin isoform X2	3.5	5080	5103	Cleavage
scaffold00694:47749-47772	orange1.1g000001m	midasin isoform X2	3.5	5081	5103	Cleavage
scaffold00694:47749-47772	orange1.1g000001m	midasin isoform X2	3.5	5080	5103	Cleavage
scaffold00694:47749-47772	orange1.1g000001m	midasin isoform X2	3.5	5080	5103	Cleavage
scaffold00694:47749-47772	orange1.1g000001m	midasin isoform X2	3.5	5080	5103	Cleavage
scaffold00068:195263-195286	orange1.1g000001m	midasin isoform X2	4.5	9455	9479	Cleavage
scaffold00068:195263-195286	orange1.1g000001m	midasin isoform X2	4.5	9455	9479	Cleavage
scaffold00068:195263-195286	orange1.1g000001m	midasin isoform X2	4.5	9455	9479	Cleavage
scaffold00068:195263-195286	orange1.1g000001m	midasin isoform X2	4.5	9455	9479	Cleavage
scaffold00068:195263-195286	orange1.1g000001m	midasin isoform X2	4.5	9455	9479	Cleavage
scaffold00068:195263-195286	orange1.1g000001m	midasin isoform X2	4.5	9455	9479	Cleavage
scaffold00068:195263-195286	orange1.1g000001m	midasin isoform X2	4.5	9455	9479	Cleavage
scaffold00068:195263-195286	orange1.1g000001m	midasin isoform X2	4.5	9455	9479	Cleavage
scaffold00068:195263-195286	orange1.1g000002m	midasin isoform X3	3	421	444	Cleavage
scaffold00068:195263-195286	orange1.1g000002m	midasin isoform X3	3	421	444	Cleavage
scaffold00068:195263-195286	orange1.1g000002m	midasin isoform X3	3	421	444	Cleavage
scaffold00068:195263-195286	orange1.1g000002m	midasin isoform X3	3	421	444	Cleavage
scaffold00068:195263-195286	orange1.1g000002m	midasin isoform X3	3	421	444	Cleavage
scaffold00068:195263-195286	orange1.1g000002m	midasin isoform X3	3	421	444	Cleavage
scaffold00068:195263-195286	orange1.1g000002m	midasin isoform X3	3	421	444	Cleavage
scaffold00068:195263-195286	orange1.1g000002m	midasin isoform X3	3	421	444	Cleavage
scaffold00039:835570-835593	orange1.1g000002m	midasin isoform X3	3.5	5080	5103	Cleavage
scaffold00039:835570-835593	orange1.1g000002m	midasin isoform X3	3.5	5080	5103	Cleavage
scaffold00039:835570-835593	orange1.1g000002m	midasin isoform X3	3.5	5080	5103	Cleavage
scaffold00039:835570-835593	orange1.1g000002m	midasin isoform X3	3.5	5081	5103	Cleavage
scaffold00039:835570-835593	orange1.1g000002m	midasin isoform X3	3.5	5080	5103	Cleavage
scaffold00039:835570-835593	orange1.1g000002m	midasin isoform X3	3.5	5080	5103	Cleavage
scaffold00039:835570-835593	orange1.1g000002m	midasin isoform X3	3.5	5080	5103	Cleavage
scaffold00457:67559-67582	orange1.1g000002m	midasin isoform X3	3.5	5080	5103	Cleavage
scaffold00457:67559-67582	orange1.1g000002m	midasin isoform X3	3.5	5080	5103	Cleavage
scaffold00457:67559-67582	orange1.1g000002m	midasin isoform X3	3.5	5080	5103	Cleavage
scaffold00457:67559-67582	orange1.1g000002m	midasin isoform X3	3.5	5081	5103	Cleavage
scaffold00457:67559-67582	orange1.1g000002m	midasin isoform X3	3.5	5080	5103	Cleavage
scaffold00457:67559-67582	orange1.1g000002m	midasin isoform X3	3.5	5080	5103	Cleavage
scaffold00457:67559-67582	orange1.1g000002m	midasin isoform X3	3.5	5080	5103	Cleavage
scaffold00694:47749-47772	orange1.1g000002m	midasin isoform X3	3.5	5080	5103	Cleavage
scaffold00694:47749-47772	orange1.1g000002m	midasin isoform X3	3.5	5080	5103	Cleavage
scaffold00694:47749-47772	orange1.1g000002m	midasin isoform X3	3.5	5080	5103	Cleavage
scaffold00694:47749-47772	orange1.1g000002m	midasin isoform X3	3.5	5081	5103	Cleavage
scaffold00694:47749-47772	orange1.1g000002m	midasin isoform X3	3.5	5080	5103	Cleavage
scaffold00694:47749-47772	orange1.1g000002m	midasin isoform X3	3.5	5080	5103	Cleavage
scaffold00694:47749-47772	orange1.1g000002m	midasin isoform X3	3.5	5080	5103	Cleavage
scaffold00068:195263-195286	orange1.1g000002m	midasin isoform X3	4.5	9455	9479	Cleavage
scaffold00068:195263-195286	orange1.1g000002m	midasin isoform X3	4.5	9455	9479	Cleavage
scaffold00068:195263-195286	orange1.1g000002m	midasin isoform X3	4.5	9455	9479	Cleavage
scaffold00068:195263-195286	orange1.1g000002m	midasin isoform X3	4.5	9455	9479	Cleavage
scaffold00068:195263-195286	orange1.1g000002m	midasin isoform X3	4.5	9455	9479	Cleavage
scaffold00068:195263-195286	orange1.1g000002m	midasin isoform X3	4.5	9455	9479	Cleavage
scaffold00068:195263-195286	orange1.1g000002m	midasin isoform X3	4.5	9455	9479	Cleavage
scaffold00068:195263-195286	orange1.1g000002m	midasin isoform X3	4.5	9455	9479	Cleavage
scaffold00068:195263-195286	orange1.1g000003m	midasin isoform X2	3	421	444	Cleavage
scaffold00068:195263-195286	orange1.1g000003m	midasin isoform X2	3	421	444	Cleavage
scaffold00068:195263-195286	orange1.1g000003m	midasin isoform X2	3	421	444	Cleavage
scaffold00068:195263-195286	orange1.1g000003m	midasin isoform X2	3	421	444	Cleavage
scaffold00068:195263-195286	orange1.1g000003m	midasin isoform X2	3	421	444	Cleavage
scaffold00068:195263-195286	orange1.1g000003m	midasin isoform X2	3	421	444	Cleavage
scaffold00068:195263-195286	orange1.1g000003m	midasin isoform X2	3	421	444	Cleavage
scaffold00068:195263-195286	orange1.1g000003m	midasin isoform X2	3	421	444	Cleavage
scaffold00039:835570-835593	orange1.1g000003m	midasin isoform X2	3.5	5086	5109	Cleavage
scaffold00039:835570-835593	orange1.1g000003m	midasin isoform X2	3.5	5086	5109	Cleavage
scaffold00039:835570-835593	orange1.1g000003m	midasin isoform X2	3.5	5086	5109	Cleavage
scaffold00039:835570-835593	orange1.1g000003m	midasin isoform X2	3.5	5087	5109	Cleavage
scaffold00039:835570-835593	orange1.1g000003m	midasin isoform X2	3.5	5086	5109	Cleavage
scaffold00039:835570-835593	orange1.1g000003m	midasin isoform X2	3.5	5086	5109	Cleavage
scaffold00039:835570-835593	orange1.1g000003m	midasin isoform X2	3.5	5086	5109	Cleavage
scaffold00457:67559-67582	orange1.1g000003m	midasin isoform X2	3.5	5086	5109	Cleavage
scaffold00457:67559-67582	orange1.1g000003m	midasin isoform X2	3.5	5086	5109	Cleavage
scaffold00457:67559-67582	orange1.1g000003m	midasin isoform X2	3.5	5086	5109	Cleavage
scaffold00457:67559-67582	orange1.1g000003m	midasin isoform X2	3.5	5087	5109	Cleavage
scaffold00457:67559-67582	orange1.1g000003m	midasin isoform X2	3.5	5086	5109	Cleavage
scaffold00457:67559-67582	orange1.1g000003m	midasin isoform X2	3.5	5086	5109	Cleavage
scaffold00457:67559-67582	orange1.1g000003m	midasin isoform X2	3.5	5086	5109	Cleavage
scaffold00694:47749-47772	orange1.1g000003m	midasin isoform X2	3.5	5086	5109	Cleavage
scaffold00694:47749-47772	orange1.1g000003m	midasin isoform X2	3.5	5086	5109	Cleavage
scaffold00694:47749-47772	orange1.1g000003m	midasin isoform X2	3.5	5086	5109	Cleavage
scaffold00694:47749-47772	orange1.1g000003m	midasin isoform X2	3.5	5087	5109	Cleavage
scaffold00694:47749-47772	orange1.1g000003m	midasin isoform X2	3.5	5086	5109	Cleavage
scaffold00694:47749-47772	orange1.1g000003m	midasin isoform X2	3.5	5086	5109	Cleavage
scaffold00694:47749-47772	orange1.1g000003m	midasin isoform X2	3.5	5086	5109	Cleavage
scaffold00068:195263-195286	orange1.1g000003m	midasin isoform X2	4.5	9398	9422	Cleavage
scaffold00068:195263-195286	orange1.1g000003m	midasin isoform X2	4.5	9398	9422	Cleavage
scaffold00068:195263-195286	orange1.1g000003m	midasin isoform X2	4.5	9398	9422	Cleavage
scaffold00068:195263-195286	orange1.1g000003m	midasin isoform X2	4.5	9398	9422	Cleavage
scaffold00068:195263-195286	orange1.1g000003m	midasin isoform X2	4.5	9398	9422	Cleavage
scaffold00068:195263-195286	orange1.1g000003m	midasin isoform X2	4.5	9398	9422	Cleavage
scaffold00068:195263-195286	orange1.1g000003m	midasin isoform X2	4.5	9398	9422	Cleavage
scaffold00068:195263-195286	orange1.1g000003m	midasin isoform X2	4.5	9398	9422	Cleavage
scaffold00068:195263-195286	orange1.1g000004m	midasin isoform X2	3	421	444	Cleavage
scaffold00068:195263-195286	orange1.1g000004m	midasin isoform X2	3	421	444	Cleavage
scaffold00068:195263-195286	orange1.1g000004m	midasin isoform X2	3	421	444	Cleavage
scaffold00068:195263-195286	orange1.1g000004m	midasin isoform X2	3	421	444	Cleavage
scaffold00068:195263-195286	orange1.1g000004m	midasin isoform X2	3	421	444	Cleavage
scaffold00068:195263-195286	orange1.1g000004m	midasin isoform X2	3	421	444	Cleavage
scaffold00068:195263-195286	orange1.1g000004m	midasin isoform X2	3	421	444	Cleavage
scaffold00068:195263-195286	orange1.1g000004m	midasin isoform X2	3	421	444	Cleavage
scaffold00039:835570-835593	orange1.1g000004m	midasin isoform X2	3.5	5080	5103	Cleavage
scaffold00039:835570-835593	orange1.1g000004m	midasin isoform X2	3.5	5080	5103	Cleavage
scaffold00039:835570-835593	orange1.1g000004m	midasin isoform X2	3.5	5080	5103	Cleavage
scaffold00039:835570-835593	orange1.1g000004m	midasin isoform X2	3.5	5081	5103	Cleavage
scaffold00039:835570-835593	orange1.1g000004m	midasin isoform X2	3.5	5080	5103	Cleavage
scaffold00039:835570-835593	orange1.1g000004m	midasin isoform X2	3.5	5080	5103	Cleavage
scaffold00039:835570-835593	orange1.1g000004m	midasin isoform X2	3.5	5080	5103	Cleavage
scaffold00457:67559-67582	orange1.1g000004m	midasin isoform X2	3.5	5080	5103	Cleavage
scaffold00457:67559-67582	orange1.1g000004m	midasin isoform X2	3.5	5080	5103	Cleavage
scaffold00457:67559-67582	orange1.1g000004m	midasin isoform X2	3.5	5080	5103	Cleavage
scaffold00457:67559-67582	orange1.1g000004m	midasin isoform X2	3.5	5081	5103	Cleavage
scaffold00457:67559-67582	orange1.1g000004m	midasin isoform X2	3.5	5080	5103	Cleavage
scaffold00457:67559-67582	orange1.1g000004m	midasin isoform X2	3.5	5080	5103	Cleavage
scaffold00457:67559-67582	orange1.1g000004m	midasin isoform X2	3.5	5080	5103	Cleavage
scaffold00694:47749-47772	orange1.1g000004m	midasin isoform X2	3.5	5080	5103	Cleavage
scaffold00694:47749-47772	orange1.1g000004m	midasin isoform X2	3.5	5080	5103	Cleavage
scaffold00694:47749-47772	orange1.1g000004m	midasin isoform X2	3.5	5080	5103	Cleavage
scaffold00694:47749-47772	orange1.1g000004m	midasin isoform X2	3.5	5081	5103	Cleavage
scaffold00694:47749-47772	orange1.1g000004m	midasin isoform X2	3.5	5080	5103	Cleavage
scaffold00694:47749-47772	orange1.1g000004m	midasin isoform X2	3.5	5080	5103	Cleavage
scaffold00694:47749-47772	orange1.1g000004m	midasin isoform X2	3.5	5080	5103	Cleavage
scaffold00068:195263-195286	orange1.1g000004m	midasin isoform X2	4.5	9455	9479	Cleavage
scaffold00068:195263-195286	orange1.1g000004m	midasin isoform X2	4.5	9455	9479	Cleavage
scaffold00068:195263-195286	orange1.1g000004m	midasin isoform X2	4.5	9455	9479	Cleavage
scaffold00068:195263-195286	orange1.1g000004m	midasin isoform X2	4.5	9455	9479	Cleavage
scaffold00068:195263-195286	orange1.1g000004m	midasin isoform X2	4.5	9455	9479	Cleavage
scaffold00068:195263-195286	orange1.1g000004m	midasin isoform X2	4.5	9455	9479	Cleavage
scaffold00068:195263-195286	orange1.1g000004m	midasin isoform X2	4.5	9455	9479	Cleavage
scaffold00068:195263-195286	orange1.1g000004m	midasin isoform X2	4.5	9455	9479	Cleavage
scaffold00039:835570-835593	orange1.1g000005m	midasin isoform X2	3.5	5081	5104	Cleavage
scaffold00039:835570-835593	orange1.1g000005m	midasin isoform X2	3.5	5081	5104	Cleavage
scaffold00039:835570-835593	orange1.1g000005m	midasin isoform X2	3.5	5081	5104	Cleavage
scaffold00039:835570-835593	orange1.1g000005m	midasin isoform X2	3.5	5082	5104	Cleavage
scaffold00039:835570-835593	orange1.1g000005m	midasin isoform X2	3.5	5081	5104	Cleavage
scaffold00039:835570-835593	orange1.1g000005m	midasin isoform X2	3.5	5081	5104	Cleavage
scaffold00039:835570-835593	orange1.1g000005m	midasin isoform X2	3.5	5081	5104	Cleavage
scaffold00457:67559-67582	orange1.1g000005m	midasin isoform X2	3.5	5081	5104	Cleavage
scaffold00457:67559-67582	orange1.1g000005m	midasin isoform X2	3.5	5081	5104	Cleavage
scaffold00457:67559-67582	orange1.1g000005m	midasin isoform X2	3.5	5081	5104	Cleavage
scaffold00457:67559-67582	orange1.1g000005m	midasin isoform X2	3.5	5082	5104	Cleavage
scaffold00457:67559-67582	orange1.1g000005m	midasin isoform X2	3.5	5081	5104	Cleavage
scaffold00457:67559-67582	orange1.1g000005m	midasin isoform X2	3.5	5081	5104	Cleavage
scaffold00457:67559-67582	orange1.1g000005m	midasin isoform X2	3.5	5081	5104	Cleavage
scaffold00694:47749-47772	orange1.1g000005m	midasin isoform X2	3.5	5081	5104	Cleavage
scaffold00694:47749-47772	orange1.1g000005m	midasin isoform X2	3.5	5081	5104	Cleavage
scaffold00694:47749-47772	orange1.1g000005m	midasin isoform X2	3.5	5081	5104	Cleavage
scaffold00694:47749-47772	orange1.1g000005m	midasin isoform X2	3.5	5082	5104	Cleavage
scaffold00694:47749-47772	orange1.1g000005m	midasin isoform X2	3.5	5081	5104	Cleavage
scaffold00694:47749-47772	orange1.1g000005m	midasin isoform X2	3.5	5081	5104	Cleavage
scaffold00694:47749-47772	orange1.1g000005m	midasin isoform X2	3.5	5081	5104	Cleavage
scaffold00039:835570-835593	orange1.1g000006m	midasin isoform X1	3.5	4014	4037	Cleavage
scaffold00039:835570-835593	orange1.1g000006m	midasin isoform X1	3.5	4014	4037	Cleavage
scaffold00039:835570-835593	orange1.1g000006m	midasin isoform X1	3.5	4014	4037	Cleavage
scaffold00039:835570-835593	orange1.1g000006m	midasin isoform X1	3.5	4015	4037	Cleavage
scaffold00039:835570-835593	orange1.1g000006m	midasin isoform X1	3.5	4014	4037	Cleavage
scaffold00039:835570-835593	orange1.1g000006m	midasin isoform X1	3.5	4014	4037	Cleavage
scaffold00039:835570-835593	orange1.1g000006m	midasin isoform X1	3.5	4014	4037	Cleavage
scaffold00457:67559-67582	orange1.1g000006m	midasin isoform X1	3.5	4014	4037	Cleavage
scaffold00457:67559-67582	orange1.1g000006m	midasin isoform X1	3.5	4014	4037	Cleavage
scaffold00457:67559-67582	orange1.1g000006m	midasin isoform X1	3.5	4014	4037	Cleavage
scaffold00457:67559-67582	orange1.1g000006m	midasin isoform X1	3.5	4015	4037	Cleavage
scaffold00457:67559-67582	orange1.1g000006m	midasin isoform X1	3.5	4014	4037	Cleavage
scaffold00457:67559-67582	orange1.1g000006m	midasin isoform X1	3.5	4014	4037	Cleavage
scaffold00457:67559-67582	orange1.1g000006m	midasin isoform X1	3.5	4014	4037	Cleavage
scaffold00694:47749-47772	orange1.1g000006m	midasin isoform X1	3.5	4014	4037	Cleavage
scaffold00694:47749-47772	orange1.1g000006m	midasin isoform X1	3.5	4014	4037	Cleavage
scaffold00694:47749-47772	orange1.1g000006m	midasin isoform X1	3.5	4014	4037	Cleavage
scaffold00694:47749-47772	orange1.1g000006m	midasin isoform X1	3.5	4015	4037	Cleavage
scaffold00694:47749-47772	orange1.1g000006m	midasin isoform X1	3.5	4014	4037	Cleavage
scaffold00694:47749-47772	orange1.1g000006m	midasin isoform X1	3.5	4014	4037	Cleavage
scaffold00694:47749-47772	orange1.1g000006m	midasin isoform X1	3.5	4014	4037	Cleavage
scaffold00032:617043-617063	orange1.1g000007m	sacsin	4.5	12752	12772	Cleavage
scaffold00032:617043-617063	orange1.1g000007m	sacsin	4.5	12752	12772	Cleavage
scaffold00032:617043-617063	orange1.1g000007m	sacsin	4.5	12752	12772	Cleavage
scaffold00032:617043-617063	orange1.1g000007m	sacsin	4.5	12752	12772	Cleavage
scaffold00032:617043-617063	orange1.1g000007m	sacsin	4.5	12752	12772	Cleavage
scaffold00032:617043-617063	orange1.1g000007m	sacsin	4.5	12752	12772	Cleavage
scaffold00032:617043-617063	orange1.1g000007m	sacsin	4.5	12752	12772	Cleavage
scaffold00068:195263-195286	orange1.1g000008m	midasin isoform X2	3	421	444	Cleavage
scaffold00068:195263-195286	orange1.1g000008m	midasin isoform X2	3	421	444	Cleavage
scaffold00068:195263-195286	orange1.1g000008m	midasin isoform X2	3	421	444	Cleavage
scaffold00068:195263-195286	orange1.1g000008m	midasin isoform X2	3	421	444	Cleavage
scaffold00068:195263-195286	orange1.1g000008m	midasin isoform X2	3	421	444	Cleavage
scaffold00068:195263-195286	orange1.1g000008m	midasin isoform X2	3	421	444	Cleavage
scaffold00068:195263-195286	orange1.1g000008m	midasin isoform X2	3	421	444	Cleavage
scaffold00068:195263-195286	orange1.1g000008m	midasin isoform X2	3	421	444	Cleavage
scaffold00039:835570-835593	orange1.1g000008m	midasin isoform X2	3.5	5080	5103	Cleavage
scaffold00039:835570-835593	orange1.1g000008m	midasin isoform X2	3.5	5080	5103	Cleavage
scaffold00039:835570-835593	orange1.1g000008m	midasin isoform X2	3.5	5080	5103	Cleavage
scaffold00039:835570-835593	orange1.1g000008m	midasin isoform X2	3.5	5081	5103	Cleavage
scaffold00039:835570-835593	orange1.1g000008m	midasin isoform X2	3.5	5080	5103	Cleavage
scaffold00039:835570-835593	orange1.1g000008m	midasin isoform X2	3.5	5080	5103	Cleavage
scaffold00039:835570-835593	orange1.1g000008m	midasin isoform X2	3.5	5080	5103	Cleavage
scaffold00457:67559-67582	orange1.1g000008m	midasin isoform X2	3.5	5080	5103	Cleavage
scaffold00457:67559-67582	orange1.1g000008m	midasin isoform X2	3.5	5080	5103	Cleavage
scaffold00457:67559-67582	orange1.1g000008m	midasin isoform X2	3.5	5080	5103	Cleavage
scaffold00457:67559-67582	orange1.1g000008m	midasin isoform X2	3.5	5081	5103	Cleavage
scaffold00457:67559-67582	orange1.1g000008m	midasin isoform X2	3.5	5080	5103	Cleavage
scaffold00457:67559-67582	orange1.1g000008m	midasin isoform X2	3.5	5080	5103	Cleavage
scaffold00457:67559-67582	orange1.1g000008m	midasin isoform X2	3.5	5080	5103	Cleavage
scaffold00694:47749-47772	orange1.1g000008m	midasin isoform X2	3.5	5080	5103	Cleavage
scaffold00694:47749-47772	orange1.1g000008m	midasin isoform X2	3.5	5080	5103	Cleavage
scaffold00694:47749-47772	orange1.1g000008m	midasin isoform X2	3.5	5080	5103	Cleavage
scaffold00694:47749-47772	orange1.1g000008m	midasin isoform X2	3.5	5081	5103	Cleavage
scaffold00694:47749-47772	orange1.1g000008m	midasin isoform X2	3.5	5080	5103	Cleavage
scaffold00694:47749-47772	orange1.1g000008m	midasin isoform X2	3.5	5080	5103	Cleavage
scaffold00694:47749-47772	orange1.1g000008m	midasin isoform X2	3.5	5080	5103	Cleavage
scaffold00068:195263-195286	orange1.1g000008m	midasin isoform X2	4.5	9455	9479	Cleavage
scaffold00068:195263-195286	orange1.1g000008m	midasin isoform X2	4.5	9455	9479	Cleavage
scaffold00068:195263-195286	orange1.1g000008m	midasin isoform X2	4.5	9455	9479	Cleavage
scaffold00068:195263-195286	orange1.1g000008m	midasin isoform X2	4.5	9455	9479	Cleavage
scaffold00068:195263-195286	orange1.1g000008m	midasin isoform X2	4.5	9455	9479	Cleavage
scaffold00068:195263-195286	orange1.1g000008m	midasin isoform X2	4.5	9455	9479	Cleavage
scaffold00068:195263-195286	orange1.1g000008m	midasin isoform X2	4.5	9455	9479	Cleavage
scaffold00068:195263-195286	orange1.1g000008m	midasin isoform X2	4.5	9455	9479	Cleavage
scaffold00235:56511-56534	orange1.1g000024m	protein SPIRRIG-like isoform X1	0.5	6861	6884	Cleavage
scaffold00235:56511-56534	orange1.1g000024m	protein SPIRRIG-like isoform X1	0.5	6862	6884	Cleavage
scaffold00235:56511-56534	orange1.1g000024m	protein SPIRRIG-like isoform X1	0.5	6861	6884	Cleavage
scaffold00235:56511-56534	orange1.1g000024m	protein SPIRRIG-like isoform X1	0.5	6861	6884	Cleavage
scaffold00235:56511-56534	orange1.1g000024m	protein SPIRRIG-like isoform X1	4	9221	9244	Cleavage
scaffold00235:56511-56534	orange1.1g000024m	protein SPIRRIG-like isoform X1	4	9222	9244	Cleavage
scaffold00235:56511-56534	orange1.1g000024m	protein SPIRRIG-like isoform X1	4	9221	9244	Cleavage
scaffold00235:56511-56534	orange1.1g000024m	protein SPIRRIG-like isoform X1	4	9221	9244	Cleavage
scaffold01007:38938-38961	orange1.1g000037m	hypothetical protein CISIN_1g000037mg	3	311	333	Cleavage
scaffold00006:987991-988011	orange1.1g000037m	hypothetical protein CISIN_1g000037mg	4	9464	9484	Cleavage
scaffold00006:987991-988011	orange1.1g000037m	hypothetical protein CISIN_1g000037mg	4	9465	9484	Cleavage
scaffold00006:987991-988011	orange1.1g000037m	hypothetical protein CISIN_1g000037mg	4	9464	9484	Cleavage
scaffold00006:987991-988011	orange1.1g000037m	hypothetical protein CISIN_1g000037mg	4	9464	9484	Cleavage
scaffold00007:2626519-2626539	orange1.1g000037m	hypothetical protein CISIN_1g000037mg	4	9464	9484	Cleavage
scaffold00007:2626519-2626539	orange1.1g000037m	hypothetical protein CISIN_1g000037mg	4	9465	9484	Cleavage
scaffold00007:2626519-2626539	orange1.1g000037m	hypothetical protein CISIN_1g000037mg	4	9464	9484	Cleavage
scaffold00007:2626519-2626539	orange1.1g000037m	hypothetical protein CISIN_1g000037mg	4	9464	9484	Cleavage
scaffold00053:429382-429402	orange1.1g000037m	hypothetical protein CISIN_1g000037mg	4	9464	9484	Cleavage
scaffold00053:429382-429402	orange1.1g000037m	hypothetical protein CISIN_1g000037mg	4	9465	9484	Cleavage
scaffold00053:429382-429402	orange1.1g000037m	hypothetical protein CISIN_1g000037mg	4	9464	9484	Cleavage
scaffold00053:429382-429402	orange1.1g000037m	hypothetical protein CISIN_1g000037mg	4	9464	9484	Cleavage
scaffold00143:342124-342144	orange1.1g000037m	hypothetical protein CISIN_1g000037mg	4	9464	9484	Cleavage
scaffold00143:342124-342144	orange1.1g000037m	hypothetical protein CISIN_1g000037mg	4	9465	9484	Cleavage
scaffold00143:342124-342144	orange1.1g000037m	hypothetical protein CISIN_1g000037mg	4	9464	9484	Cleavage
scaffold00143:342124-342144	orange1.1g000037m	hypothetical protein CISIN_1g000037mg	4	9464	9484	Cleavage
scaffold00242:3231-3251	orange1.1g000037m	hypothetical protein CISIN_1g000037mg	4	9464	9484	Cleavage
scaffold00242:3231-3251	orange1.1g000037m	hypothetical protein CISIN_1g000037mg	4	9465	9484	Cleavage
scaffold00242:3231-3251	orange1.1g000037m	hypothetical protein CISIN_1g000037mg	4	9464	9484	Cleavage
scaffold00242:3231-3251	orange1.1g000037m	hypothetical protein CISIN_1g000037mg	4	9464	9484	Cleavage
scaffold00308:3771-3791	orange1.1g000037m	hypothetical protein CISIN_1g000037mg	4	9464	9484	Cleavage
scaffold00308:3771-3791	orange1.1g000037m	hypothetical protein CISIN_1g000037mg	4	9465	9484	Cleavage
scaffold00308:3771-3791	orange1.1g000037m	hypothetical protein CISIN_1g000037mg	4	9464	9484	Cleavage
scaffold00308:3771-3791	orange1.1g000037m	hypothetical protein CISIN_1g000037mg	4	9464	9484	Cleavage
scaffold00334:111876-111896	orange1.1g000037m	hypothetical protein CISIN_1g000037mg	4	9464	9484	Cleavage
scaffold00334:111876-111896	orange1.1g000037m	hypothetical protein CISIN_1g000037mg	4	9465	9484	Cleavage
scaffold00334:111876-111896	orange1.1g000037m	hypothetical protein CISIN_1g000037mg	4	9464	9484	Cleavage
scaffold00334:111876-111896	orange1.1g000037m	hypothetical protein CISIN_1g000037mg	4	9464	9484	Cleavage
scaffold00516:19017-19040	orange1.1g000041m	GRIP and coiled-coil domain-containing protein 2 isoform X1	4	73	96	Translation
scaffold00516:19017-19040	orange1.1g000041m	GRIP and coiled-coil domain-containing protein 2 isoform X1	4	73	96	Translation
scaffold00516:19017-19040	orange1.1g000041m	GRIP and coiled-coil domain-containing protein 2 isoform X1	4	73	96	Translation
scaffold00516:19017-19040	orange1.1g000041m	GRIP and coiled-coil domain-containing protein 2 isoform X1	4	73	96	Translation
scaffold00516:19017-19040	orange1.1g000041m	GRIP and coiled-coil domain-containing protein 2 isoform X1	4	73	96	Translation
scaffold00516:19017-19040	orange1.1g000041m	GRIP and coiled-coil domain-containing protein 2 isoform X1	4	73	96	Translation
scaffold00516:19017-19040	orange1.1g000041m	GRIP and coiled-coil domain-containing protein 2 isoform X1	4	73	96	Translation
scaffold00516:19017-19040	orange1.1g000041m	GRIP and coiled-coil domain-containing protein 2 isoform X1	4	73	96	Translation
scaffold00516:19017-19040	orange1.1g000041m	GRIP and coiled-coil domain-containing protein 2 isoform X1	4	73	96	Translation
scaffold00770:22983-23006	orange1.1g000041m	GRIP and coiled-coil domain-containing protein 2 isoform X1	4	73	96	Translation
scaffold00770:22983-23006	orange1.1g000041m	GRIP and coiled-coil domain-containing protein 2 isoform X1	4	73	96	Translation
scaffold00770:22983-23006	orange1.1g000041m	GRIP and coiled-coil domain-containing protein 2 isoform X1	4	73	96	Translation
scaffold00770:22983-23006	orange1.1g000041m	GRIP and coiled-coil domain-containing protein 2 isoform X1	4	73	96	Translation
scaffold00770:22983-23006	orange1.1g000041m	GRIP and coiled-coil domain-containing protein 2 isoform X1	4	73	96	Translation
scaffold00770:22983-23006	orange1.1g000041m	GRIP and coiled-coil domain-containing protein 2 isoform X1	4	73	96	Translation
scaffold00770:22983-23006	orange1.1g000041m	GRIP and coiled-coil domain-containing protein 2 isoform X1	4	73	96	Translation
scaffold00770:22983-23006	orange1.1g000041m	GRIP and coiled-coil domain-containing protein 2 isoform X1	4	73	96	Translation
scaffold00770:22983-23006	orange1.1g000041m	GRIP and coiled-coil domain-containing protein 2 isoform X1	4	73	96	Translation
scaffold00989:26768-26791	orange1.1g000041m	GRIP and coiled-coil domain-containing protein 2 isoform X1	4	73	96	Translation
scaffold00989:26768-26791	orange1.1g000041m	GRIP and coiled-coil domain-containing protein 2 isoform X1	4	73	96	Translation
scaffold00989:26768-26791	orange1.1g000041m	GRIP and coiled-coil domain-containing protein 2 isoform X1	4	73	96	Translation
scaffold00989:26768-26791	orange1.1g000041m	GRIP and coiled-coil domain-containing protein 2 isoform X1	4	73	96	Translation
scaffold00989:26768-26791	orange1.1g000041m	GRIP and coiled-coil domain-containing protein 2 isoform X1	4	73	96	Translation
scaffold00989:26768-26791	orange1.1g000041m	GRIP and coiled-coil domain-containing protein 2 isoform X1	4	73	96	Translation
scaffold00989:26768-26791	orange1.1g000041m	GRIP and coiled-coil domain-containing protein 2 isoform X1	4	73	96	Translation
scaffold00989:26768-26791	orange1.1g000041m	GRIP and coiled-coil domain-containing protein 2 isoform X1	4	73	96	Translation
scaffold00989:26768-26791	orange1.1g000041m	GRIP and coiled-coil domain-containing protein 2 isoform X1	4	73	96	Translation
scaffold01300:26107-26130	orange1.1g000041m	GRIP and coiled-coil domain-containing protein 2 isoform X1	4	73	96	Translation
scaffold01300:26107-26130	orange1.1g000041m	GRIP and coiled-coil domain-containing protein 2 isoform X1	4	73	96	Translation
scaffold01300:26107-26130	orange1.1g000041m	GRIP and coiled-coil domain-containing protein 2 isoform X1	4	73	96	Translation
scaffold01300:26107-26130	orange1.1g000041m	GRIP and coiled-coil domain-containing protein 2 isoform X1	4	73	96	Translation
scaffold01300:26107-26130	orange1.1g000041m	GRIP and coiled-coil domain-containing protein 2 isoform X1	4	73	96	Translation
scaffold01300:26107-26130	orange1.1g000041m	GRIP and coiled-coil domain-containing protein 2 isoform X1	4	73	96	Translation
scaffold01300:26107-26130	orange1.1g000041m	GRIP and coiled-coil domain-containing protein 2 isoform X1	4	73	96	Translation
scaffold01300:26107-26130	orange1.1g000041m	GRIP and coiled-coil domain-containing protein 2 isoform X1	4	73	96	Translation
scaffold01300:26107-26130	orange1.1g000041m	GRIP and coiled-coil domain-containing protein 2 isoform X1	4	73	96	Translation
scaffold01348:21036-21059	orange1.1g000041m	GRIP and coiled-coil domain-containing protein 2 isoform X1	4	73	96	Translation
scaffold01348:21036-21059	orange1.1g000041m	GRIP and coiled-coil domain-containing protein 2 isoform X1	4	73	96	Translation
scaffold01348:21036-21059	orange1.1g000041m	GRIP and coiled-coil domain-containing protein 2 isoform X1	4	73	96	Translation
scaffold01348:21036-21059	orange1.1g000041m	GRIP and coiled-coil domain-containing protein 2 isoform X1	4	73	96	Translation
scaffold01348:21036-21059	orange1.1g000041m	GRIP and coiled-coil domain-containing protein 2 isoform X1	4	73	96	Translation
scaffold01348:21036-21059	orange1.1g000041m	GRIP and coiled-coil domain-containing protein 2 isoform X1	4	73	96	Translation
scaffold01348:21036-21059	orange1.1g000041m	GRIP and coiled-coil domain-containing protein 2 isoform X1	4	73	96	Translation
scaffold01348:21036-21059	orange1.1g000041m	GRIP and coiled-coil domain-containing protein 2 isoform X1	4	73	96	Translation
scaffold01348:21036-21059	orange1.1g000041m	GRIP and coiled-coil domain-containing protein 2 isoform X1	4	73	96	Translation
scaffold00516:19017-19040	orange1.1g000042m	GRIP and coiled-coil domain-containing protein 2 isoform X1	4	73	96	Translation
scaffold00516:19017-19040	orange1.1g000042m	GRIP and coiled-coil domain-containing protein 2 isoform X1	4	73	96	Translation
scaffold00516:19017-19040	orange1.1g000042m	GRIP and coiled-coil domain-containing protein 2 isoform X1	4	73	96	Translation
scaffold00516:19017-19040	orange1.1g000042m	GRIP and coiled-coil domain-containing protein 2 isoform X1	4	73	96	Translation
scaffold00516:19017-19040	orange1.1g000042m	GRIP and coiled-coil domain-containing protein 2 isoform X1	4	73	96	Translation
scaffold00516:19017-19040	orange1.1g000042m	GRIP and coiled-coil domain-containing protein 2 isoform X1	4	73	96	Translation
scaffold00516:19017-19040	orange1.1g000042m	GRIP and coiled-coil domain-containing protein 2 isoform X1	4	73	96	Translation
scaffold00516:19017-19040	orange1.1g000042m	GRIP and coiled-coil domain-containing protein 2 isoform X1	4	73	96	Translation
scaffold00516:19017-19040	orange1.1g000042m	GRIP and coiled-coil domain-containing protein 2 isoform X1	4	73	96	Translation
scaffold00770:22983-23006	orange1.1g000042m	GRIP and coiled-coil domain-containing protein 2 isoform X1	4	73	96	Translation
scaffold00770:22983-23006	orange1.1g000042m	GRIP and coiled-coil domain-containing protein 2 isoform X1	4	73	96	Translation
scaffold00770:22983-23006	orange1.1g000042m	GRIP and coiled-coil domain-containing protein 2 isoform X1	4	73	96	Translation
scaffold00770:22983-23006	orange1.1g000042m	GRIP and coiled-coil domain-containing protein 2 isoform X1	4	73	96	Translation
scaffold00770:22983-23006	orange1.1g000042m	GRIP and coiled-coil domain-containing protein 2 isoform X1	4	73	96	Translation
scaffold00770:22983-23006	orange1.1g000042m	GRIP and coiled-coil domain-containing protein 2 isoform X1	4	73	96	Translation
scaffold00770:22983-23006	orange1.1g000042m	GRIP and coiled-coil domain-containing protein 2 isoform X1	4	73	96	Translation
scaffold00770:22983-23006	orange1.1g000042m	GRIP and coiled-coil domain-containing protein 2 isoform X1	4	73	96	Translation
scaffold00770:22983-23006	orange1.1g000042m	GRIP and coiled-coil domain-containing protein 2 isoform X1	4	73	96	Translation
scaffold00989:26768-26791	orange1.1g000042m	GRIP and coiled-coil domain-containing protein 2 isoform X1	4	73	96	Translation
scaffold00989:26768-26791	orange1.1g000042m	GRIP and coiled-coil domain-containing protein 2 isoform X1	4	73	96	Translation
scaffold00989:26768-26791	orange1.1g000042m	GRIP and coiled-coil domain-containing protein 2 isoform X1	4	73	96	Translation
scaffold00989:26768-26791	orange1.1g000042m	GRIP and coiled-coil domain-containing protein 2 isoform X1	4	73	96	Translation
scaffold00989:26768-26791	orange1.1g000042m	GRIP and coiled-coil domain-containing protein 2 isoform X1	4	73	96	Translation
scaffold00989:26768-26791	orange1.1g000042m	GRIP and coiled-coil domain-containing protein 2 isoform X1	4	73	96	Translation
scaffold00989:26768-26791	orange1.1g000042m	GRIP and coiled-coil domain-containing protein 2 isoform X1	4	73	96	Translation
scaffold00989:26768-26791	orange1.1g000042m	GRIP and coiled-coil domain-containing protein 2 isoform X1	4	73	96	Translation
scaffold00989:26768-26791	orange1.1g000042m	GRIP and coiled-coil domain-containing protein 2 isoform X1	4	73	96	Translation
scaffold01300:26107-26130	orange1.1g000042m	GRIP and coiled-coil domain-containing protein 2 isoform X1	4	73	96	Translation
scaffold01300:26107-26130	orange1.1g000042m	GRIP and coiled-coil domain-containing protein 2 isoform X1	4	73	96	Translation
scaffold01300:26107-26130	orange1.1g000042m	GRIP and coiled-coil domain-containing protein 2 isoform X1	4	73	96	Translation
scaffold01300:26107-26130	orange1.1g000042m	GRIP and coiled-coil domain-containing protein 2 isoform X1	4	73	96	Translation
scaffold01300:26107-26130	orange1.1g000042m	GRIP and coiled-coil domain-containing protein 2 isoform X1	4	73	96	Translation
scaffold01300:26107-26130	orange1.1g000042m	GRIP and coiled-coil domain-containing protein 2 isoform X1	4	73	96	Translation
scaffold01300:26107-26130	orange1.1g000042m	GRIP and coiled-coil domain-containing protein 2 isoform X1	4	73	96	Translation
scaffold01300:26107-26130	orange1.1g000042m	GRIP and coiled-coil domain-containing protein 2 isoform X1	4	73	96	Translation
scaffold01300:26107-26130	orange1.1g000042m	GRIP and coiled-coil domain-containing protein 2 isoform X1	4	73	96	Translation
scaffold01348:21036-21059	orange1.1g000042m	GRIP and coiled-coil domain-containing protein 2 isoform X1	4	73	96	Translation
scaffold01348:21036-21059	orange1.1g000042m	GRIP and coiled-coil domain-containing protein 2 isoform X1	4	73	96	Translation
scaffold01348:21036-21059	orange1.1g000042m	GRIP and coiled-coil domain-containing protein 2 isoform X1	4	73	96	Translation
scaffold01348:21036-21059	orange1.1g000042m	GRIP and coiled-coil domain-containing protein 2 isoform X1	4	73	96	Translation
scaffold01348:21036-21059	orange1.1g000042m	GRIP and coiled-coil domain-containing protein 2 isoform X1	4	73	96	Translation
scaffold01348:21036-21059	orange1.1g000042m	GRIP and coiled-coil domain-containing protein 2 isoform X1	4	73	96	Translation
scaffold01348:21036-21059	orange1.1g000042m	GRIP and coiled-coil domain-containing protein 2 isoform X1	4	73	96	Translation
scaffold01348:21036-21059	orange1.1g000042m	GRIP and coiled-coil domain-containing protein 2 isoform X1	4	73	96	Translation
scaffold01348:21036-21059	orange1.1g000042m	GRIP and coiled-coil domain-containing protein 2 isoform X1	4	73	96	Translation
scaffold00516:19017-19040	orange1.1g000044m	GRIP and coiled-coil domain-containing protein 2 isoform X3	4	73	96	Translation
scaffold00516:19017-19040	orange1.1g000044m	GRIP and coiled-coil domain-containing protein 2 isoform X3	4	73	96	Translation
scaffold00516:19017-19040	orange1.1g000044m	GRIP and coiled-coil domain-containing protein 2 isoform X3	4	73	96	Translation
scaffold00516:19017-19040	orange1.1g000044m	GRIP and coiled-coil domain-containing protein 2 isoform X3	4	73	96	Translation
scaffold00516:19017-19040	orange1.1g000044m	GRIP and coiled-coil domain-containing protein 2 isoform X3	4	73	96	Translation
scaffold00516:19017-19040	orange1.1g000044m	GRIP and coiled-coil domain-containing protein 2 isoform X3	4	73	96	Translation
scaffold00516:19017-19040	orange1.1g000044m	GRIP and coiled-coil domain-containing protein 2 isoform X3	4	73	96	Translation
scaffold00516:19017-19040	orange1.1g000044m	GRIP and coiled-coil domain-containing protein 2 isoform X3	4	73	96	Translation
scaffold00516:19017-19040	orange1.1g000044m	GRIP and coiled-coil domain-containing protein 2 isoform X3	4	73	96	Translation
scaffold00770:22983-23006	orange1.1g000044m	GRIP and coiled-coil domain-containing protein 2 isoform X3	4	73	96	Translation
scaffold00770:22983-23006	orange1.1g000044m	GRIP and coiled-coil domain-containing protein 2 isoform X3	4	73	96	Translation
scaffold00770:22983-23006	orange1.1g000044m	GRIP and coiled-coil domain-containing protein 2 isoform X3	4	73	96	Translation
scaffold00770:22983-23006	orange1.1g000044m	GRIP and coiled-coil domain-containing protein 2 isoform X3	4	73	96	Translation
scaffold00770:22983-23006	orange1.1g000044m	GRIP and coiled-coil domain-containing protein 2 isoform X3	4	73	96	Translation
scaffold00770:22983-23006	orange1.1g000044m	GRIP and coiled-coil domain-containing protein 2 isoform X3	4	73	96	Translation
scaffold00770:22983-23006	orange1.1g000044m	GRIP and coiled-coil domain-containing protein 2 isoform X3	4	73	96	Translation
scaffold00770:22983-23006	orange1.1g000044m	GRIP and coiled-coil domain-containing protein 2 isoform X3	4	73	96	Translation
scaffold00770:22983-23006	orange1.1g000044m	GRIP and coiled-coil domain-containing protein 2 isoform X3	4	73	96	Translation
scaffold00989:26768-26791	orange1.1g000044m	GRIP and coiled-coil domain-containing protein 2 isoform X3	4	73	96	Translation
scaffold00989:26768-26791	orange1.1g000044m	GRIP and coiled-coil domain-containing protein 2 isoform X3	4	73	96	Translation
scaffold00989:26768-26791	orange1.1g000044m	GRIP and coiled-coil domain-containing protein 2 isoform X3	4	73	96	Translation
scaffold00989:26768-26791	orange1.1g000044m	GRIP and coiled-coil domain-containing protein 2 isoform X3	4	73	96	Translation
scaffold00989:26768-26791	orange1.1g000044m	GRIP and coiled-coil domain-containing protein 2 isoform X3	4	73	96	Translation
scaffold00989:26768-26791	orange1.1g000044m	GRIP and coiled-coil domain-containing protein 2 isoform X3	4	73	96	Translation
scaffold00989:26768-26791	orange1.1g000044m	GRIP and coiled-coil domain-containing protein 2 isoform X3	4	73	96	Translation
scaffold00989:26768-26791	orange1.1g000044m	GRIP and coiled-coil domain-containing protein 2 isoform X3	4	73	96	Translation
scaffold00989:26768-26791	orange1.1g000044m	GRIP and coiled-coil domain-containing protein 2 isoform X3	4	73	96	Translation
scaffold01300:26107-26130	orange1.1g000044m	GRIP and coiled-coil domain-containing protein 2 isoform X3	4	73	96	Translation
scaffold01300:26107-26130	orange1.1g000044m	GRIP and coiled-coil domain-containing protein 2 isoform X3	4	73	96	Translation
scaffold01300:26107-26130	orange1.1g000044m	GRIP and coiled-coil domain-containing protein 2 isoform X3	4	73	96	Translation
scaffold01300:26107-26130	orange1.1g000044m	GRIP and coiled-coil domain-containing protein 2 isoform X3	4	73	96	Translation
scaffold01300:26107-26130	orange1.1g000044m	GRIP and coiled-coil domain-containing protein 2 isoform X3	4	73	96	Translation
scaffold01300:26107-26130	orange1.1g000044m	GRIP and coiled-coil domain-containing protein 2 isoform X3	4	73	96	Translation
scaffold01300:26107-26130	orange1.1g000044m	GRIP and coiled-coil domain-containing protein 2 isoform X3	4	73	96	Translation
scaffold01300:26107-26130	orange1.1g000044m	GRIP and coiled-coil domain-containing protein 2 isoform X3	4	73	96	Translation
scaffold01300:26107-26130	orange1.1g000044m	GRIP and coiled-coil domain-containing protein 2 isoform X3	4	73	96	Translation
scaffold01348:21036-21059	orange1.1g000044m	GRIP and coiled-coil domain-containing protein 2 isoform X3	4	73	96	Translation
scaffold01348:21036-21059	orange1.1g000044m	GRIP and coiled-coil domain-containing protein 2 isoform X3	4	73	96	Translation
scaffold01348:21036-21059	orange1.1g000044m	GRIP and coiled-coil domain-containing protein 2 isoform X3	4	73	96	Translation
scaffold01348:21036-21059	orange1.1g000044m	GRIP and coiled-coil domain-containing protein 2 isoform X3	4	73	96	Translation
scaffold01348:21036-21059	orange1.1g000044m	GRIP and coiled-coil domain-containing protein 2 isoform X3	4	73	96	Translation
scaffold01348:21036-21059	orange1.1g000044m	GRIP and coiled-coil domain-containing protein 2 isoform X3	4	73	96	Translation
scaffold01348:21036-21059	orange1.1g000044m	GRIP and coiled-coil domain-containing protein 2 isoform X3	4	73	96	Translation
scaffold01348:21036-21059	orange1.1g000044m	GRIP and coiled-coil domain-containing protein 2 isoform X3	4	73	96	Translation
scaffold01348:21036-21059	orange1.1g000044m	GRIP and coiled-coil domain-containing protein 2 isoform X3	4	73	96	Translation
scaffold00009:1669044-1669065	orange1.1g000067m	histone-lysine N-methyltransferase ATXR3	2.5	1302	1323	Cleavage
scaffold00009:1669044-1669065	orange1.1g000067m	histone-lysine N-methyltransferase ATXR3	2.5	1302	1323	Cleavage
scaffold00009:1669044-1669065	orange1.1g000067m	histone-lysine N-methyltransferase ATXR3	2.5	1302	1323	Cleavage
scaffold00009:1669044-1669065	orange1.1g000067m	histone-lysine N-methyltransferase ATXR3	2.5	1302	1323	Cleavage
scaffold00009:1669044-1669065	orange1.1g000067m	histone-lysine N-methyltransferase ATXR3	2.5	1302	1323	Cleavage
scaffold00009:1669044-1669065	orange1.1g000079m	histone-lysine N-methyltransferase ATXR3	2.5	1123	1144	Cleavage
scaffold00009:1669044-1669065	orange1.1g000079m	histone-lysine N-methyltransferase ATXR3	2.5	1123	1144	Cleavage
scaffold00009:1669044-1669065	orange1.1g000079m	histone-lysine N-methyltransferase ATXR3	2.5	1123	1144	Cleavage
scaffold00009:1669044-1669065	orange1.1g000079m	histone-lysine N-methyltransferase ATXR3	2.5	1123	1144	Cleavage
scaffold00009:1669044-1669065	orange1.1g000079m	histone-lysine N-methyltransferase ATXR3	2.5	1123	1144	Cleavage
scaffold00046:29574-29597AC	orange1.1g000098m	protein ILITYHIA	5	7092	7113	Cleavage
scaffold00206:155063-155086	orange1.1g000099m	ATP-dependent helicase BRM	5	2264	2287	Cleavage
scaffold00206:155063-155086	orange1.1g000099m	ATP-dependent helicase BRM	5	2264	2287	Cleavage
scaffold00206:155063-155086	orange1.1g000101m	ATP-dependent helicase BRM	5	2264	2287	Cleavage
scaffold00206:155063-155086	orange1.1g000101m	ATP-dependent helicase BRM	5	2264	2287	Cleavage
scaffold00001:3490633-3490655	orange1.1g000147m	chromatin modification-related protein EAF1 B-like isoform X1	3	6948	6970	Cleavage
scaffold00001:3490633-3490655	orange1.1g000148m	chromatin modification-related protein EAF1 B-like isoform X1	3	6834	6856	Cleavage
scaffold00001:3490633-3490655	orange1.1g000154m	chromatin modification-related protein EAF1 B isoform X1	3	6783	6805	Cleavage
scaffold00005:1554649-1554672	orange1.1g000157m	phosphatidylinositol 4-kinase alpha 1	2.5	3565	3588	Cleavage
scaffold00005:1554649-1554672	orange1.1g000157m	phosphatidylinositol 4-kinase alpha 1	2.5	3565	3588	Cleavage
scaffold00001:3490633-3490655	orange1.1g000164m	chromatin modification-related protein EAF1 B isoform X1	3	6672	6694	Cleavage
scaffold00206:155063-155086	orange1.1g000169m	ATP-dependent helicase BRM	5	2264	2287	Cleavage
scaffold00206:155063-155086	orange1.1g000169m	ATP-dependent helicase BRM	5	2264	2287	Cleavage
scaffold00494:62182-62202	orange1.1g000171m	callose synthase 3	3.5	4889	4909	Cleavage
scaffold00154:218361-218384	orange1.1g000172m	serine/threonine-protein kinase ATM isoform X9	2	2563	2586	Cleavage
scaffold00064:592014-592034	orange1.1g000173m	rRNA biogenesis protein RRP5	3.5	1228	1248	Cleavage
scaffold00064:592014-592034	orange1.1g000173m	rRNA biogenesis protein RRP5	3.5	1228	1248	Cleavage
scaffold00385:30363-30384	orange1.1g000174m	endoribonuclease Dicer homolog 1	3.5	1121	1142	Cleavage
scaffold00385:30363-30384	orange1.1g000174m	endoribonuclease Dicer homolog 1	3.5	1121	1142	Cleavage
scaffold00385:30363-30384	orange1.1g000174m	endoribonuclease Dicer homolog 1	3.5	1121	1142	Cleavage
scaffold00064:592014-592034	orange1.1g000176m	rRNA biogenesis protein RRP5	3.5	1228	1248	Cleavage
scaffold00064:592014-592034	orange1.1g000176m	rRNA biogenesis protein RRP5	3.5	1228	1248	Cleavage
scaffold00123:133669-133689	orange1.1g000205m	protein RST1 isoform X2	2.5	2375	2395	Cleavage
scaffold00123:133669-133689	orange1.1g000205m	protein RST1 isoform X2	2.5	2375	2395	Cleavage
scaffold00003:1818377-1818397	orange1.1g000210m	anaphase-promoting complex subunit 1 isoform X1	3.5	1445	1465	Cleavage
scaffold00003:1818377-1818397	orange1.1g000210m	anaphase-promoting complex subunit 1 isoform X1	3.5	1445	1465	Cleavage
scaffold00003:1818377-1818397	orange1.1g000210m	anaphase-promoting complex subunit 1 isoform X1	3.5	1445	1465	Cleavage
scaffold00003:1818377-1818397	orange1.1g000210m	anaphase-promoting complex subunit 1 isoform X1	3.5	1445	1465	Cleavage
scaffold00003:1818377-1818397	orange1.1g000210m	anaphase-promoting complex subunit 1 isoform X1	3.5	1445	1465	Cleavage
scaffold00003:1818377-1818397	orange1.1g000210m	anaphase-promoting complex subunit 1 isoform X1	5	3572	3592	Cleavage
scaffold00003:1818377-1818397	orange1.1g000210m	anaphase-promoting complex subunit 1 isoform X1	5	3572	3592	Cleavage
scaffold00003:1818377-1818397	orange1.1g000210m	anaphase-promoting complex subunit 1 isoform X1	5	3572	3592	Cleavage
scaffold00003:1818377-1818397	orange1.1g000210m	anaphase-promoting complex subunit 1 isoform X1	5	3572	3592	Cleavage
scaffold00003:1818377-1818397	orange1.1g000210m	anaphase-promoting complex subunit 1 isoform X1	5	3572	3592	Cleavage
scaffold00256:15935-15958	orange1.1g000214m	protein NETWORKED 1D-like	4.5	1154	1177	Cleavage
scaffold00256:15935-15958	orange1.1g000214m	protein NETWORKED 1D-like	4.5	1154	1177	Cleavage
scaffold00256:15935-15958	orange1.1g000214m	protein NETWORKED 1D-like	4.5	1154	1177	Cleavage
scaffold00256:376-399	orange1.1g000214m	protein NETWORKED 1D-like	4.5	1154	1177	Cleavage
scaffold00256:376-399	orange1.1g000214m	protein NETWORKED 1D-like	4.5	1154	1177	Cleavage
scaffold00256:376-399	orange1.1g000214m	protein NETWORKED 1D-like	4.5	1154	1177	Cleavage
scaffold01071:11624-11647	orange1.1g000214m	protein NETWORKED 1D-like	4.5	1154	1177	Cleavage
scaffold01071:11624-11647	orange1.1g000214m	protein NETWORKED 1D-like	4.5	1154	1177	Cleavage
scaffold01071:11624-11647	orange1.1g000214m	protein NETWORKED 1D-like	4.5	1154	1177	Cleavage
scaffold00256:15935-15958	orange1.1g000216m	protein NETWORKED 1D-like	4.5	1073	1096	Cleavage
scaffold00256:15935-15958	orange1.1g000216m	protein NETWORKED 1D-like	4.5	1073	1096	Cleavage
scaffold00256:15935-15958	orange1.1g000216m	protein NETWORKED 1D-like	4.5	1073	1096	Cleavage
scaffold00256:376-399	orange1.1g000216m	protein NETWORKED 1D-like	4.5	1073	1096	Cleavage
scaffold00256:376-399	orange1.1g000216m	protein NETWORKED 1D-like	4.5	1073	1096	Cleavage
scaffold00256:376-399	orange1.1g000216m	protein NETWORKED 1D-like	4.5	1073	1096	Cleavage
scaffold01071:11624-11647	orange1.1g000216m	protein NETWORKED 1D-like	4.5	1073	1096	Cleavage
scaffold01071:11624-11647	orange1.1g000216m	protein NETWORKED 1D-like	4.5	1073	1096	Cleavage
scaffold01071:11624-11647	orange1.1g000216m	protein NETWORKED 1D-like	4.5	1073	1096	Cleavage
scaffold00256:15935-15958	orange1.1g000217m	protein NETWORKED 1D-like	4.5	1141	1164	Cleavage
scaffold00256:15935-15958	orange1.1g000217m	protein NETWORKED 1D-like	4.5	1141	1164	Cleavage
scaffold00256:15935-15958	orange1.1g000217m	protein NETWORKED 1D-like	4.5	1141	1164	Cleavage
scaffold00256:376-399	orange1.1g000217m	protein NETWORKED 1D-like	4.5	1141	1164	Cleavage
scaffold00256:376-399	orange1.1g000217m	protein NETWORKED 1D-like	4.5	1141	1164	Cleavage
scaffold00256:376-399	orange1.1g000217m	protein NETWORKED 1D-like	4.5	1141	1164	Cleavage
scaffold01071:11624-11647	orange1.1g000217m	protein NETWORKED 1D-like	4.5	1141	1164	Cleavage
scaffold01071:11624-11647	orange1.1g000217m	protein NETWORKED 1D-like	4.5	1141	1164	Cleavage
scaffold01071:11624-11647	orange1.1g000217m	protein NETWORKED 1D-like	4.5	1141	1164	Cleavage
scaffold00123:133669-133689	orange1.1g000220m	protein RST1 isoform X2	2.5	2375	2395	Cleavage
scaffold00123:133669-133689	orange1.1g000220m	protein RST1 isoform X2	2.5	2375	2395	Cleavage
scaffold00108:36762-36785	orange1.1g000228m	hypothetical protein CISIN_1g000228mg	4.5	4360	4383	Cleavage
scaffold00108:36762-36785	orange1.1g000228m	hypothetical protein CISIN_1g000228mg	4.5	4360	4383	Cleavage
scaffold00081:318603-318623	orange1.1g000232m	brefeldin A-inhibited guanine nucleotide-exchange protein 1 isoform X1	2.5	292	312	Cleavage
scaffold00081:318603-318623	orange1.1g000232m	brefeldin A-inhibited guanine nucleotide-exchange protein 1 isoform X1	2.5	292	312	Cleavage
scaffold00081:318603-318623	orange1.1g000232m	brefeldin A-inhibited guanine nucleotide-exchange protein 1 isoform X1	2.5	292	312	Cleavage
scaffold00081:318603-318623	orange1.1g000232m	brefeldin A-inhibited guanine nucleotide-exchange protein 1 isoform X1	2.5	292	312	Cleavage
scaffold00081:318603-318623	orange1.1g000232m	brefeldin A-inhibited guanine nucleotide-exchange protein 1 isoform X1	2.5	293	312	Cleavage
scaffold00081:318603-318623	orange1.1g000232m	brefeldin A-inhibited guanine nucleotide-exchange protein 1 isoform X1	2.5	292	312	Cleavage
scaffold00520:30959-30979	orange1.1g000232m	brefeldin A-inhibited guanine nucleotide-exchange protein 1 isoform X1	2.5	292	312	Cleavage
scaffold00520:30959-30979	orange1.1g000232m	brefeldin A-inhibited guanine nucleotide-exchange protein 1 isoform X1	2.5	292	312	Cleavage
scaffold00520:30959-30979	orange1.1g000232m	brefeldin A-inhibited guanine nucleotide-exchange protein 1 isoform X1	2.5	292	312	Cleavage
scaffold00520:30959-30979	orange1.1g000232m	brefeldin A-inhibited guanine nucleotide-exchange protein 1 isoform X1	2.5	292	312	Cleavage
scaffold00520:30959-30979	orange1.1g000232m	brefeldin A-inhibited guanine nucleotide-exchange protein 1 isoform X1	2.5	293	312	Cleavage
scaffold00520:30959-30979	orange1.1g000232m	brefeldin A-inhibited guanine nucleotide-exchange protein 1 isoform X1	2.5	292	312	Cleavage
scaffold00064:592014-592034	orange1.1g000236m	rRNA biogenesis protein RRP5	3.5	1291	1311	Cleavage
scaffold00064:592014-592034	orange1.1g000236m	rRNA biogenesis protein RRP5	3.5	1291	1311	Cleavage
scaffold01114:16656-16679	orange1.1g000241m	protein CHROMATIN REMODELING 5 isoform X1	3.5	52	75	Cleavage
scaffold01114:16656-16679	orange1.1g000241m	protein CHROMATIN REMODELING 5 isoform X1	3.5	52	75	Cleavage
scaffold00064:592014-592034	orange1.1g000242m	rRNA biogenesis protein RRP5 isoform X1	3.5	1154	1174	Cleavage
scaffold00064:592014-592034	orange1.1g000242m	rRNA biogenesis protein RRP5 isoform X1	3.5	1154	1174	Cleavage
scaffold01105:3748-3768	orange1.1g000248m	uncharacterized ATP-dependent helicase C29A10.10c isoform X3	2.5	1004	1024	Cleavage
scaffold01105:3748-3768	orange1.1g000248m	uncharacterized ATP-dependent helicase C29A10.10c isoform X3	2.5	1004	1024	Cleavage
scaffold01105:3748-3768	orange1.1g000249m	uncharacterized ATP-dependent helicase C29A10.10c isoform X3	2.5	1001	1021	Cleavage
scaffold01105:3748-3768	orange1.1g000249m	uncharacterized ATP-dependent helicase C29A10.10c isoform X3	2.5	1001	1021	Cleavage
scaffold00009:1669044-1669065	orange1.1g000255m	histone-lysine N-methyltransferase ATXR3	2.5	1302	1323	Cleavage
scaffold00009:1669044-1669065	orange1.1g000255m	histone-lysine N-methyltransferase ATXR3	2.5	1302	1323	Cleavage
scaffold00009:1669044-1669065	orange1.1g000255m	histone-lysine N-methyltransferase ATXR3	2.5	1302	1323	Cleavage
scaffold00009:1669044-1669065	orange1.1g000255m	histone-lysine N-methyltransferase ATXR3	2.5	1302	1323	Cleavage
scaffold00009:1669044-1669065	orange1.1g000255m	histone-lysine N-methyltransferase ATXR3	2.5	1302	1323	Cleavage
scaffold00030:597395-597415	orange1.1g000271m	mediator of RNA polymerase II transcription subunit 14	2.5	2635	2655	Cleavage
scaffold00030:597395-597415	orange1.1g000271m	mediator of RNA polymerase II transcription subunit 14	2.5	2635	2655	Cleavage
scaffold00030:597395-597415	orange1.1g000271m	mediator of RNA polymerase II transcription subunit 14	2.5	2635	2655	Cleavage
scaffold00030:597395-597415	orange1.1g000271m	mediator of RNA polymerase II transcription subunit 14	2.5	2635	2655	Cleavage
scaffold00626:59929-59952	orange1.1g000291m	DNA-directed RNA polymerase V subunit 1	3	83	106	Cleavage
scaffold00626:59929-59952	orange1.1g000291m	DNA-directed RNA polymerase V subunit 1	3	83	106	Cleavage
scaffold00626:59929-59952	orange1.1g000291m	DNA-directed RNA polymerase V subunit 1	3	83	106	Cleavage
scaffold00626:59929-59952	orange1.1g000291m	DNA-directed RNA polymerase V subunit 1	3	83	106	Cleavage
scaffold00449:43024-43043	orange1.1g000310m	sister chromatid cohesion protein PDS5 homolog A isoform X2	2.5	2945	2964	Cleavage
scaffold00449:43024-43043	orange1.1g000310m	sister chromatid cohesion protein PDS5 homolog A isoform X2	2.5	2945	2964	Cleavage
scaffold00449:43024-43043	orange1.1g000310m	sister chromatid cohesion protein PDS5 homolog A isoform X2	2.5	2945	2964	Cleavage
scaffold00449:43024-43043	orange1.1g000310m	sister chromatid cohesion protein PDS5 homolog A isoform X2	2.5	2945	2964	Cleavage
scaffold00449:43024-43043	orange1.1g000310m	sister chromatid cohesion protein PDS5 homolog A isoform X2	2.5	2945	2964	Cleavage
scaffold00449:43024-43043	orange1.1g000315m	sister chromatid cohesion protein PDS5 homolog B isoform X1	2.5	2945	2964	Cleavage
scaffold00449:43024-43043	orange1.1g000315m	sister chromatid cohesion protein PDS5 homolog B isoform X1	2.5	2945	2964	Cleavage
scaffold00449:43024-43043	orange1.1g000315m	sister chromatid cohesion protein PDS5 homolog B isoform X1	2.5	2945	2964	Cleavage
scaffold00449:43024-43043	orange1.1g000315m	sister chromatid cohesion protein PDS5 homolog B isoform X1	2.5	2945	2964	Cleavage
scaffold00449:43024-43043	orange1.1g000315m	sister chromatid cohesion protein PDS5 homolog B isoform X1	2.5	2945	2964	Cleavage
scaffold00510:107611-107634	orange1.1g000316m	protein GFS12-like	1	5189	5212	Cleavage
scaffold00510:107611-107634	orange1.1g000316m	protein GFS12-like	1	5189	5212	Cleavage
scaffold00510:107611-107634	orange1.1g000316m	protein GFS12-like	1	5189	5212	Cleavage
scaffold00510:107611-107634	orange1.1g000316m	protein GFS12-like	1	5189	5212	Cleavage
scaffold00449:43024-43043	orange1.1g000318m	sister chromatid cohesion protein PDS5 homolog A isoform X2	2.5	2945	2964	Cleavage
scaffold00449:43024-43043	orange1.1g000318m	sister chromatid cohesion protein PDS5 homolog A isoform X2	2.5	2945	2964	Cleavage
scaffold00449:43024-43043	orange1.1g000318m	sister chromatid cohesion protein PDS5 homolog A isoform X2	2.5	2945	2964	Cleavage
scaffold00449:43024-43043	orange1.1g000318m	sister chromatid cohesion protein PDS5 homolog A isoform X2	2.5	2945	2964	Cleavage
scaffold00449:43024-43043	orange1.1g000318m	sister chromatid cohesion protein PDS5 homolog A isoform X2	2.5	2945	2964	Cleavage
scaffold00449:43024-43043	orange1.1g000319m	sister chromatid cohesion protein PDS5 homolog A isoform X2	2.5	2933	2952	Cleavage
scaffold00449:43024-43043	orange1.1g000319m	sister chromatid cohesion protein PDS5 homolog A isoform X2	2.5	2933	2952	Cleavage
scaffold00449:43024-43043	orange1.1g000319m	sister chromatid cohesion protein PDS5 homolog A isoform X2	2.5	2933	2952	Cleavage
scaffold00449:43024-43043	orange1.1g000319m	sister chromatid cohesion protein PDS5 homolog A isoform X2	2.5	2933	2952	Cleavage
scaffold00449:43024-43043	orange1.1g000319m	sister chromatid cohesion protein PDS5 homolog A isoform X2	2.5	2933	2952	Cleavage
scaffold00206:155063-155086	orange1.1g000328m	ATP-dependent helicase BRM	5	525	548	Cleavage
scaffold00206:155063-155086	orange1.1g000328m	ATP-dependent helicase BRM	5	525	548	Cleavage
scaffold00659:88748-88771	orange1.1g000350m	protein TIME FOR COFFEE isoform X2	3	3434	3459	Cleavage
scaffold00659:88748-88771	orange1.1g000350m	protein TIME FOR COFFEE isoform X2	3	3434	3459	Cleavage
scaffold00659:88748-88771	orange1.1g000350m	protein TIME FOR COFFEE isoform X2	3	3434	3459	Cleavage
scaffold00659:88748-88771	orange1.1g000350m	protein TIME FOR COFFEE isoform X2	3	3434	3459	Cleavage
scaffold00659:88748-88771	orange1.1g000350m	protein TIME FOR COFFEE isoform X2	3	3434	3459	Cleavage
scaffold00659:88748-88771	orange1.1g000350m	protein TIME FOR COFFEE isoform X2	3	3434	3459	Cleavage
scaffold00659:88910-88933	orange1.1g000350m	protein TIME FOR COFFEE isoform X2	3	3434	3459	Cleavage
scaffold00659:88910-88933	orange1.1g000350m	protein TIME FOR COFFEE isoform X2	3	3434	3459	Cleavage
scaffold00659:88910-88933	orange1.1g000350m	protein TIME FOR COFFEE isoform X2	3	3434	3459	Cleavage
scaffold00659:88910-88933	orange1.1g000350m	protein TIME FOR COFFEE isoform X2	3	3434	3459	Cleavage
scaffold00659:88910-88933	orange1.1g000350m	protein TIME FOR COFFEE isoform X2	3	3434	3459	Cleavage
scaffold00659:88910-88933	orange1.1g000350m	protein TIME FOR COFFEE isoform X2	3	3434	3459	Cleavage
scaffold00659:88748-88771	orange1.1g000352m	protein TIME FOR COFFEE isoform X2	3	3431	3456	Cleavage
scaffold00659:88748-88771	orange1.1g000352m	protein TIME FOR COFFEE isoform X2	3	3431	3456	Cleavage
scaffold00659:88748-88771	orange1.1g000352m	protein TIME FOR COFFEE isoform X2	3	3431	3456	Cleavage
scaffold00659:88748-88771	orange1.1g000352m	protein TIME FOR COFFEE isoform X2	3	3431	3456	Cleavage
scaffold00659:88748-88771	orange1.1g000352m	protein TIME FOR COFFEE isoform X2	3	3431	3456	Cleavage
scaffold00659:88748-88771	orange1.1g000352m	protein TIME FOR COFFEE isoform X2	3	3431	3456	Cleavage
scaffold00659:88910-88933	orange1.1g000352m	protein TIME FOR COFFEE isoform X2	3	3431	3456	Cleavage
scaffold00659:88910-88933	orange1.1g000352m	protein TIME FOR COFFEE isoform X2	3	3431	3456	Cleavage
scaffold00659:88910-88933	orange1.1g000352m	protein TIME FOR COFFEE isoform X2	3	3431	3456	Cleavage
scaffold00659:88910-88933	orange1.1g000352m	protein TIME FOR COFFEE isoform X2	3	3431	3456	Cleavage
scaffold00659:88910-88933	orange1.1g000352m	protein TIME FOR COFFEE isoform X2	3	3431	3456	Cleavage
scaffold00659:88910-88933	orange1.1g000352m	protein TIME FOR COFFEE isoform X2	3	3431	3456	Cleavage
scaffold00510:107611-107634	orange1.1g000355m	protein GFS12-like	1	5277	5300	Cleavage
scaffold00510:107611-107634	orange1.1g000355m	protein GFS12-like	1	5277	5300	Cleavage
scaffold00510:107611-107634	orange1.1g000355m	protein GFS12-like	1	5277	5300	Cleavage
scaffold00510:107611-107634	orange1.1g000355m	protein GFS12-like	1	5277	5300	Cleavage
scaffold00659:88748-88771	orange1.1g000356m	protein TIME FOR COFFEE isoform X2	3	3422	3447	Cleavage
scaffold00659:88748-88771	orange1.1g000356m	protein TIME FOR COFFEE isoform X2	3	3422	3447	Cleavage
scaffold00659:88748-88771	orange1.1g000356m	protein TIME FOR COFFEE isoform X2	3	3422	3447	Cleavage
scaffold00659:88748-88771	orange1.1g000356m	protein TIME FOR COFFEE isoform X2	3	3422	3447	Cleavage
scaffold00659:88748-88771	orange1.1g000356m	protein TIME FOR COFFEE isoform X2	3	3422	3447	Cleavage
scaffold00659:88748-88771	orange1.1g000356m	protein TIME FOR COFFEE isoform X2	3	3422	3447	Cleavage
scaffold00659:88910-88933	orange1.1g000356m	protein TIME FOR COFFEE isoform X2	3	3422	3447	Cleavage
scaffold00659:88910-88933	orange1.1g000356m	protein TIME FOR COFFEE isoform X2	3	3422	3447	Cleavage
scaffold00659:88910-88933	orange1.1g000356m	protein TIME FOR COFFEE isoform X2	3	3422	3447	Cleavage
scaffold00659:88910-88933	orange1.1g000356m	protein TIME FOR COFFEE isoform X2	3	3422	3447	Cleavage
scaffold00659:88910-88933	orange1.1g000356m	protein TIME FOR COFFEE isoform X2	3	3422	3447	Cleavage
scaffold00659:88910-88933	orange1.1g000356m	protein TIME FOR COFFEE isoform X2	3	3422	3447	Cleavage
scaffold00081:318603-318623	orange1.1g000357m	brefeldin A-inhibited guanine nucleotide-exchange protein 1 isoform X1	2.5	292	312	Cleavage
scaffold00081:318603-318623	orange1.1g000357m	brefeldin A-inhibited guanine nucleotide-exchange protein 1 isoform X1	2.5	292	312	Cleavage
scaffold00081:318603-318623	orange1.1g000357m	brefeldin A-inhibited guanine nucleotide-exchange protein 1 isoform X1	2.5	292	312	Cleavage
scaffold00081:318603-318623	orange1.1g000357m	brefeldin A-inhibited guanine nucleotide-exchange protein 1 isoform X1	2.5	292	312	Cleavage
scaffold00081:318603-318623	orange1.1g000357m	brefeldin A-inhibited guanine nucleotide-exchange protein 1 isoform X1	2.5	293	312	Cleavage
scaffold00081:318603-318623	orange1.1g000357m	brefeldin A-inhibited guanine nucleotide-exchange protein 1 isoform X1	2.5	292	312	Cleavage
scaffold00520:30959-30979	orange1.1g000357m	brefeldin A-inhibited guanine nucleotide-exchange protein 1 isoform X1	2.5	292	312	Cleavage
scaffold00520:30959-30979	orange1.1g000357m	brefeldin A-inhibited guanine nucleotide-exchange protein 1 isoform X1	2.5	292	312	Cleavage
scaffold00520:30959-30979	orange1.1g000357m	brefeldin A-inhibited guanine nucleotide-exchange protein 1 isoform X1	2.5	292	312	Cleavage
scaffold00520:30959-30979	orange1.1g000357m	brefeldin A-inhibited guanine nucleotide-exchange protein 1 isoform X1	2.5	292	312	Cleavage
scaffold00520:30959-30979	orange1.1g000357m	brefeldin A-inhibited guanine nucleotide-exchange protein 1 isoform X1	2.5	293	312	Cleavage
scaffold00520:30959-30979	orange1.1g000357m	brefeldin A-inhibited guanine nucleotide-exchange protein 1 isoform X1	2.5	292	312	Cleavage
scaffold00659:88748-88771	orange1.1g000358m	protein TIME FOR COFFEE isoform X2	3	3419	3444	Cleavage
scaffold00659:88748-88771	orange1.1g000358m	protein TIME FOR COFFEE isoform X2	3	3419	3444	Cleavage
scaffold00659:88748-88771	orange1.1g000358m	protein TIME FOR COFFEE isoform X2	3	3419	3444	Cleavage
scaffold00659:88748-88771	orange1.1g000358m	protein TIME FOR COFFEE isoform X2	3	3419	3444	Cleavage
scaffold00659:88748-88771	orange1.1g000358m	protein TIME FOR COFFEE isoform X2	3	3419	3444	Cleavage
scaffold00659:88748-88771	orange1.1g000358m	protein TIME FOR COFFEE isoform X2	3	3419	3444	Cleavage
scaffold00659:88910-88933	orange1.1g000358m	protein TIME FOR COFFEE isoform X2	3	3419	3444	Cleavage
scaffold00659:88910-88933	orange1.1g000358m	protein TIME FOR COFFEE isoform X2	3	3419	3444	Cleavage
scaffold00659:88910-88933	orange1.1g000358m	protein TIME FOR COFFEE isoform X2	3	3419	3444	Cleavage
scaffold00659:88910-88933	orange1.1g000358m	protein TIME FOR COFFEE isoform X2	3	3419	3444	Cleavage
scaffold00659:88910-88933	orange1.1g000358m	protein TIME FOR COFFEE isoform X2	3	3419	3444	Cleavage
scaffold00659:88910-88933	orange1.1g000358m	protein TIME FOR COFFEE isoform X2	3	3419	3444	Cleavage
scaffold00009:1669044-1669065	orange1.1g000359m	histone-lysine N-methyltransferase ATXR3	2.5	1302	1323	Cleavage
scaffold00009:1669044-1669065	orange1.1g000359m	histone-lysine N-methyltransferase ATXR3	2.5	1302	1323	Cleavage
scaffold00009:1669044-1669065	orange1.1g000359m	histone-lysine N-methyltransferase ATXR3	2.5	1302	1323	Cleavage
scaffold00009:1669044-1669065	orange1.1g000359m	histone-lysine N-methyltransferase ATXR3	2.5	1302	1323	Cleavage
scaffold00009:1669044-1669065	orange1.1g000359m	histone-lysine N-methyltransferase ATXR3	2.5	1302	1323	Cleavage
scaffold00449:43024-43043	orange1.1g000361m	sister chromatid cohesion protein PDS5 homolog A isoform X2	2.5	2945	2964	Cleavage
scaffold00449:43024-43043	orange1.1g000361m	sister chromatid cohesion protein PDS5 homolog A isoform X2	2.5	2945	2964	Cleavage
scaffold00449:43024-43043	orange1.1g000361m	sister chromatid cohesion protein PDS5 homolog A isoform X2	2.5	2945	2964	Cleavage
scaffold00449:43024-43043	orange1.1g000361m	sister chromatid cohesion protein PDS5 homolog A isoform X2	2.5	2945	2964	Cleavage
scaffold00449:43024-43043	orange1.1g000361m	sister chromatid cohesion protein PDS5 homolog A isoform X2	2.5	2945	2964	Cleavage
scaffold00659:88748-88771	orange1.1g000363m	protein TIME FOR COFFEE isoform X2	3	3416	3441	Cleavage
scaffold00659:88748-88771	orange1.1g000363m	protein TIME FOR COFFEE isoform X2	3	3416	3441	Cleavage
scaffold00659:88748-88771	orange1.1g000363m	protein TIME FOR COFFEE isoform X2	3	3416	3441	Cleavage
scaffold00659:88748-88771	orange1.1g000363m	protein TIME FOR COFFEE isoform X2	3	3416	3441	Cleavage
scaffold00659:88748-88771	orange1.1g000363m	protein TIME FOR COFFEE isoform X2	3	3416	3441	Cleavage
scaffold00659:88748-88771	orange1.1g000363m	protein TIME FOR COFFEE isoform X2	3	3416	3441	Cleavage
scaffold00659:88910-88933	orange1.1g000363m	protein TIME FOR COFFEE isoform X2	3	3416	3441	Cleavage
scaffold00659:88910-88933	orange1.1g000363m	protein TIME FOR COFFEE isoform X2	3	3416	3441	Cleavage
scaffold00659:88910-88933	orange1.1g000363m	protein TIME FOR COFFEE isoform X2	3	3416	3441	Cleavage
scaffold00659:88910-88933	orange1.1g000363m	protein TIME FOR COFFEE isoform X2	3	3416	3441	Cleavage
scaffold00659:88910-88933	orange1.1g000363m	protein TIME FOR COFFEE isoform X2	3	3416	3441	Cleavage
scaffold00659:88910-88933	orange1.1g000363m	protein TIME FOR COFFEE isoform X2	3	3416	3441	Cleavage
scaffold00001:1467362-1467385	orange1.1g000364m	B-block_TFIIIC domain-containing protein	2	5474	5497	Cleavage
scaffold00001:1467362-1467385	orange1.1g000364m	B-block_TFIIIC domain-containing protein	2	5474	5497	Cleavage
scaffold00001:1467362-1467385	orange1.1g000364m	B-block_TFIIIC domain-containing protein	2	5474	5497	Cleavage
scaffold00001:1467362-1467385	orange1.1g000364m	B-block_TFIIIC domain-containing protein	2	5474	5497	Cleavage
scaffold00001:1467362-1467385	orange1.1g000364m	B-block_TFIIIC domain-containing protein	2	5474	5497	Cleavage
scaffold00268:210707-210730	orange1.1g000364m	B-block_TFIIIC domain-containing protein	2	5476	5500	Cleavage
scaffold00268:210707-210730	orange1.1g000364m	B-block_TFIIIC domain-containing protein	2	5476	5500	Cleavage
scaffold00268:210707-210730	orange1.1g000364m	B-block_TFIIIC domain-containing protein	2	5476	5500	Cleavage
scaffold00268:210707-210730	orange1.1g000364m	B-block_TFIIIC domain-containing protein	2	5476	5500	Cleavage
scaffold00268:210707-210730	orange1.1g000364m	B-block_TFIIIC domain-containing protein	2	5476	5500	Cleavage
scaffold00001:1467362-1467385	orange1.1g000365m	B-block_TFIIIC domain-containing protein	2	5471	5494	Cleavage
scaffold00001:1467362-1467385	orange1.1g000365m	B-block_TFIIIC domain-containing protein	2	5471	5494	Cleavage
scaffold00001:1467362-1467385	orange1.1g000365m	B-block_TFIIIC domain-containing protein	2	5471	5494	Cleavage
scaffold00001:1467362-1467385	orange1.1g000365m	B-block_TFIIIC domain-containing protein	2	5471	5494	Cleavage
scaffold00001:1467362-1467385	orange1.1g000365m	B-block_TFIIIC domain-containing protein	2	5471	5494	Cleavage
scaffold00268:210707-210730	orange1.1g000365m	B-block_TFIIIC domain-containing protein	2	5473	5497	Cleavage
scaffold00268:210707-210730	orange1.1g000365m	B-block_TFIIIC domain-containing protein	2	5473	5497	Cleavage
scaffold00268:210707-210730	orange1.1g000365m	B-block_TFIIIC domain-containing protein	2	5473	5497	Cleavage
scaffold00268:210707-210730	orange1.1g000365m	B-block_TFIIIC domain-containing protein	2	5473	5497	Cleavage
scaffold00268:210707-210730	orange1.1g000365m	B-block_TFIIIC domain-containing protein	2	5473	5497	Cleavage
scaffold00030:597395-597415	orange1.1g000371m	increased DNA methylation 1-like	2.5	118	138	Cleavage
scaffold00030:597395-597415	orange1.1g000371m	increased DNA methylation 1-like	2.5	118	138	Cleavage
scaffold00030:597395-597415	orange1.1g000371m	increased DNA methylation 1-like	2.5	118	138	Cleavage
scaffold00030:597395-597415	orange1.1g000371m	increased DNA methylation 1-like	2.5	118	138	Cleavage
scaffold00020:420103-420125	orange1.1g000373m	protein MODIFIER OF SNC1 1	3.5	3866	3888	Cleavage
scaffold00020:420103-420125	orange1.1g000373m	protein MODIFIER OF SNC1 1	3.5	3866	3888	Cleavage
scaffold00020:420103-420125	orange1.1g000373m	protein MODIFIER OF SNC1 1	3.5	3866	3888	Cleavage
scaffold00659:88748-88771	orange1.1g000383m	protein TIME FOR COFFEE isoform X2	3	3353	3378	Cleavage
scaffold00659:88748-88771	orange1.1g000383m	protein TIME FOR COFFEE isoform X2	3	3353	3378	Cleavage
scaffold00659:88748-88771	orange1.1g000383m	protein TIME FOR COFFEE isoform X2	3	3353	3378	Cleavage
scaffold00659:88748-88771	orange1.1g000383m	protein TIME FOR COFFEE isoform X2	3	3353	3378	Cleavage
scaffold00659:88748-88771	orange1.1g000383m	protein TIME FOR COFFEE isoform X2	3	3353	3378	Cleavage
scaffold00659:88748-88771	orange1.1g000383m	protein TIME FOR COFFEE isoform X2	3	3353	3378	Cleavage
scaffold00659:88910-88933	orange1.1g000383m	protein TIME FOR COFFEE isoform X2	3	3353	3378	Cleavage
scaffold00659:88910-88933	orange1.1g000383m	protein TIME FOR COFFEE isoform X2	3	3353	3378	Cleavage
scaffold00659:88910-88933	orange1.1g000383m	protein TIME FOR COFFEE isoform X2	3	3353	3378	Cleavage
scaffold00659:88910-88933	orange1.1g000383m	protein TIME FOR COFFEE isoform X2	3	3353	3378	Cleavage
scaffold00659:88910-88933	orange1.1g000383m	protein TIME FOR COFFEE isoform X2	3	3353	3378	Cleavage
scaffold00659:88910-88933	orange1.1g000383m	protein TIME FOR COFFEE isoform X2	3	3353	3378	Cleavage
scaffold00510:107611-107634	orange1.1g000399m	protein GFS12 isoform X1	1	5264	5287	Cleavage
scaffold00510:107611-107634	orange1.1g000399m	protein GFS12 isoform X1	1	5264	5287	Cleavage
scaffold00510:107611-107634	orange1.1g000399m	protein GFS12 isoform X1	1	5264	5287	Cleavage
scaffold00510:107611-107634	orange1.1g000399m	protein GFS12 isoform X1	1	5264	5287	Cleavage
scaffold00667:24528-24551	orange1.1g000399m	protein GFS12 isoform X1	3.5	4755	4778	Cleavage
scaffold00667:24528-24551	orange1.1g000399m	protein GFS12 isoform X1	3.5	4755	4778	Cleavage
scaffold00667:24528-24551	orange1.1g000399m	protein GFS12 isoform X1	3.5	4755	4778	Cleavage
scaffold00667:24528-24551	orange1.1g000399m	protein GFS12 isoform X1	3.5	4755	4778	Cleavage
scaffold00001:1467362-1467385	orange1.1g000405m	B-block_TFIIIC domain-containing protein	2	5318	5341	Cleavage
scaffold00001:1467362-1467385	orange1.1g000405m	B-block_TFIIIC domain-containing protein	2	5318	5341	Cleavage
scaffold00001:1467362-1467385	orange1.1g000405m	B-block_TFIIIC domain-containing protein	2	5318	5341	Cleavage
scaffold00001:1467362-1467385	orange1.1g000405m	B-block_TFIIIC domain-containing protein	2	5318	5341	Cleavage
scaffold00001:1467362-1467385	orange1.1g000405m	B-block_TFIIIC domain-containing protein	2	5318	5341	Cleavage
scaffold00268:210707-210730	orange1.1g000405m	B-block_TFIIIC domain-containing protein	2	5320	5344	Cleavage
scaffold00268:210707-210730	orange1.1g000405m	B-block_TFIIIC domain-containing protein	2	5320	5344	Cleavage
scaffold00268:210707-210730	orange1.1g000405m	B-block_TFIIIC domain-containing protein	2	5320	5344	Cleavage
scaffold00268:210707-210730	orange1.1g000405m	B-block_TFIIIC domain-containing protein	2	5320	5344	Cleavage
scaffold00268:210707-210730	orange1.1g000405m	B-block_TFIIIC domain-containing protein	2	5320	5344	Cleavage
scaffold00291:125426-125449	orange1.1g000409m	E3 ubiquitin-protein ligase UPL3	2.5	30	53	Cleavage
scaffold00291:125426-125449	orange1.1g000409m	E3 ubiquitin-protein ligase UPL3	2.5	30	53	Cleavage
scaffold01105:3748-3768	orange1.1g000413m	uncharacterized ATP-dependent helicase C29A10.10c isoform X3	2.5	325	345	Cleavage
scaffold01105:3748-3768	orange1.1g000413m	uncharacterized ATP-dependent helicase C29A10.10c isoform X3	2.5	325	345	Cleavage
scaffold00101:80365-80388	orange1.1g000413m	uncharacterized ATP-dependent helicase C29A10.10c isoform X3	4.5	3186	3209	Translation
scaffold00101:80365-80388	orange1.1g000413m	uncharacterized ATP-dependent helicase C29A10.10c isoform X3	4.5	3186	3209	Translation
scaffold00101:80365-80388	orange1.1g000413m	uncharacterized ATP-dependent helicase C29A10.10c isoform X3	4.5	3186	3209	Translation
scaffold00101:80365-80388	orange1.1g000413m	uncharacterized ATP-dependent helicase C29A10.10c isoform X3	4.5	3186	3209	Translation
scaffold00659:88748-88771	orange1.1g000422m	protein TIME FOR COFFEE isoform X2	3	3521	3546	Cleavage
scaffold00659:88748-88771	orange1.1g000422m	protein TIME FOR COFFEE isoform X2	3	3521	3546	Cleavage
scaffold00659:88748-88771	orange1.1g000422m	protein TIME FOR COFFEE isoform X2	3	3521	3546	Cleavage
scaffold00659:88748-88771	orange1.1g000422m	protein TIME FOR COFFEE isoform X2	3	3521	3546	Cleavage
scaffold00659:88748-88771	orange1.1g000422m	protein TIME FOR COFFEE isoform X2	3	3521	3546	Cleavage
scaffold00659:88748-88771	orange1.1g000422m	protein TIME FOR COFFEE isoform X2	3	3521	3546	Cleavage
scaffold00659:88910-88933	orange1.1g000422m	protein TIME FOR COFFEE isoform X2	3	3521	3546	Cleavage
scaffold00659:88910-88933	orange1.1g000422m	protein TIME FOR COFFEE isoform X2	3	3521	3546	Cleavage
scaffold00659:88910-88933	orange1.1g000422m	protein TIME FOR COFFEE isoform X2	3	3521	3546	Cleavage
scaffold00659:88910-88933	orange1.1g000422m	protein TIME FOR COFFEE isoform X2	3	3521	3546	Cleavage
scaffold00659:88910-88933	orange1.1g000422m	protein TIME FOR COFFEE isoform X2	3	3521	3546	Cleavage
scaffold00659:88910-88933	orange1.1g000422m	protein TIME FOR COFFEE isoform X2	3	3521	3546	Cleavage
scaffold00510:107611-107634	orange1.1g000429m	protein GFS12-like	1	4958	4981	Cleavage
scaffold00510:107611-107634	orange1.1g000429m	protein GFS12-like	1	4958	4981	Cleavage
scaffold00510:107611-107634	orange1.1g000429m	protein GFS12-like	1	4958	4981	Cleavage
scaffold00510:107611-107634	orange1.1g000429m	protein GFS12-like	1	4958	4981	Cleavage
scaffold02160:12415-12436	orange1.1g000436m	histone-lysine N-methyltransferase ASHH2 isoform X1	4	683	704	Cleavage
scaffold02160:12415-12436	orange1.1g000436m	histone-lysine N-methyltransferase ASHH2 isoform X1	4	683	704	Cleavage
scaffold02160:12415-12436	orange1.1g000436m	histone-lysine N-methyltransferase ASHH2 isoform X1	4	683	704	Cleavage
scaffold00449:43024-43043	orange1.1g000441m	sister chromatid cohesion protein PDS5 homolog B isoform X1	2.5	3121	3140	Cleavage
scaffold00449:43024-43043	orange1.1g000441m	sister chromatid cohesion protein PDS5 homolog B isoform X1	2.5	3121	3140	Cleavage
scaffold00449:43024-43043	orange1.1g000441m	sister chromatid cohesion protein PDS5 homolog B isoform X1	2.5	3121	3140	Cleavage
scaffold00449:43024-43043	orange1.1g000441m	sister chromatid cohesion protein PDS5 homolog B isoform X1	2.5	3121	3140	Cleavage
scaffold00449:43024-43043	orange1.1g000441m	sister chromatid cohesion protein PDS5 homolog B isoform X1	2.5	3121	3140	Cleavage
scaffold00064:592014-592034	orange1.1g000449m	rRNA biogenesis protein RRP5 isoform X2	3.5	1228	1248	Cleavage
scaffold00064:592014-592034	orange1.1g000449m	rRNA biogenesis protein RRP5 isoform X2	3.5	1228	1248	Cleavage
scaffold02160:12415-12436	orange1.1g000458m	histone-lysine N-methyltransferase ASHH2 isoform X1	4	448	469	Cleavage
scaffold02160:12415-12436	orange1.1g000458m	histone-lysine N-methyltransferase ASHH2 isoform X1	4	448	469	Cleavage
scaffold02160:12415-12436	orange1.1g000458m	histone-lysine N-methyltransferase ASHH2 isoform X1	4	448	469	Cleavage
scaffold00083:368769-368792	orange1.1g000464m	protein CHROMATIN REMODELING 20 isoform X1	2	7864	7887	Cleavage
scaffold00083:368769-368792	orange1.1g000464m	protein CHROMATIN REMODELING 20 isoform X1	2	7864	7887	Cleavage
scaffold00083:368769-368792	orange1.1g000464m	protein CHROMATIN REMODELING 20 isoform X1	2	7864	7887	Cleavage
scaffold00083:368769-368792	orange1.1g000464m	protein CHROMATIN REMODELING 20 isoform X1	2	7864	7887	Cleavage
scaffold00001:940715-940738	orange1.1g000471m	putative disease resistance RPP13-like protein 1	4.5	1672	1695	Cleavage
scaffold00256:15935-15958	orange1.1g000499m	protein NETWORKED 1D	4.5	1154	1177	Cleavage
scaffold00256:15935-15958	orange1.1g000499m	protein NETWORKED 1D	4.5	1154	1177	Cleavage
scaffold00256:15935-15958	orange1.1g000499m	protein NETWORKED 1D	4.5	1154	1177	Cleavage
scaffold00256:376-399	orange1.1g000499m	protein NETWORKED 1D	4.5	1154	1177	Cleavage
scaffold00256:376-399	orange1.1g000499m	protein NETWORKED 1D	4.5	1154	1177	Cleavage
scaffold00256:376-399	orange1.1g000499m	protein NETWORKED 1D	4.5	1154	1177	Cleavage
scaffold01071:11624-11647	orange1.1g000499m	protein NETWORKED 1D	4.5	1154	1177	Cleavage
scaffold01071:11624-11647	orange1.1g000499m	protein NETWORKED 1D	4.5	1154	1177	Cleavage
scaffold01071:11624-11647	orange1.1g000499m	protein NETWORKED 1D	4.5	1154	1177	Cleavage
scaffold09231:194-214	orange1.1g000542m	helicase-like transcription factor CHR28	3.5	484	503	Cleavage
scaffold09231:194-214	orange1.1g000544m	helicase-like transcription factor CHR28	3.5	484	503	Cleavage
scaffold09231:194-214	orange1.1g000549m	helicase-like transcription factor CHR28	3.5	484	503	Cleavage
scaffold00101:80365-80388	orange1.1g000592m	uncharacterized ATP-dependent helicase C29A10.10c isoform X3	4.5	2706	2729	Translation
scaffold00101:80365-80388	orange1.1g000592m	uncharacterized ATP-dependent helicase C29A10.10c isoform X3	4.5	2706	2729	Translation
scaffold00101:80365-80388	orange1.1g000592m	uncharacterized ATP-dependent helicase C29A10.10c isoform X3	4.5	2706	2729	Translation
scaffold00101:80365-80388	orange1.1g000592m	uncharacterized ATP-dependent helicase C29A10.10c isoform X3	4.5	2706	2729	Translation
scaffold00020:420103-420125	orange1.1g000598m	protein MODIFIER OF SNC1 1	3.5	3770	3792	Cleavage
scaffold00020:420103-420125	orange1.1g000598m	protein MODIFIER OF SNC1 1	3.5	3770	3792	Cleavage
scaffold00020:420103-420125	orange1.1g000598m	protein MODIFIER OF SNC1 1	3.5	3770	3792	Cleavage
scaffold00449:43024-43043	orange1.1g000609m	sister chromatid cohesion protein PDS5 homolog A isoform X2	2.5	2945	2964	Cleavage
scaffold00449:43024-43043	orange1.1g000609m	sister chromatid cohesion protein PDS5 homolog A isoform X2	2.5	2945	2964	Cleavage
scaffold00449:43024-43043	orange1.1g000609m	sister chromatid cohesion protein PDS5 homolog A isoform X2	2.5	2945	2964	Cleavage
scaffold00449:43024-43043	orange1.1g000609m	sister chromatid cohesion protein PDS5 homolog A isoform X2	2.5	2945	2964	Cleavage
scaffold00449:43024-43043	orange1.1g000609m	sister chromatid cohesion protein PDS5 homolog A isoform X2	2.5	2945	2964	Cleavage
scaffold00568:37157-37180	orange1.1g000615m	Pleiotropic drug resistance protein 2	4	4154	4179	Cleavage
scaffold00568:37157-37180	orange1.1g000615m	Pleiotropic drug resistance protein 2	4	4154	4179	Cleavage
scaffold00568:37157-37180	orange1.1g000628m	Pleiotropic drug resistance protein 2	4	4154	4179	Cleavage
scaffold00568:37157-37180	orange1.1g000628m	Pleiotropic drug resistance protein 2	4	4154	4179	Cleavage
scaffold00027:1007930-1007953	orange1.1g000631m	BAH domain,TFIIS helical bundle-like domain isoform 1	5	819	842	Cleavage
scaffold00027:1007930-1007953	orange1.1g000631m	BAH domain,TFIIS helical bundle-like domain isoform 1	5	819	842	Cleavage
scaffold00027:1007930-1007953	orange1.1g000632m	BAH domain,TFIIS helical bundle-like domain isoform 1	5	931	954	Cleavage
scaffold00027:1007930-1007953	orange1.1g000632m	BAH domain,TFIIS helical bundle-like domain isoform 1	5	931	954	Cleavage
scaffold00182:242542-242562	orange1.1g000660m	putative disease resistance RPP13-like protein 1	3	3212	3232	Cleavage
scaffold00182:242542-242562	orange1.1g000660m	putative disease resistance RPP13-like protein 1	3	3212	3232	Cleavage
scaffold00182:242542-242562	orange1.1g000660m	putative disease resistance RPP13-like protein 1	3	3212	3232	Cleavage
scaffold00182:242542-242562	orange1.1g000660m	putative disease resistance RPP13-like protein 1	3	3212	3232	Cleavage
scaffold00182:242542-242562	orange1.1g000660m	putative disease resistance RPP13-like protein 1	3	3212	3232	Cleavage
scaffold00182:242542-242562	orange1.1g000660m	putative disease resistance RPP13-like protein 1	3	3212	3232	Cleavage
scaffold00182:242542-242562	orange1.1g000660m	putative disease resistance RPP13-like protein 1	3	3212	3232	Cleavage
scaffold00182:242542-242562	orange1.1g000660m	putative disease resistance RPP13-like protein 1	3	3212	3232	Cleavage
scaffold00100:466664-466687	orange1.1g000661m	receptor-like serine/threonine-protein kinase ALE2 isoform X3	1.5	2841	2864	Cleavage
scaffold00100:466664-466687	orange1.1g000661m	receptor-like serine/threonine-protein kinase ALE2 isoform X3	1.5	2841	2864	Cleavage
scaffold00100:466664-466687	orange1.1g000661m	receptor-like serine/threonine-protein kinase ALE2 isoform X3	1.5	2841	2864	Cleavage
scaffold00100:466664-466687	orange1.1g000661m	receptor-like serine/threonine-protein kinase ALE2 isoform X3	1.5	2841	2864	Cleavage
scaffold00100:466664-466687	orange1.1g000661m	receptor-like serine/threonine-protein kinase ALE2 isoform X3	1.5	2841	2864	Cleavage
scaffold00659:88748-88771	orange1.1g000666m	protein TIME FOR COFFEE isoform X2	3	2525	2550	Cleavage
scaffold00659:88748-88771	orange1.1g000666m	protein TIME FOR COFFEE isoform X2	3	2525	2550	Cleavage
scaffold00659:88748-88771	orange1.1g000666m	protein TIME FOR COFFEE isoform X2	3	2525	2550	Cleavage
scaffold00659:88748-88771	orange1.1g000666m	protein TIME FOR COFFEE isoform X2	3	2525	2550	Cleavage
scaffold00659:88748-88771	orange1.1g000666m	protein TIME FOR COFFEE isoform X2	3	2525	2550	Cleavage
scaffold00659:88748-88771	orange1.1g000666m	protein TIME FOR COFFEE isoform X2	3	2525	2550	Cleavage
scaffold00659:88910-88933	orange1.1g000666m	protein TIME FOR COFFEE isoform X2	3	2525	2550	Cleavage
scaffold00659:88910-88933	orange1.1g000666m	protein TIME FOR COFFEE isoform X2	3	2525	2550	Cleavage
scaffold00659:88910-88933	orange1.1g000666m	protein TIME FOR COFFEE isoform X2	3	2525	2550	Cleavage
scaffold00659:88910-88933	orange1.1g000666m	protein TIME FOR COFFEE isoform X2	3	2525	2550	Cleavage
scaffold00659:88910-88933	orange1.1g000666m	protein TIME FOR COFFEE isoform X2	3	2525	2550	Cleavage
scaffold00659:88910-88933	orange1.1g000666m	protein TIME FOR COFFEE isoform X2	3	2525	2550	Cleavage
scaffold00659:88748-88771	orange1.1g000668m	protein TIME FOR COFFEE isoform X2	3	3430	3455	Cleavage
scaffold00659:88748-88771	orange1.1g000668m	protein TIME FOR COFFEE isoform X2	3	3430	3455	Cleavage
scaffold00659:88748-88771	orange1.1g000668m	protein TIME FOR COFFEE isoform X2	3	3430	3455	Cleavage
scaffold00659:88748-88771	orange1.1g000668m	protein TIME FOR COFFEE isoform X2	3	3430	3455	Cleavage
scaffold00659:88748-88771	orange1.1g000668m	protein TIME FOR COFFEE isoform X2	3	3430	3455	Cleavage
scaffold00659:88748-88771	orange1.1g000668m	protein TIME FOR COFFEE isoform X2	3	3430	3455	Cleavage
scaffold00659:88910-88933	orange1.1g000668m	protein TIME FOR COFFEE isoform X2	3	3430	3455	Cleavage
scaffold00659:88910-88933	orange1.1g000668m	protein TIME FOR COFFEE isoform X2	3	3430	3455	Cleavage
scaffold00659:88910-88933	orange1.1g000668m	protein TIME FOR COFFEE isoform X2	3	3430	3455	Cleavage
scaffold00659:88910-88933	orange1.1g000668m	protein TIME FOR COFFEE isoform X2	3	3430	3455	Cleavage
scaffold00659:88910-88933	orange1.1g000668m	protein TIME FOR COFFEE isoform X2	3	3430	3455	Cleavage
scaffold00659:88910-88933	orange1.1g000668m	protein TIME FOR COFFEE isoform X2	3	3430	3455	Cleavage
scaffold00083:368769-368792	orange1.1g000672m	protein CHROMATIN REMODELING 20 isoform X1	2	7979	8002	Cleavage
scaffold00083:368769-368792	orange1.1g000672m	protein CHROMATIN REMODELING 20 isoform X1	2	7979	8002	Cleavage
scaffold00083:368769-368792	orange1.1g000672m	protein CHROMATIN REMODELING 20 isoform X1	2	7979	8002	Cleavage
scaffold00083:368769-368792	orange1.1g000672m	protein CHROMATIN REMODELING 20 isoform X1	2	7979	8002	Cleavage
scaffold00281:178774-178794	orange1.1g000692m	putative disease resistance RPP13-like protein 1	2	2264	2284	Cleavage
scaffold00281:178774-178794	orange1.1g000692m	putative disease resistance RPP13-like protein 1	2	2264	2284	Cleavage
scaffold00281:178774-178794	orange1.1g000692m	putative disease resistance RPP13-like protein 1	2	2264	2284	Cleavage
scaffold00281:178774-178794	orange1.1g000692m	putative disease resistance RPP13-like protein 1	2	2264	2284	Cleavage
scaffold01608:10905-10928	orange1.1g000703m	WD repeat-containing protein 11 isoform X3	3	1275	1298	Cleavage
scaffold01608:10905-10928	orange1.1g000703m	WD repeat-containing protein 11 isoform X3	3	1275	1298	Cleavage
scaffold01608:10905-10928	orange1.1g000703m	WD repeat-containing protein 11 isoform X3	3	1275	1298	Cleavage
scaffold01608:10905-10928	orange1.1g000703m	WD repeat-containing protein 11 isoform X3	3	1275	1298	Cleavage
scaffold01608:10905-10928	orange1.1g000707m	WD repeat-containing protein 11 isoform X3	3	1275	1298	Cleavage
scaffold01608:10905-10928	orange1.1g000707m	WD repeat-containing protein 11 isoform X3	3	1275	1298	Cleavage
scaffold01608:10905-10928	orange1.1g000707m	WD repeat-containing protein 11 isoform X3	3	1275	1298	Cleavage
scaffold01608:10905-10928	orange1.1g000707m	WD repeat-containing protein 11 isoform X3	3	1275	1298	Cleavage
scaffold00181:243157-243180	orange1.1g000709m	Transducin/WD40 repeat superfamily	5	1235	1257	Cleavage
scaffold00058:42824-42847	orange1.1g000719m	mediator of RNA polymerase II transcription subunit 33B	3.5	2893	2916	Translation
scaffold00058:42824-42847	orange1.1g000719m	mediator of RNA polymerase II transcription subunit 33B	3.5	2893	2916	Translation
scaffold00220:264152-264175	orange1.1g000719m	mediator of RNA polymerase II transcription subunit 33B	3.5	2893	2916	Translation
scaffold00220:264152-264175	orange1.1g000719m	mediator of RNA polymerase II transcription subunit 33B	3.5	2893	2916	Translation
scaffold00181:243157-243180	orange1.1g000722m	Transducin/WD40 repeat superfamily	5	1234	1257	Cleavage
scaffold00181:243157-243180	orange1.1g000722m	Transducin/WD40 repeat superfamily	5	1235	1257	Cleavage
scaffold00181:243157-243180	orange1.1g000722m	Transducin/WD40 repeat superfamily	5	1234	1257	Cleavage
scaffold00181:243157-243180	orange1.1g000722m	Transducin/WD40 repeat superfamily	5	1234	1257	Cleavage
scaffold00181:243157-243180	orange1.1g000722m	Transducin/WD40 repeat superfamily	5	1234	1257	Cleavage
scaffold00270:89907-89930	orange1.1g000726m	serine/threonine-protein kinase pakA isoform X3	3.5	2862	2885	Cleavage
scaffold00270:89907-89930	orange1.1g000726m	serine/threonine-protein kinase pakA isoform X3	3.5	2862	2885	Cleavage
scaffold00270:89907-89930	orange1.1g000726m	serine/threonine-protein kinase pakA isoform X3	3.5	2862	2885	Cleavage
scaffold00004:780122-780145	orange1.1g000738m	E3 ubiquitin-protein ligase SHPRH	4.5	4358	4381	Cleavage
scaffold00004:780122-780145	orange1.1g000738m	E3 ubiquitin-protein ligase SHPRH	4.5	4358	4381	Cleavage
scaffold00004:780122-780145	orange1.1g000738m	E3 ubiquitin-protein ligase SHPRH	4.5	4358	4381	Cleavage
scaffold00004:780122-780145	orange1.1g000738m	E3 ubiquitin-protein ligase SHPRH	4.5	4358	4381	Cleavage
scaffold00004:780122-780145	orange1.1g000738m	E3 ubiquitin-protein ligase SHPRH	4.5	4358	4381	Cleavage
scaffold00004:780122-780145	orange1.1g000739m	E3 ubiquitin-protein ligase SHPRH	4.5	4139	4162	Cleavage
scaffold00004:780122-780145	orange1.1g000739m	E3 ubiquitin-protein ligase SHPRH	4.5	4139	4162	Cleavage
scaffold00004:780122-780145	orange1.1g000739m	E3 ubiquitin-protein ligase SHPRH	4.5	4139	4162	Cleavage
scaffold00004:780122-780145	orange1.1g000739m	E3 ubiquitin-protein ligase SHPRH	4.5	4139	4162	Cleavage
scaffold00004:780122-780145	orange1.1g000739m	E3 ubiquitin-protein ligase SHPRH	4.5	4139	4162	Cleavage
scaffold01616:15240-15263	orange1.1g000741m	Serine/arginine repetitive matrix protein 2 isoform 2	4	2294	2317	Cleavage
scaffold01616:15240-15263	orange1.1g000741m	Serine/arginine repetitive matrix protein 2 isoform 2	4	2294	2317	Cleavage
scaffold01616:15240-15263	orange1.1g000741m	Serine/arginine repetitive matrix protein 2 isoform 2	4	2294	2317	Cleavage
scaffold00002:4204374-4204394	orange1.1g000742m	protein TONSOKU isoform X1	3	1056	1076	Cleavage
scaffold00007:1828587-1828607	orange1.1g000742m	protein TONSOKU isoform X1	3	1056	1076	Cleavage
scaffold00017:1276268-1276288	orange1.1g000742m	protein TONSOKU isoform X1	3	1056	1076	Cleavage
scaffold00035:91845-91865	orange1.1g000742m	protein TONSOKU isoform X1	3	1056	1076	Cleavage
scaffold00038:645199-645219	orange1.1g000742m	protein TONSOKU isoform X1	3	1056	1076	Cleavage
scaffold00244:197619-197642	orange1.1g000742m	protein TONSOKU isoform X1	4	3346	3369	Cleavage
scaffold00244:197619-197642	orange1.1g000742m	protein TONSOKU isoform X1	4	3346	3369	Cleavage
scaffold00244:197619-197642	orange1.1g000742m	protein TONSOKU isoform X1	4	3346	3369	Cleavage
scaffold00244:197619-197642	orange1.1g000742m	protein TONSOKU isoform X1	4	3346	3369	Cleavage
scaffold02224:2879-2902	orange1.1g000744m	protein TONSOKU isoform X1	4.5	1813	1836	Cleavage
scaffold00413:45729-45752	orange1.1g000749m	protein SCAR2	3	200	223	Cleavage
scaffold00413:45729-45752	orange1.1g000749m	protein SCAR2	3	200	223	Cleavage
scaffold00413:45729-45752	orange1.1g000749m	protein SCAR2	3	200	223	Cleavage
scaffold00413:45729-45752	orange1.1g000749m	protein SCAR2	3	200	223	Cleavage
scaffold00413:45729-45752	orange1.1g000749m	protein SCAR2	3	200	223	Cleavage
scaffold00413:45729-45752	orange1.1g000749m	protein SCAR2	3	200	223	Cleavage
scaffold00413:45729-45752	orange1.1g000749m	protein SCAR2	3	200	223	Cleavage
scaffold00413:45729-45752	orange1.1g000749m	protein SCAR2	3	200	223	Cleavage
scaffold00719:9797-9820	orange1.1g000749m	protein SCAR2	3	200	223	Cleavage
scaffold00719:9797-9820	orange1.1g000749m	protein SCAR2	3	200	223	Cleavage
scaffold00719:9797-9820	orange1.1g000749m	protein SCAR2	3	200	223	Cleavage
scaffold00719:9797-9820	orange1.1g000749m	protein SCAR2	3	200	223	Cleavage
scaffold00719:9797-9820	orange1.1g000749m	protein SCAR2	3	200	223	Cleavage
scaffold00719:9797-9820	orange1.1g000749m	protein SCAR2	3	200	223	Cleavage
scaffold00719:9797-9820	orange1.1g000749m	protein SCAR2	3	200	223	Cleavage
scaffold00719:9797-9820	orange1.1g000749m	protein SCAR2	3	200	223	Cleavage
scaffold00568:37157-37180	orange1.1g000753m	pleiotropic drug resistance protein 2	4	4274	4299	Cleavage
scaffold00568:37157-37180	orange1.1g000753m	pleiotropic drug resistance protein 2	4	4274	4299	Cleavage
scaffold00100:466664-466687	orange1.1g000757m	receptor-like serine/threonine-protein kinase ALE2 isoform X2	1.5	2634	2657	Cleavage
scaffold00100:466664-466687	orange1.1g000757m	receptor-like serine/threonine-protein kinase ALE2 isoform X2	1.5	2634	2657	Cleavage
scaffold00100:466664-466687	orange1.1g000757m	receptor-like serine/threonine-protein kinase ALE2 isoform X2	1.5	2634	2657	Cleavage
scaffold00100:466664-466687	orange1.1g000757m	receptor-like serine/threonine-protein kinase ALE2 isoform X2	1.5	2634	2657	Cleavage
scaffold00100:466664-466687	orange1.1g000757m	receptor-like serine/threonine-protein kinase ALE2 isoform X2	1.5	2634	2657	Cleavage
scaffold00068:1424-1444	orange1.1g000758m	FIP1[V]-like protein	4	841	861	Cleavage
scaffold00359:74243-74263	orange1.1g000758m	FIP1[V]-like protein	4	841	861	Cleavage
scaffold00068:1424-1444	orange1.1g000765m	FIP1[V]-like protein	4	841	861	Cleavage
scaffold00359:74243-74263	orange1.1g000765m	FIP1[V]-like protein	4	841	861	Cleavage
scaffold00229:179600-179623	orange1.1g000777m	ABC transporter B family member 11 isoform X1	5	340	363	Cleavage
scaffold00229:179600-179623	orange1.1g000777m	ABC transporter B family member 11 isoform X1	5	340	363	Cleavage
scaffold00229:179600-179623	orange1.1g000777m	ABC transporter B family member 11 isoform X1	5	340	363	Cleavage
scaffold00229:179600-179623	orange1.1g000777m	ABC transporter B family member 11 isoform X1	5	340	363	Cleavage
scaffold00229:179600-179623	orange1.1g000777m	ABC transporter B family member 11 isoform X1	5	340	363	Cleavage
scaffold00055:523856-523876	orange1.1g000781m	hypothetical protein CISIN_1g000450mg	3	4113	4133	Cleavage
scaffold00055:523856-523876	orange1.1g000781m	hypothetical protein CISIN_1g000450mg	3	4113	4133	Cleavage
scaffold00055:523856-523876	orange1.1g000781m	hypothetical protein CISIN_1g000450mg	3	4113	4133	Cleavage
scaffold00055:523856-523876	orange1.1g000781m	hypothetical protein CISIN_1g000450mg	3	4113	4133	Cleavage
scaffold00055:523856-523876	orange1.1g000781m	hypothetical protein CISIN_1g000450mg	3	4113	4133	Cleavage
scaffold00055:523856-523876	orange1.1g000781m	hypothetical protein CISIN_1g000450mg	3	4113	4133	Cleavage
scaffold00108:119364-119385	orange1.1g000789m	ABC transporter B family member 9-like	2.5	3981	4002	Cleavage
scaffold00108:119364-119385	orange1.1g000789m	ABC transporter B family member 9-like	2.5	3984	4002	Cleavage
scaffold00281:178774-178794	orange1.1g000790m	pre-mRNA-splicing factor ATP-dependent RNA helicase DEAH7	2.5	114	134	Cleavage
scaffold00281:178774-178794	orange1.1g000790m	pre-mRNA-splicing factor ATP-dependent RNA helicase DEAH7	2.5	114	134	Cleavage
scaffold00281:178774-178794	orange1.1g000790m	pre-mRNA-splicing factor ATP-dependent RNA helicase DEAH7	2.5	114	134	Cleavage
scaffold00281:178774-178794	orange1.1g000790m	pre-mRNA-splicing factor ATP-dependent RNA helicase DEAH7	2.5	114	134	Cleavage
scaffold00135:77257-77280	orange1.1g000791m	PHD finger transcription factor, putative	4	2929	2952	Cleavage
scaffold00135:77257-77280	orange1.1g000791m	PHD finger transcription factor, putative	4	2929	2952	Cleavage
scaffold00135:77257-77280	orange1.1g000791m	PHD finger transcription factor, putative	4	2929	2952	Cleavage
scaffold00135:77257-77280	orange1.1g000791m	PHD finger transcription factor, putative	4	2929	2952	Cleavage
scaffold00081:318603-318623	orange1.1g000795m	brefeldin A-inhibited guanine nucleotide-exchange protein 1 isoform X2	2.5	292	312	Cleavage
scaffold00081:318603-318623	orange1.1g000795m	brefeldin A-inhibited guanine nucleotide-exchange protein 1 isoform X2	2.5	292	312	Cleavage
scaffold00081:318603-318623	orange1.1g000795m	brefeldin A-inhibited guanine nucleotide-exchange protein 1 isoform X2	2.5	292	312	Cleavage
scaffold00081:318603-318623	orange1.1g000795m	brefeldin A-inhibited guanine nucleotide-exchange protein 1 isoform X2	2.5	292	312	Cleavage
scaffold00081:318603-318623	orange1.1g000795m	brefeldin A-inhibited guanine nucleotide-exchange protein 1 isoform X2	2.5	293	312	Cleavage
scaffold00081:318603-318623	orange1.1g000795m	brefeldin A-inhibited guanine nucleotide-exchange protein 1 isoform X2	2.5	292	312	Cleavage
scaffold00520:30959-30979	orange1.1g000795m	brefeldin A-inhibited guanine nucleotide-exchange protein 1 isoform X2	2.5	292	312	Cleavage
scaffold00520:30959-30979	orange1.1g000795m	brefeldin A-inhibited guanine nucleotide-exchange protein 1 isoform X2	2.5	292	312	Cleavage
scaffold00520:30959-30979	orange1.1g000795m	brefeldin A-inhibited guanine nucleotide-exchange protein 1 isoform X2	2.5	292	312	Cleavage
scaffold00520:30959-30979	orange1.1g000795m	brefeldin A-inhibited guanine nucleotide-exchange protein 1 isoform X2	2.5	292	312	Cleavage
scaffold00520:30959-30979	orange1.1g000795m	brefeldin A-inhibited guanine nucleotide-exchange protein 1 isoform X2	2.5	293	312	Cleavage
scaffold00520:30959-30979	orange1.1g000795m	brefeldin A-inhibited guanine nucleotide-exchange protein 1 isoform X2	2.5	292	312	Cleavage
scaffold00570:60677-60697	orange1.1g000795m	brefeldin A-inhibited guanine nucleotide-exchange protein 1 isoform X2	3.5	1981	2001	Cleavage
scaffold00570:60677-60697	orange1.1g000795m	brefeldin A-inhibited guanine nucleotide-exchange protein 1 isoform X2	3.5	1981	2001	Cleavage
scaffold00570:60677-60697	orange1.1g000795m	brefeldin A-inhibited guanine nucleotide-exchange protein 1 isoform X2	3.5	1981	2001	Cleavage
scaffold00570:60677-60697	orange1.1g000795m	brefeldin A-inhibited guanine nucleotide-exchange protein 1 isoform X2	3.5	1981	2001	Cleavage
scaffold00570:60677-60697	orange1.1g000795m	brefeldin A-inhibited guanine nucleotide-exchange protein 1 isoform X2	3.5	1981	2001	Cleavage
scaffold00570:60677-60697	orange1.1g000795m	brefeldin A-inhibited guanine nucleotide-exchange protein 1 isoform X2	3.5	1981	2001	Cleavage
scaffold00570:60677-60697	orange1.1g000813m	callose synthase 9	3.5	3472	3492	Cleavage
scaffold00570:60677-60697	orange1.1g000813m	callose synthase 9	3.5	3472	3492	Cleavage
scaffold00570:60677-60697	orange1.1g000813m	callose synthase 9	3.5	3472	3492	Cleavage
scaffold00570:60677-60697	orange1.1g000813m	callose synthase 9	3.5	3472	3492	Cleavage
scaffold00570:60677-60697	orange1.1g000813m	callose synthase 9	3.5	3472	3492	Cleavage
scaffold00570:60677-60697	orange1.1g000813m	callose synthase 9	3.5	3472	3492	Cleavage
scaffold00039:252921-252944	orange1.1g000816m	Fanconi anemia group D2 protein homolog	2	3689	3712	Cleavage
scaffold00039:252921-252944	orange1.1g000816m	Fanconi anemia group D2 protein homolog	2	3689	3712	Cleavage
scaffold00050:574051-574074	orange1.1g000818m	protein STICHEL	3	1499	1522	Cleavage
scaffold00050:574051-574074	orange1.1g000818m	protein STICHEL	3	1499	1522	Cleavage
scaffold00050:574051-574074	orange1.1g000818m	protein STICHEL	3	1499	1522	Cleavage
scaffold00174:154955-154978	orange1.1g000823m	ATPase family AAA	5	3862	3885	Cleavage
scaffold00174:154955-154978	orange1.1g000823m	ATPase family AAA	5	3862	3885	Cleavage
scaffold00174:154955-154978	orange1.1g000823m	ATPase family AAA	5	3863	3885	Cleavage
scaffold00174:154955-154978	orange1.1g000823m	ATPase family AAA	5	3862	3885	Cleavage
scaffold00459:75209-75232	orange1.1g000823m	ATPase family AAA	5	3862	3885	Cleavage
scaffold00459:75209-75232	orange1.1g000823m	ATPase family AAA	5	3862	3885	Cleavage
scaffold00459:75209-75232	orange1.1g000823m	ATPase family AAA	5	3863	3885	Cleavage
scaffold00459:75209-75232	orange1.1g000823m	ATPase family AAA	5	3862	3885	Cleavage
scaffold00488:46682-46705	orange1.1g000823m	ATPase family AAA	5	3862	3885	Cleavage
scaffold00488:46682-46705	orange1.1g000823m	ATPase family AAA	5	3862	3885	Cleavage
scaffold00488:46682-46705	orange1.1g000823m	ATPase family AAA	5	3863	3885	Cleavage
scaffold00488:46682-46705	orange1.1g000823m	ATPase family AAA	5	3862	3885	Cleavage
scaffold00045:124117-124140	orange1.1g000827m	splicing factor 3B subunit 1	2.5	2049	2072	Cleavage
scaffold00045:124117-124140	orange1.1g000827m	splicing factor 3B subunit 1	2.5	2049	2072	Cleavage
scaffold00022:586703-586723	orange1.1g000830m	ABC transporter B family member 2	3.5	1529	1548	Cleavage
scaffold00022:586703-586723	orange1.1g000830m	ABC transporter B family member 2	3.5	1529	1548	Cleavage
scaffold00413:45729-45752	orange1.1g000841m	protein SCAR2	3	200	223	Cleavage
scaffold00413:45729-45752	orange1.1g000841m	protein SCAR2	3	200	223	Cleavage
scaffold00413:45729-45752	orange1.1g000841m	protein SCAR2	3	200	223	Cleavage
scaffold00413:45729-45752	orange1.1g000841m	protein SCAR2	3	200	223	Cleavage
scaffold00413:45729-45752	orange1.1g000841m	protein SCAR2	3	200	223	Cleavage
scaffold00413:45729-45752	orange1.1g000841m	protein SCAR2	3	200	223	Cleavage
scaffold00413:45729-45752	orange1.1g000841m	protein SCAR2	3	200	223	Cleavage
scaffold00413:45729-45752	orange1.1g000841m	protein SCAR2	3	200	223	Cleavage
scaffold00719:9797-9820	orange1.1g000841m	protein SCAR2	3	200	223	Cleavage
scaffold00719:9797-9820	orange1.1g000841m	protein SCAR2	3	200	223	Cleavage
scaffold00719:9797-9820	orange1.1g000841m	protein SCAR2	3	200	223	Cleavage
scaffold00719:9797-9820	orange1.1g000841m	protein SCAR2	3	200	223	Cleavage
scaffold00719:9797-9820	orange1.1g000841m	protein SCAR2	3	200	223	Cleavage
scaffold00719:9797-9820	orange1.1g000841m	protein SCAR2	3	200	223	Cleavage
scaffold00719:9797-9820	orange1.1g000841m	protein SCAR2	3	200	223	Cleavage
scaffold00719:9797-9820	orange1.1g000841m	protein SCAR2	3	200	223	Cleavage
scaffold00068:1424-1444	orange1.1g000843m	FIP1[V]-like protein	4	841	861	Cleavage
scaffold00359:74243-74263	orange1.1g000843m	FIP1[V]-like protein	4	841	861	Cleavage
scaffold00005:2000534-2000555	orange1.1g000872m	pleiotropic drug resistance protein 1-like	2.5	1513	1534	Cleavage
scaffold00005:2000534-2000555	orange1.1g000872m	pleiotropic drug resistance protein 1-like	2.5	1513	1534	Cleavage
scaffold00005:2000534-2000555	orange1.1g000872m	pleiotropic drug resistance protein 1-like	2.5	1513	1534	Cleavage
scaffold00005:2000534-2000555	orange1.1g000872m	pleiotropic drug resistance protein 1-like	2.5	1513	1534	Cleavage
scaffold00005:2000534-2000555	orange1.1g000872m	pleiotropic drug resistance protein 1-like	2.5	1513	1534	Cleavage
scaffold00626:59929-59952	orange1.1g000882m	DNA-directed RNA polymerase V subunit 1	3	83	106	Cleavage
scaffold00626:59929-59952	orange1.1g000882m	DNA-directed RNA polymerase V subunit 1	3	83	106	Cleavage
scaffold00626:59929-59952	orange1.1g000882m	DNA-directed RNA polymerase V subunit 1	3	83	106	Cleavage
scaffold00626:59929-59952	orange1.1g000882m	DNA-directed RNA polymerase V subunit 1	3	83	106	Cleavage
scaffold00123:133669-133689	orange1.1g000884m	formin-like protein 13 isoform X1	2.5	2906	2926	Cleavage
scaffold00123:133669-133689	orange1.1g000884m	formin-like protein 13 isoform X1	2.5	2906	2926	Cleavage
scaffold00123:133669-133689	orange1.1g000884m	formin-like protein 13 isoform X1	5	1172	1192	Cleavage
scaffold00123:133669-133689	orange1.1g000884m	formin-like protein 13 isoform X1	5	3294	3314	Cleavage
scaffold00123:133669-133689	orange1.1g000884m	formin-like protein 13 isoform X1	5	1172	1192	Cleavage
scaffold00123:133669-133689	orange1.1g000884m	formin-like protein 13 isoform X1	5	3294	3314	Cleavage
scaffold00174:154955-154978	orange1.1g000888m	ATPase family AAA	5	3772	3795	Cleavage
scaffold00174:154955-154978	orange1.1g000888m	ATPase family AAA	5	3772	3795	Cleavage
scaffold00174:154955-154978	orange1.1g000888m	ATPase family AAA	5	3773	3795	Cleavage
scaffold00174:154955-154978	orange1.1g000888m	ATPase family AAA	5	3772	3795	Cleavage
scaffold00459:75209-75232	orange1.1g000888m	ATPase family AAA	5	3772	3795	Cleavage
scaffold00459:75209-75232	orange1.1g000888m	ATPase family AAA	5	3772	3795	Cleavage
scaffold00459:75209-75232	orange1.1g000888m	ATPase family AAA	5	3773	3795	Cleavage
scaffold00459:75209-75232	orange1.1g000888m	ATPase family AAA	5	3772	3795	Cleavage
scaffold00488:46682-46705	orange1.1g000888m	ATPase family AAA	5	3772	3795	Cleavage
scaffold00488:46682-46705	orange1.1g000888m	ATPase family AAA	5	3772	3795	Cleavage
scaffold00488:46682-46705	orange1.1g000888m	ATPase family AAA	5	3773	3795	Cleavage
scaffold00488:46682-46705	orange1.1g000888m	ATPase family AAA	5	3772	3795	Cleavage
scaffold00004:780122-780145	orange1.1g000892m	E3 ubiquitin-protein ligase SHPRH	4.5	4258	4281	Cleavage
scaffold00004:780122-780145	orange1.1g000892m	E3 ubiquitin-protein ligase SHPRH	4.5	4258	4281	Cleavage
scaffold00004:780122-780145	orange1.1g000892m	E3 ubiquitin-protein ligase SHPRH	4.5	4258	4281	Cleavage
scaffold00004:780122-780145	orange1.1g000892m	E3 ubiquitin-protein ligase SHPRH	4.5	4258	4281	Cleavage
scaffold00004:780122-780145	orange1.1g000892m	E3 ubiquitin-protein ligase SHPRH	4.5	4258	4281	Cleavage
scaffold00270:89907-89930	orange1.1g000893m	serine/threonine-protein kinase pakA isoform X3	3.5	2862	2885	Cleavage
scaffold00270:89907-89930	orange1.1g000893m	serine/threonine-protein kinase pakA isoform X3	3.5	2862	2885	Cleavage
scaffold00270:89907-89930	orange1.1g000893m	serine/threonine-protein kinase pakA isoform X3	3.5	2862	2885	Cleavage
scaffold00270:89907-89930	orange1.1g000894m	serine/threonine-protein kinase pakA isoform X3	3.5	2862	2885	Cleavage
scaffold00270:89907-89930	orange1.1g000894m	serine/threonine-protein kinase pakA isoform X3	3.5	2862	2885	Cleavage
scaffold00270:89907-89930	orange1.1g000894m	serine/threonine-protein kinase pakA isoform X3	3.5	2862	2885	Cleavage
scaffold00394:10998-11021	orange1.1g000901m	ABC transporter C family member 10	4.5	66	89	Cleavage
scaffold00394:10998-11021	orange1.1g000901m	ABC transporter C family member 10	4.5	66	89	Cleavage
scaffold00005:2000534-2000555	orange1.1g000907m	pleiotropic drug resistance protein 1-like	2.5	1487	1508	Cleavage
scaffold00005:2000534-2000555	orange1.1g000907m	pleiotropic drug resistance protein 1-like	2.5	1487	1508	Cleavage
scaffold00005:2000534-2000555	orange1.1g000907m	pleiotropic drug resistance protein 1-like	2.5	1487	1508	Cleavage
scaffold00005:2000534-2000555	orange1.1g000907m	pleiotropic drug resistance protein 1-like	2.5	1487	1508	Cleavage
scaffold00005:2000534-2000555	orange1.1g000907m	pleiotropic drug resistance protein 1-like	2.5	1487	1508	Cleavage
scaffold00397:64905-64928	orange1.1g000920m	histidine kinase 2	3	3315	3338	Cleavage
scaffold00397:64905-64928	orange1.1g000920m	histidine kinase 2	3	3315	3338	Cleavage
scaffold00397:64905-64928	orange1.1g000920m	histidine kinase 2	3	3315	3338	Cleavage
scaffold00397:64905-64928	orange1.1g000920m	histidine kinase 2	3	3315	3338	Cleavage
scaffold00397:64905-64928	orange1.1g000920m	histidine kinase 2	3	3315	3338	Cleavage
scaffold00397:64905-64928	orange1.1g000920m	histidine kinase 2	3	3315	3338	Cleavage
scaffold05876:2369-2392	orange1.1g000920m	histidine kinase 2	3	3315	3338	Cleavage
scaffold05876:2369-2392	orange1.1g000920m	histidine kinase 2	3	3315	3338	Cleavage
scaffold05876:2369-2392	orange1.1g000920m	histidine kinase 2	3	3315	3338	Cleavage
scaffold05876:2369-2392	orange1.1g000920m	histidine kinase 2	3	3315	3338	Cleavage
scaffold05876:2369-2392	orange1.1g000920m	histidine kinase 2	3	3315	3338	Cleavage
scaffold05876:2369-2392	orange1.1g000920m	histidine kinase 2	3	3315	3338	Cleavage
scaffold00570:60677-60697	orange1.1g000946m	callose synthase 9	3.5	3496	3516	Cleavage
scaffold00570:60677-60697	orange1.1g000946m	callose synthase 9	3.5	3496	3516	Cleavage
scaffold00570:60677-60697	orange1.1g000946m	callose synthase 9	3.5	3496	3516	Cleavage
scaffold00570:60677-60697	orange1.1g000946m	callose synthase 9	3.5	3496	3516	Cleavage
scaffold00570:60677-60697	orange1.1g000946m	callose synthase 9	3.5	3496	3516	Cleavage
scaffold00570:60677-60697	orange1.1g000946m	callose synthase 9	3.5	3496	3516	Cleavage
scaffold00181:243157-243180	orange1.1g000967m	E3 ubiquitin-protein ligase SHPRH	5	3915	3938	Cleavage
scaffold00181:243157-243180	orange1.1g000967m	E3 ubiquitin-protein ligase SHPRH	5	3915	3938	Cleavage
scaffold00181:243157-243180	orange1.1g000967m	E3 ubiquitin-protein ligase SHPRH	5	3915	3938	Cleavage
scaffold00181:243157-243180	orange1.1g000967m	E3 ubiquitin-protein ligase SHPRH	5	3915	3938	Cleavage
scaffold00174:154955-154978	orange1.1g000978m	ATPase family AAA domain-containing protein 1-A isoform 1	5	3670	3693	Cleavage
scaffold00174:154955-154978	orange1.1g000978m	ATPase family AAA domain-containing protein 1-A isoform 1	5	3670	3693	Cleavage
scaffold00174:154955-154978	orange1.1g000978m	ATPase family AAA domain-containing protein 1-A isoform 1	5	3671	3693	Cleavage
scaffold00174:154955-154978	orange1.1g000978m	ATPase family AAA domain-containing protein 1-A isoform 1	5	3670	3693	Cleavage
scaffold00459:75209-75232	orange1.1g000978m	ATPase family AAA domain-containing protein 1-A isoform 1	5	3670	3693	Cleavage
scaffold00459:75209-75232	orange1.1g000978m	ATPase family AAA domain-containing protein 1-A isoform 1	5	3670	3693	Cleavage
scaffold00459:75209-75232	orange1.1g000978m	ATPase family AAA domain-containing protein 1-A isoform 1	5	3671	3693	Cleavage
scaffold00459:75209-75232	orange1.1g000978m	ATPase family AAA domain-containing protein 1-A isoform 1	5	3670	3693	Cleavage
scaffold00488:46682-46705	orange1.1g000978m	ATPase family AAA domain-containing protein 1-A isoform 1	5	3670	3693	Cleavage
scaffold00488:46682-46705	orange1.1g000978m	ATPase family AAA domain-containing protein 1-A isoform 1	5	3670	3693	Cleavage
scaffold00488:46682-46705	orange1.1g000978m	ATPase family AAA domain-containing protein 1-A isoform 1	5	3671	3693	Cleavage
scaffold00488:46682-46705	orange1.1g000978m	ATPase family AAA domain-containing protein 1-A isoform 1	5	3670	3693	Cleavage
scaffold00229:179600-179623	orange1.1g000984m	ABC transporter B family member 11-like	5	340	363	Cleavage
scaffold00229:179600-179623	orange1.1g000984m	ABC transporter B family member 11-like	5	340	363	Cleavage
scaffold00229:179600-179623	orange1.1g000984m	ABC transporter B family member 11-like	5	340	363	Cleavage
scaffold00229:179600-179623	orange1.1g000984m	ABC transporter B family member 11-like	5	340	363	Cleavage
scaffold00229:179600-179623	orange1.1g000984m	ABC transporter B family member 11-like	5	340	363	Cleavage
scaffold00213:105504-105527	orange1.1g000985m	T-complex 11	5	1291	1314	Cleavage
scaffold00213:105504-105527	orange1.1g000985m	T-complex 11	5	1291	1314	Cleavage
scaffold00213:105504-105527	orange1.1g000985m	T-complex 11	5	1291	1314	Cleavage
scaffold00058:42824-42847	orange1.1g000987m	mediator of RNA polymerase II transcription subunit 33B	3.5	2685	2708	Translation
scaffold00058:42824-42847	orange1.1g000987m	mediator of RNA polymerase II transcription subunit 33B	3.5	2685	2708	Translation
scaffold00220:264152-264175	orange1.1g000987m	mediator of RNA polymerase II transcription subunit 33B	3.5	2685	2708	Translation
scaffold00220:264152-264175	orange1.1g000987m	mediator of RNA polymerase II transcription subunit 33B	3.5	2685	2708	Translation
scaffold00113:26360-26383	orange1.1g000996m	DNA-directed RNA polymerase II subunit RPB2	2.5	1842	1862	Cleavage
scaffold02069:8205-8228	orange1.1g000996m	DNA-directed RNA polymerase II subunit RPB2	2.5	1842	1862	Cleavage
scaffold00041:613347-613370	orange1.1g000996m	DNA-directed RNA polymerase II subunit RPB2	3.5	1842	1863	Cleavage
scaffold00064:348001-348024	orange1.1g000996m	DNA-directed RNA polymerase II subunit RPB2	3.5	1842	1863	Cleavage
scaffold00038:580694-580716	orange1.1g001014m	carbamoyl-phosphate synthase large chain, chloroplastic	4.5	2849	2871	Translation
scaffold00038:580694-580716	orange1.1g001014m	carbamoyl-phosphate synthase large chain, chloroplastic	4.5	2849	2871	Translation
scaffold00038:580694-580716	orange1.1g001014m	carbamoyl-phosphate synthase large chain, chloroplastic	4.5	2849	2871	Translation
scaffold00038:580694-580716	orange1.1g001014m	carbamoyl-phosphate synthase large chain, chloroplastic	4.5	2849	2871	Translation
scaffold00308:188452-188475	orange1.1g001018m	lisH domain and HEAT repeat-containing protein KIAA1468 homolog isoform X2	5	2793	2816	Translation
scaffold00308:188452-188475	orange1.1g001018m	lisH domain and HEAT repeat-containing protein KIAA1468 homolog isoform X2	5	2384	2407	Cleavage
scaffold00308:188452-188475	orange1.1g001018m	lisH domain and HEAT repeat-containing protein KIAA1468 homolog isoform X2	5	2793	2816	Translation
scaffold00308:188452-188475	orange1.1g001018m	lisH domain and HEAT repeat-containing protein KIAA1468 homolog isoform X2	5	2384	2407	Cleavage
scaffold00353:14522-14545	orange1.1g001020m	disease resistance-like protein DSC1	3	937	957	Cleavage
scaffold00113:26360-26383	orange1.1g001021m	DNA-directed RNA polymerase II subunit RPB2	2.5	1815	1835	Cleavage
scaffold02069:8205-8228	orange1.1g001021m	DNA-directed RNA polymerase II subunit RPB2	2.5	1815	1835	Cleavage
scaffold00041:613347-613370	orange1.1g001021m	DNA-directed RNA polymerase II subunit RPB2	3.5	1815	1836	Cleavage
scaffold00064:348001-348024	orange1.1g001021m	DNA-directed RNA polymerase II subunit RPB2	3.5	1815	1836	Cleavage
scaffold00009:656537-656560	orange1.1g001027m	phospholipid-transporting ATPase 1	4	460	483	Cleavage
scaffold00009:656537-656560	orange1.1g001027m	phospholipid-transporting ATPase 1	4	460	483	Cleavage
scaffold00009:656537-656560	orange1.1g001027m	phospholipid-transporting ATPase 1	4	460	483	Cleavage
scaffold00009:656537-656560	orange1.1g001027m	phospholipid-transporting ATPase 1	4	460	483	Cleavage
scaffold00190:141817-141840	orange1.1g001039m	DENN domain and WD repeat-containing protein SCD1 isoform X1	3	1253	1276	Cleavage
scaffold00190:141817-141840	orange1.1g001039m	DENN domain and WD repeat-containing protein SCD1 isoform X1	3	1253	1276	Cleavage
scaffold00190:141817-141840	orange1.1g001039m	DENN domain and WD repeat-containing protein SCD1 isoform X1	3	1253	1276	Cleavage
scaffold00190:141817-141840	orange1.1g001039m	DENN domain and WD repeat-containing protein SCD1 isoform X1	3	1253	1276	Cleavage
scaffold00190:141817-141840	orange1.1g001042m	DENN domain and WD repeat-containing protein SCD1 isoform X1	3	1253	1276	Cleavage
scaffold00190:141817-141840	orange1.1g001042m	DENN domain and WD repeat-containing protein SCD1 isoform X1	3	1253	1276	Cleavage
scaffold00190:141817-141840	orange1.1g001042m	DENN domain and WD repeat-containing protein SCD1 isoform X1	3	1253	1276	Cleavage
scaffold00190:141817-141840	orange1.1g001042m	DENN domain and WD repeat-containing protein SCD1 isoform X1	3	1253	1276	Cleavage
scaffold00231:132217-132237	orange1.1g001045m	DNA ligase 6 isoform X3	2	3141	3161	Cleavage
scaffold00231:132217-132237	orange1.1g001045m	DNA ligase 6 isoform X3	2	3141	3161	Cleavage
scaffold00231:132217-132237	orange1.1g001045m	DNA ligase 6 isoform X3	2	3141	3161	Cleavage
scaffold00231:132217-132237	orange1.1g001045m	DNA ligase 6 isoform X3	2	3141	3161	Cleavage
scaffold00718:62426-62447	orange1.1g001054m	regulator of nonsense transcripts 1 homolog	2	3743	3764	Cleavage
scaffold00718:62426-62447	orange1.1g001054m	regulator of nonsense transcripts 1 homolog	2	3743	3764	Cleavage
scaffold00718:62426-62447	orange1.1g001054m	regulator of nonsense transcripts 1 homolog	2	3743	3764	Cleavage
scaffold00718:62426-62447	orange1.1g001054m	regulator of nonsense transcripts 1 homolog	2	3743	3764	Cleavage
scaffold00718:62426-62447	orange1.1g001054m	regulator of nonsense transcripts 1 homolog	2	3743	3764	Cleavage
scaffold00718:62426-62447	orange1.1g001054m	regulator of nonsense transcripts 1 homolog	2	3743	3764	Cleavage
scaffold00081:318603-318623	orange1.1g001069m	brefeldin A-inhibited guanine nucleotide-exchange protein 1 isoform X1	2.5	292	312	Cleavage
scaffold00081:318603-318623	orange1.1g001069m	brefeldin A-inhibited guanine nucleotide-exchange protein 1 isoform X1	2.5	292	312	Cleavage
scaffold00081:318603-318623	orange1.1g001069m	brefeldin A-inhibited guanine nucleotide-exchange protein 1 isoform X1	2.5	292	312	Cleavage
scaffold00081:318603-318623	orange1.1g001069m	brefeldin A-inhibited guanine nucleotide-exchange protein 1 isoform X1	2.5	292	312	Cleavage
scaffold00081:318603-318623	orange1.1g001069m	brefeldin A-inhibited guanine nucleotide-exchange protein 1 isoform X1	2.5	293	312	Cleavage
scaffold00081:318603-318623	orange1.1g001069m	brefeldin A-inhibited guanine nucleotide-exchange protein 1 isoform X1	2.5	292	312	Cleavage
scaffold00520:30959-30979	orange1.1g001069m	brefeldin A-inhibited guanine nucleotide-exchange protein 1 isoform X1	2.5	292	312	Cleavage
scaffold00520:30959-30979	orange1.1g001069m	brefeldin A-inhibited guanine nucleotide-exchange protein 1 isoform X1	2.5	292	312	Cleavage
scaffold00520:30959-30979	orange1.1g001069m	brefeldin A-inhibited guanine nucleotide-exchange protein 1 isoform X1	2.5	292	312	Cleavage
scaffold00520:30959-30979	orange1.1g001069m	brefeldin A-inhibited guanine nucleotide-exchange protein 1 isoform X1	2.5	292	312	Cleavage
scaffold00520:30959-30979	orange1.1g001069m	brefeldin A-inhibited guanine nucleotide-exchange protein 1 isoform X1	2.5	293	312	Cleavage
scaffold00520:30959-30979	orange1.1g001069m	brefeldin A-inhibited guanine nucleotide-exchange protein 1 isoform X1	2.5	292	312	Cleavage
scaffold00271:132368-132391	orange1.1g001075m	Phox-associated domain,Phox-like,Sorting nexin isoform 1	4	85	108	Cleavage
scaffold00271:132368-132391	orange1.1g001075m	Phox-associated domain,Phox-like,Sorting nexin isoform 1	4	85	108	Cleavage
scaffold00271:132368-132391	orange1.1g001075m	Phox-associated domain,Phox-like,Sorting nexin isoform 1	4	85	108	Cleavage
scaffold00271:132368-132391	orange1.1g001075m	Phox-associated domain,Phox-like,Sorting nexin isoform 1	4	85	108	Cleavage
scaffold00271:132368-132391	orange1.1g001075m	Phox-associated domain,Phox-like,Sorting nexin isoform 1	4	85	108	Cleavage
scaffold00271:132368-132391	orange1.1g001075m	Phox-associated domain,Phox-like,Sorting nexin isoform 1	4	85	108	Cleavage
scaffold00271:132368-132391	orange1.1g001075m	Phox-associated domain,Phox-like,Sorting nexin isoform 1	4	85	108	Cleavage
scaffold00271:132368-132391	orange1.1g001075m	Phox-associated domain,Phox-like,Sorting nexin isoform 1	4	85	108	Cleavage
scaffold00203:38004-38022	orange1.1g001082m	DNA ligase 4 isoform X1	2	3254	3272	Cleavage
scaffold00203:38004-38022	orange1.1g001082m	DNA ligase 4 isoform X1	2	3254	3272	Cleavage
scaffold00203:38004-38022	orange1.1g001082m	DNA ligase 4 isoform X1	2	3254	3272	Cleavage
scaffold00203:38004-38022	orange1.1g001083m	DNA ligase 4 isoform X1	2	3254	3272	Cleavage
scaffold00203:38004-38022	orange1.1g001083m	DNA ligase 4 isoform X1	2	3254	3272	Cleavage
scaffold00203:38004-38022	orange1.1g001083m	DNA ligase 4 isoform X1	2	3254	3272	Cleavage
scaffold00203:38004-38022	orange1.1g001089m	DNA ligase 4 isoform X1	2	3251	3269	Cleavage
scaffold00203:38004-38022	orange1.1g001089m	DNA ligase 4 isoform X1	2	3251	3269	Cleavage
scaffold00203:38004-38022	orange1.1g001089m	DNA ligase 4 isoform X1	2	3251	3269	Cleavage
scaffold09231:194-214	orange1.1g001094m	helicase-like transcription factor CHR28	3.5	484	503	Cleavage
scaffold00204:151713-151734	orange1.1g001103m	probable serine/threonine-protein kinase DDB_G0282963	1.5	1356	1377	Cleavage
scaffold00204:151713-151734	orange1.1g001103m	probable serine/threonine-protein kinase DDB_G0282963	1.5	1356	1377	Cleavage
scaffold00204:151713-151734	orange1.1g001103m	probable serine/threonine-protein kinase DDB_G0282963	1.5	1356	1377	Cleavage
scaffold00204:151713-151734	orange1.1g001103m	probable serine/threonine-protein kinase DDB_G0282963	1.5	1356	1377	Cleavage
scaffold00680:13503-13522	orange1.1g001105m	COP1-interacting protein 7-like	2.5	3418	3437	Cleavage
scaffold00680:13503-13522	orange1.1g001105m	COP1-interacting protein 7-like	2.5	3418	3437	Cleavage
scaffold00135:77257-77280	orange1.1g001107m	PHD finger transcription factor, putative	4	2929	2952	Cleavage
scaffold00135:77257-77280	orange1.1g001107m	PHD finger transcription factor, putative	4	2929	2952	Cleavage
scaffold00135:77257-77280	orange1.1g001107m	PHD finger transcription factor, putative	4	2929	2952	Cleavage
scaffold00135:77257-77280	orange1.1g001107m	PHD finger transcription factor, putative	4	2929	2952	Cleavage
scaffold00064:592014-592034	orange1.1g001115m	rRNA biogenesis protein RRP5 isoform X2	3.5	1228	1248	Cleavage
scaffold00064:592014-592034	orange1.1g001115m	rRNA biogenesis protein RRP5 isoform X2	3.5	1228	1248	Cleavage
scaffold00394:10998-11021	orange1.1g001129m	phospholipase D beta 2-like	3.5	241	264	Cleavage
scaffold00394:10998-11021	orange1.1g001129m	phospholipase D beta 2-like	3.5	241	264	Cleavage
scaffold00270:89907-89930	orange1.1g001137m	serine/threonine-protein kinase pakA isoform X3	3.5	2862	2885	Cleavage
scaffold00270:89907-89930	orange1.1g001137m	serine/threonine-protein kinase pakA isoform X3	3.5	2862	2885	Cleavage
scaffold00270:89907-89930	orange1.1g001137m	serine/threonine-protein kinase pakA isoform X3	3.5	2862	2885	Cleavage
scaffold00083:368769-368792	orange1.1g001149m	protein CHROMATIN REMODELING 20 isoform X1	2	6616	6639	Cleavage
scaffold00083:368769-368792	orange1.1g001149m	protein CHROMATIN REMODELING 20 isoform X1	2	6616	6639	Cleavage
scaffold00083:368769-368792	orange1.1g001149m	protein CHROMATIN REMODELING 20 isoform X1	2	6616	6639	Cleavage
scaffold00083:368769-368792	orange1.1g001149m	protein CHROMATIN REMODELING 20 isoform X1	2	6616	6639	Cleavage
scaffold00174:154955-154978	orange1.1g001150m	ATPase family AAA domain-containing protein 1-A isoform 1	5	3665	3688	Cleavage
scaffold00174:154955-154978	orange1.1g001150m	ATPase family AAA domain-containing protein 1-A isoform 1	5	3665	3688	Cleavage
scaffold00174:154955-154978	orange1.1g001150m	ATPase family AAA domain-containing protein 1-A isoform 1	5	3666	3688	Cleavage
scaffold00174:154955-154978	orange1.1g001150m	ATPase family AAA domain-containing protein 1-A isoform 1	5	3665	3688	Cleavage
scaffold00459:75209-75232	orange1.1g001150m	ATPase family AAA domain-containing protein 1-A isoform 1	5	3665	3688	Cleavage
scaffold00459:75209-75232	orange1.1g001150m	ATPase family AAA domain-containing protein 1-A isoform 1	5	3665	3688	Cleavage
scaffold00459:75209-75232	orange1.1g001150m	ATPase family AAA domain-containing protein 1-A isoform 1	5	3666	3688	Cleavage
scaffold00459:75209-75232	orange1.1g001150m	ATPase family AAA domain-containing protein 1-A isoform 1	5	3665	3688	Cleavage
scaffold00488:46682-46705	orange1.1g001150m	ATPase family AAA domain-containing protein 1-A isoform 1	5	3665	3688	Cleavage
scaffold00488:46682-46705	orange1.1g001150m	ATPase family AAA domain-containing protein 1-A isoform 1	5	3665	3688	Cleavage
scaffold00488:46682-46705	orange1.1g001150m	ATPase family AAA domain-containing protein 1-A isoform 1	5	3666	3688	Cleavage
scaffold00488:46682-46705	orange1.1g001150m	ATPase family AAA domain-containing protein 1-A isoform 1	5	3665	3688	Cleavage
scaffold00004:780122-780145	orange1.1g001153m	E3 ubiquitin-protein ligase SHPRH	4.5	4335	4358	Cleavage
scaffold00004:780122-780145	orange1.1g001153m	E3 ubiquitin-protein ligase SHPRH	4.5	4335	4358	Cleavage
scaffold00004:780122-780145	orange1.1g001153m	E3 ubiquitin-protein ligase SHPRH	4.5	4335	4358	Cleavage
scaffold00004:780122-780145	orange1.1g001153m	E3 ubiquitin-protein ligase SHPRH	4.5	4335	4358	Cleavage
scaffold00004:780122-780145	orange1.1g001153m	E3 ubiquitin-protein ligase SHPRH	4.5	4335	4358	Cleavage
scaffold00219:169969-169989	orange1.1g001155m	ATP-dependent DNA helicase Q-like 4A	1.5	1956	1976	Cleavage
scaffold00441:72654-72677	orange1.1g001163m	topless-related protein 4	3	121	140	Translation
scaffold00263:92535-92558	orange1.1g001171m	probable LRR receptor-like serine/threonine-protein kinase At4g36180	2.5	3168	3191	Translation
scaffold00263:92535-92558	orange1.1g001171m	probable LRR receptor-like serine/threonine-protein kinase At4g36180	2.5	3168	3191	Translation
scaffold00263:92535-92558	orange1.1g001171m	probable LRR receptor-like serine/threonine-protein kinase At4g36180	2.5	3168	3191	Translation
scaffold00113:26360-26383	orange1.1g001171m	probable LRR receptor-like serine/threonine-protein kinase At4g36180	3.5	3176	3199	Cleavage
scaffold00113:26360-26383	orange1.1g001171m	probable LRR receptor-like serine/threonine-protein kinase At4g36180	3.5	3176	3199	Cleavage
scaffold00113:26360-26383	orange1.1g001171m	probable LRR receptor-like serine/threonine-protein kinase At4g36180	3.5	3176	3199	Cleavage
scaffold00113:26360-26383	orange1.1g001171m	probable LRR receptor-like serine/threonine-protein kinase At4g36180	3.5	3176	3199	Cleavage
scaffold02069:8205-8228	orange1.1g001171m	probable LRR receptor-like serine/threonine-protein kinase At4g36180	3.5	3176	3199	Cleavage
scaffold02069:8205-8228	orange1.1g001171m	probable LRR receptor-like serine/threonine-protein kinase At4g36180	3.5	3176	3199	Cleavage
scaffold02069:8205-8228	orange1.1g001171m	probable LRR receptor-like serine/threonine-protein kinase At4g36180	3.5	3176	3199	Cleavage
scaffold02069:8205-8228	orange1.1g001171m	probable LRR receptor-like serine/threonine-protein kinase At4g36180	3.5	3176	3199	Cleavage
scaffold00041:613347-613370	orange1.1g001171m	probable LRR receptor-like serine/threonine-protein kinase At4g36180	4.5	3177	3200	Cleavage
scaffold00041:613347-613370	orange1.1g001171m	probable LRR receptor-like serine/threonine-protein kinase At4g36180	4.5	3177	3200	Cleavage
scaffold00041:613347-613370	orange1.1g001171m	probable LRR receptor-like serine/threonine-protein kinase At4g36180	4.5	3177	3200	Cleavage
scaffold00041:613347-613370	orange1.1g001171m	probable LRR receptor-like serine/threonine-protein kinase At4g36180	4.5	3177	3200	Cleavage
scaffold00064:348001-348024	orange1.1g001171m	probable LRR receptor-like serine/threonine-protein kinase At4g36180	4.5	3177	3200	Cleavage
scaffold00064:348001-348024	orange1.1g001171m	probable LRR receptor-like serine/threonine-protein kinase At4g36180	4.5	3177	3200	Cleavage
scaffold00064:348001-348024	orange1.1g001171m	probable LRR receptor-like serine/threonine-protein kinase At4g36180	4.5	3177	3200	Cleavage
scaffold00064:348001-348024	orange1.1g001171m	probable LRR receptor-like serine/threonine-protein kinase At4g36180	4.5	3177	3200	Cleavage
scaffold00032:617043-617063	orange1.1g001172m	TNF receptor-associated factor homolog 1b isoform X1	3	2310	2330	Cleavage
scaffold00032:617043-617063	orange1.1g001172m	TNF receptor-associated factor homolog 1b isoform X1	3	2310	2330	Cleavage
scaffold00032:617043-617063	orange1.1g001172m	TNF receptor-associated factor homolog 1b isoform X1	3	2310	2330	Cleavage
scaffold00032:617043-617063	orange1.1g001172m	TNF receptor-associated factor homolog 1b isoform X1	3	2310	2330	Cleavage
scaffold00032:617043-617063	orange1.1g001172m	TNF receptor-associated factor homolog 1b isoform X1	3	2310	2330	Cleavage
scaffold00032:617043-617063	orange1.1g001172m	TNF receptor-associated factor homolog 1b isoform X1	3	2310	2330	Cleavage
scaffold00032:617043-617063	orange1.1g001172m	TNF receptor-associated factor homolog 1b isoform X1	3	2310	2330	Cleavage
scaffold00022:607637-607659	orange1.1g001183m	RNA-dependent RNA polymerase 2	4	418	440	Cleavage
scaffold00022:607637-607659	orange1.1g001183m	RNA-dependent RNA polymerase 2	4	418	440	Cleavage
scaffold00022:607637-607659	orange1.1g001183m	RNA-dependent RNA polymerase 2	4	418	440	Cleavage
scaffold00449:43024-43043	orange1.1g001196m	sister chromatid cohesion protein PDS5 homolog B isoform X1	2.5	1133	1152	Cleavage
scaffold00449:43024-43043	orange1.1g001196m	sister chromatid cohesion protein PDS5 homolog B isoform X1	2.5	1133	1152	Cleavage
scaffold00449:43024-43043	orange1.1g001196m	sister chromatid cohesion protein PDS5 homolog B isoform X1	2.5	1133	1152	Cleavage
scaffold00449:43024-43043	orange1.1g001196m	sister chromatid cohesion protein PDS5 homolog B isoform X1	2.5	1133	1152	Cleavage
scaffold00449:43024-43043	orange1.1g001196m	sister chromatid cohesion protein PDS5 homolog B isoform X1	2.5	1133	1152	Cleavage
scaffold00680:13503-13522	orange1.1g001199m	muscle M-line assembly protein unc-89-like isoform X1	2.5	3418	3437	Cleavage
scaffold00680:13503-13522	orange1.1g001199m	muscle M-line assembly protein unc-89-like isoform X1	2.5	3418	3437	Cleavage
scaffold00001:4574156-4574179	orange1.1g001200m	probable disease resistance protein At4g27220	4	800	823	Cleavage
scaffold00001:4574156-4574179	orange1.1g001200m	probable disease resistance protein At4g27220	4	800	823	Cleavage
scaffold00001:4574156-4574179	orange1.1g001200m	probable disease resistance protein At4g27220	4	800	823	Cleavage
scaffold00539:13111-13134	orange1.1g001200m	probable disease resistance protein At4g27220	4	800	823	Cleavage
scaffold00539:13111-13134	orange1.1g001200m	probable disease resistance protein At4g27220	4	800	823	Cleavage
scaffold00539:13111-13134	orange1.1g001200m	probable disease resistance protein At4g27220	4	800	823	Cleavage
scaffold00001:4574156-4574179	orange1.1g001201m	probable disease resistance protein At4g27220	4	800	823	Cleavage
scaffold00001:4574156-4574179	orange1.1g001201m	probable disease resistance protein At4g27220	4	800	823	Cleavage
scaffold00001:4574156-4574179	orange1.1g001201m	probable disease resistance protein At4g27220	4	800	823	Cleavage
scaffold00539:13111-13134	orange1.1g001201m	probable disease resistance protein At4g27220	4	800	823	Cleavage
scaffold00539:13111-13134	orange1.1g001201m	probable disease resistance protein At4g27220	4	800	823	Cleavage
scaffold00539:13111-13134	orange1.1g001201m	probable disease resistance protein At4g27220	4	800	823	Cleavage
scaffold00068:1424-1444	orange1.1g001204m	FIP1[V]-like protein	4	841	861	Cleavage
scaffold00359:74243-74263	orange1.1g001204m	FIP1[V]-like protein	4	841	861	Cleavage
scaffold05548:3518-3538	orange1.1g001209m	5'-3' exoribonuclease 3 isoform X2	3.5	1408	1428	Translation
scaffold05548:3518-3538	orange1.1g001209m	5'-3' exoribonuclease 3 isoform X2	3.5	1408	1428	Translation
scaffold05548:3518-3538	orange1.1g001209m	5'-3' exoribonuclease 3 isoform X2	3.5	1408	1428	Translation
scaffold05548:3518-3538	orange1.1g001209m	5'-3' exoribonuclease 3 isoform X2	3.5	1408	1428	Translation
scaffold00680:13503-13522	orange1.1g001218m	5'-3' exoribonuclease 3 isoform X2	2.5	3445	3464	Cleavage
scaffold00680:13503-13522	orange1.1g001218m	COP1-interacting protein 7-like	2.5	3445	3464	Cleavage
scaffold00271:132368-132391	orange1.1g001221m	Phox-associated domain,Phox-like,Sorting nexin isoform 1	4	85	108	Cleavage
scaffold00271:132368-132391	orange1.1g001221m	Phox-associated domain,Phox-like,Sorting nexin isoform 1	4	85	108	Cleavage
scaffold00271:132368-132391	orange1.1g001221m	Phox-associated domain,Phox-like,Sorting nexin isoform 1	4	85	108	Cleavage
scaffold00271:132368-132391	orange1.1g001221m	Phox-associated domain,Phox-like,Sorting nexin isoform 1	4	85	108	Cleavage
scaffold00271:132368-132391	orange1.1g001221m	Phox-associated domain,Phox-like,Sorting nexin isoform 1	4	85	108	Cleavage
scaffold00271:132368-132391	orange1.1g001221m	Phox-associated domain,Phox-like,Sorting nexin isoform 1	4	85	108	Cleavage
scaffold00271:132368-132391	orange1.1g001221m	Phox-associated domain,Phox-like,Sorting nexin isoform 1	4	85	108	Cleavage
scaffold00271:132368-132391	orange1.1g001221m	Phox-associated domain,Phox-like,Sorting nexin isoform 1	4	85	108	Cleavage
scaffold05548:3518-3538	orange1.1g001223m	leucine-rich repeat receptor-like protein kinase PEPR1	3.5	1408	1428	Translation
scaffold05548:3518-3538	orange1.1g001223m	leucine-rich repeat receptor-like protein kinase PEPR1	3.5	1408	1428	Translation
scaffold05548:3518-3538	orange1.1g001223m	leucine-rich repeat receptor-like protein kinase PEPR1	3.5	1408	1428	Translation
scaffold05548:3518-3538	orange1.1g001223m	leucine-rich repeat receptor-like protein kinase PEPR1	3.5	1408	1428	Translation
scaffold00003:625787-625810	orange1.1g001226m	leucine-rich repeat receptor-like protein kinase PEPR1	3	3291	3314	Cleavage
scaffold00003:625787-625810	orange1.1g001226m	leucine-rich repeat receptor-like protein kinase PEPR1	3	3291	3314	Cleavage
scaffold00003:625787-625810	orange1.1g001226m	leucine-rich repeat receptor-like protein kinase PEPR1	3	3291	3314	Cleavage
scaffold00568:37157-37180	orange1.1g001228m	ABC transporter G family member 34-like	4	4670	4695	Cleavage
scaffold00568:37157-37180	orange1.1g001228m	ABC transporter G family member 34-like	4	4670	4695	Cleavage
scaffold05548:3518-3538	orange1.1g001233m	5'-3' exoribonuclease 3 isoform X2	3.5	1408	1428	Translation
scaffold05548:3518-3538	orange1.1g001233m	5'-3' exoribonuclease 3 isoform X2	3.5	1408	1428	Translation
scaffold05548:3518-3538	orange1.1g001233m	5'-3' exoribonuclease 3 isoform X2	3.5	1408	1428	Translation
scaffold05548:3518-3538	orange1.1g001233m	5'-3' exoribonuclease 3 isoform X2	3.5	1408	1428	Translation
scaffold00076:454614-454634G	orange1.1g001236m	PH, RCC1 and FYVE domains-containing protein 1-like	3.5	1350	1369	Cleavage
scaffold00160:209201-209224	orange1.1g001239m	PHD_2 domain-containing protein/zf-HC5HC2H_2 domain-containing protein	3	1660	1679	Cleavage
scaffold00160:209201-209224	orange1.1g001243m	PHD_2 domain-containing protein/zf-HC5HC2H_2 domain-containing protein	3	1660	1679	Cleavage
scaffold00666:44792-44815	orange1.1g001246m	ubiquitin carboxyl-terminal hydrolase 12	4	3552	3575	Translation
scaffold00666:44792-44815	orange1.1g001246m	ubiquitin carboxyl-terminal hydrolase 12	4	3552	3575	Translation
scaffold00754:2672-2695	orange1.1g001246m	ubiquitin carboxyl-terminal hydrolase 12	5	3552	3575	Translation
scaffold00754:2672-2695	orange1.1g001246m	ubiquitin carboxyl-terminal hydrolase 12	5	3552	3575	Translation
scaffold00449:43024-43043	orange1.1g001247m	sister chromatid cohesion protein PDS5 homolog B isoform X1	2.5	2945	2964	Cleavage
scaffold00449:43024-43043	orange1.1g001247m	sister chromatid cohesion protein PDS5 homolog B isoform X1	2.5	2945	2964	Cleavage
scaffold00449:43024-43043	orange1.1g001247m	sister chromatid cohesion protein PDS5 homolog B isoform X1	2.5	2945	2964	Cleavage
scaffold00449:43024-43043	orange1.1g001247m	sister chromatid cohesion protein PDS5 homolog B isoform X1	2.5	2945	2964	Cleavage
scaffold00449:43024-43043	orange1.1g001247m	sister chromatid cohesion protein PDS5 homolog B isoform X1	2.5	2945	2964	Cleavage
scaffold00004:3461090-3461113	orange1.1g001256m	DIS3-like exonuclease 2	3.5	1355	1378	Cleavage
scaffold00004:3461090-3461113	orange1.1g001256m	DIS3-like exonuclease 2	3.5	1355	1378	Cleavage
scaffold00004:3461090-3461113	orange1.1g001256m	DIS3-like exonuclease 2	3.5	1355	1378	Cleavage
scaffold00160:209201-209224	orange1.1g001260m	PHD_2 domain-containing protein/zf-HC5HC2H_2 domain-containing protein	3	1660	1679	Cleavage
scaffold00279:132889-132912	orange1.1g001262m	DEAD-box ATP-dependent RNA helicase 42	4	3639	3662	Cleavage
scaffold00279:132889-132912	orange1.1g001262m	DEAD-box ATP-dependent RNA helicase 42	4	3639	3662	Cleavage
scaffold00279:132889-132912	orange1.1g001262m	DEAD-box ATP-dependent RNA helicase 42	4	3639	3662	Cleavage
scaffold00279:132889-132912	orange1.1g001262m	DEAD-box ATP-dependent RNA helicase 42	4	3639	3662	Cleavage
scaffold00279:132889-132912	orange1.1g001262m	DEAD-box ATP-dependent RNA helicase 42	4	3639	3662	Cleavage
scaffold00306:26919-26942	orange1.1g001262m	DEAD-box ATP-dependent RNA helicase 42	4	3639	3662	Cleavage
scaffold00306:26919-26942	orange1.1g001262m	DEAD-box ATP-dependent RNA helicase 42	4	3639	3662	Cleavage
scaffold00306:26919-26942	orange1.1g001262m	DEAD-box ATP-dependent RNA helicase 42	4	3639	3662	Cleavage
scaffold00306:26919-26942	orange1.1g001262m	DEAD-box ATP-dependent RNA helicase 42	4	3639	3662	Cleavage
scaffold00306:26919-26942	orange1.1g001262m	DEAD-box ATP-dependent RNA helicase 42	4	3639	3662	Cleavage
scaffold00785:35756-35779	orange1.1g001262m	DEAD-box ATP-dependent RNA helicase 42	4	3639	3662	Cleavage
scaffold00785:35756-35779	orange1.1g001262m	DEAD-box ATP-dependent RNA helicase 42	4	3639	3662	Cleavage
scaffold00785:35756-35779	orange1.1g001262m	DEAD-box ATP-dependent RNA helicase 42	4	3639	3662	Cleavage
scaffold00785:35756-35779	orange1.1g001262m	DEAD-box ATP-dependent RNA helicase 42	4	3639	3662	Cleavage
scaffold00785:35756-35779	orange1.1g001262m	DEAD-box ATP-dependent RNA helicase 42	4	3639	3662	Cleavage
scaffold00995:30172-30195	orange1.1g001262m	DEAD-box ATP-dependent RNA helicase 42	4	3639	3662	Cleavage
scaffold00995:30172-30195	orange1.1g001262m	DEAD-box ATP-dependent RNA helicase 42	4	3639	3662	Cleavage
scaffold00995:30172-30195	orange1.1g001262m	DEAD-box ATP-dependent RNA helicase 42	4	3639	3662	Cleavage
scaffold00995:30172-30195	orange1.1g001262m	DEAD-box ATP-dependent RNA helicase 42	4	3639	3662	Cleavage
scaffold00995:30172-30195	orange1.1g001262m	DEAD-box ATP-dependent RNA helicase 42	4	3639	3662	Cleavage
scaffold03688:393-416	orange1.1g001262m	DEAD-box ATP-dependent RNA helicase 42	4	3639	3662	Cleavage
scaffold03688:393-416	orange1.1g001262m	DEAD-box ATP-dependent RNA helicase 42	4	3639	3662	Cleavage
scaffold03688:393-416	orange1.1g001262m	DEAD-box ATP-dependent RNA helicase 42	4	3639	3662	Cleavage
scaffold03688:393-416	orange1.1g001262m	DEAD-box ATP-dependent RNA helicase 42	4	3639	3662	Cleavage
scaffold03688:393-416	orange1.1g001262m	DEAD-box ATP-dependent RNA helicase 42	4	3639	3662	Cleavage
scaffold00279:132889-132912	orange1.1g001262m	DEAD-box ATP-dependent RNA helicase 42	5	1304	1327	Cleavage
scaffold00279:132889-132912	orange1.1g001262m	DEAD-box ATP-dependent RNA helicase 42	5	1304	1327	Cleavage
scaffold00279:132889-132912	orange1.1g001262m	DEAD-box ATP-dependent RNA helicase 42	5	1304	1327	Cleavage
scaffold00279:132889-132912	orange1.1g001262m	DEAD-box ATP-dependent RNA helicase 42	5	1304	1327	Cleavage
scaffold00279:132889-132912	orange1.1g001262m	DEAD-box ATP-dependent RNA helicase 42	5	1304	1327	Cleavage
scaffold00306:26919-26942	orange1.1g001262m	DEAD-box ATP-dependent RNA helicase 42	5	1304	1327	Cleavage
scaffold00306:26919-26942	orange1.1g001262m	DEAD-box ATP-dependent RNA helicase 42	5	1304	1327	Cleavage
scaffold00306:26919-26942	orange1.1g001262m	DEAD-box ATP-dependent RNA helicase 42	5	1304	1327	Cleavage
scaffold00306:26919-26942	orange1.1g001262m	DEAD-box ATP-dependent RNA helicase 42	5	1304	1327	Cleavage
scaffold00306:26919-26942	orange1.1g001262m	DEAD-box ATP-dependent RNA helicase 42	5	1304	1327	Cleavage
scaffold00785:35756-35779	orange1.1g001262m	DEAD-box ATP-dependent RNA helicase 42	5	1304	1327	Cleavage
scaffold00785:35756-35779	orange1.1g001262m	DEAD-box ATP-dependent RNA helicase 42	5	1304	1327	Cleavage
scaffold00785:35756-35779	orange1.1g001262m	DEAD-box ATP-dependent RNA helicase 42	5	1304	1327	Cleavage
scaffold00785:35756-35779	orange1.1g001262m	DEAD-box ATP-dependent RNA helicase 42	5	1304	1327	Cleavage
scaffold00785:35756-35779	orange1.1g001262m	DEAD-box ATP-dependent RNA helicase 42	5	1304	1327	Cleavage
scaffold00995:30172-30195	orange1.1g001262m	DEAD-box ATP-dependent RNA helicase 42	5	1304	1327	Cleavage
scaffold00995:30172-30195	orange1.1g001262m	DEAD-box ATP-dependent RNA helicase 42	5	1304	1327	Cleavage
scaffold00995:30172-30195	orange1.1g001262m	DEAD-box ATP-dependent RNA helicase 42	5	1304	1327	Cleavage
scaffold00995:30172-30195	orange1.1g001262m	DEAD-box ATP-dependent RNA helicase 42	5	1304	1327	Cleavage
scaffold00995:30172-30195	orange1.1g001262m	DEAD-box ATP-dependent RNA helicase 42	5	1304	1327	Cleavage
scaffold03688:393-416	orange1.1g001262m	DEAD-box ATP-dependent RNA helicase 42	5	1304	1327	Cleavage
scaffold03688:393-416	orange1.1g001262m	DEAD-box ATP-dependent RNA helicase 42	5	1304	1327	Cleavage
scaffold03688:393-416	orange1.1g001262m	DEAD-box ATP-dependent RNA helicase 42	5	1304	1327	Cleavage
scaffold03688:393-416	orange1.1g001262m	DEAD-box ATP-dependent RNA helicase 42	5	1304	1327	Cleavage
scaffold03688:393-416	orange1.1g001262m	DEAD-box ATP-dependent RNA helicase 42	5	1304	1327	Cleavage
scaffold00279:132889-132912	orange1.1g001264m	DEAD-box ATP-dependent RNA helicase 42	4	3639	3662	Cleavage
scaffold00279:132889-132912	orange1.1g001264m	DEAD-box ATP-dependent RNA helicase 42	4	3639	3662	Cleavage
scaffold00279:132889-132912	orange1.1g001264m	DEAD-box ATP-dependent RNA helicase 42	4	3639	3662	Cleavage
scaffold00279:132889-132912	orange1.1g001264m	DEAD-box ATP-dependent RNA helicase 42	4	3639	3662	Cleavage
scaffold00279:132889-132912	orange1.1g001264m	DEAD-box ATP-dependent RNA helicase 42	4	3639	3662	Cleavage
scaffold00306:26919-26942	orange1.1g001264m	DEAD-box ATP-dependent RNA helicase 42	4	3639	3662	Cleavage
scaffold00306:26919-26942	orange1.1g001264m	DEAD-box ATP-dependent RNA helicase 42	4	3639	3662	Cleavage
scaffold00306:26919-26942	orange1.1g001264m	DEAD-box ATP-dependent RNA helicase 42	4	3639	3662	Cleavage
scaffold00306:26919-26942	orange1.1g001264m	DEAD-box ATP-dependent RNA helicase 42	4	3639	3662	Cleavage
scaffold00306:26919-26942	orange1.1g001264m	DEAD-box ATP-dependent RNA helicase 42	4	3639	3662	Cleavage
scaffold00785:35756-35779	orange1.1g001264m	DEAD-box ATP-dependent RNA helicase 42	4	3639	3662	Cleavage
scaffold00785:35756-35779	orange1.1g001264m	DEAD-box ATP-dependent RNA helicase 42	4	3639	3662	Cleavage
scaffold00785:35756-35779	orange1.1g001264m	DEAD-box ATP-dependent RNA helicase 42	4	3639	3662	Cleavage
scaffold00785:35756-35779	orange1.1g001264m	DEAD-box ATP-dependent RNA helicase 42	4	3639	3662	Cleavage
scaffold00785:35756-35779	orange1.1g001264m	DEAD-box ATP-dependent RNA helicase 42	4	3639	3662	Cleavage
scaffold00995:30172-30195	orange1.1g001264m	DEAD-box ATP-dependent RNA helicase 42	4	3639	3662	Cleavage
scaffold00995:30172-30195	orange1.1g001264m	DEAD-box ATP-dependent RNA helicase 42	4	3639	3662	Cleavage
scaffold00995:30172-30195	orange1.1g001264m	DEAD-box ATP-dependent RNA helicase 42	4	3639	3662	Cleavage
scaffold00995:30172-30195	orange1.1g001264m	DEAD-box ATP-dependent RNA helicase 42	4	3639	3662	Cleavage
scaffold00995:30172-30195	orange1.1g001264m	DEAD-box ATP-dependent RNA helicase 42	4	3639	3662	Cleavage
scaffold03688:393-416	orange1.1g001264m	DEAD-box ATP-dependent RNA helicase 42	4	3639	3662	Cleavage
scaffold03688:393-416	orange1.1g001264m	DEAD-box ATP-dependent RNA helicase 42	4	3639	3662	Cleavage
scaffold03688:393-416	orange1.1g001264m	DEAD-box ATP-dependent RNA helicase 42	4	3639	3662	Cleavage
scaffold03688:393-416	orange1.1g001264m	DEAD-box ATP-dependent RNA helicase 42	4	3639	3662	Cleavage
scaffold03688:393-416	orange1.1g001264m	DEAD-box ATP-dependent RNA helicase 42	4	3639	3662	Cleavage
scaffold00279:132889-132912	orange1.1g001264m	DEAD-box ATP-dependent RNA helicase 42	5	1304	1327	Cleavage
scaffold00279:132889-132912	orange1.1g001264m	DEAD-box ATP-dependent RNA helicase 42	5	1304	1327	Cleavage
scaffold00279:132889-132912	orange1.1g001264m	DEAD-box ATP-dependent RNA helicase 42	5	1304	1327	Cleavage
scaffold00279:132889-132912	orange1.1g001264m	DEAD-box ATP-dependent RNA helicase 42	5	1304	1327	Cleavage
scaffold00279:132889-132912	orange1.1g001264m	DEAD-box ATP-dependent RNA helicase 42	5	1304	1327	Cleavage
scaffold00306:26919-26942	orange1.1g001264m	DEAD-box ATP-dependent RNA helicase 42	5	1304	1327	Cleavage
scaffold00306:26919-26942	orange1.1g001264m	DEAD-box ATP-dependent RNA helicase 42	5	1304	1327	Cleavage
scaffold00306:26919-26942	orange1.1g001264m	DEAD-box ATP-dependent RNA helicase 42	5	1304	1327	Cleavage
scaffold00306:26919-26942	orange1.1g001264m	DEAD-box ATP-dependent RNA helicase 42	5	1304	1327	Cleavage
scaffold00306:26919-26942	orange1.1g001264m	DEAD-box ATP-dependent RNA helicase 42	5	1304	1327	Cleavage
scaffold00785:35756-35779	orange1.1g001264m	DEAD-box ATP-dependent RNA helicase 42	5	1304	1327	Cleavage
scaffold00785:35756-35779	orange1.1g001264m	DEAD-box ATP-dependent RNA helicase 42	5	1304	1327	Cleavage
scaffold00785:35756-35779	orange1.1g001264m	DEAD-box ATP-dependent RNA helicase 42	5	1304	1327	Cleavage
scaffold00785:35756-35779	orange1.1g001264m	DEAD-box ATP-dependent RNA helicase 42	5	1304	1327	Cleavage
scaffold00785:35756-35779	orange1.1g001264m	DEAD-box ATP-dependent RNA helicase 42	5	1304	1327	Cleavage
scaffold00995:30172-30195	orange1.1g001264m	DEAD-box ATP-dependent RNA helicase 42	5	1304	1327	Cleavage
scaffold00995:30172-30195	orange1.1g001264m	DEAD-box ATP-dependent RNA helicase 42	5	1304	1327	Cleavage
scaffold00995:30172-30195	orange1.1g001264m	DEAD-box ATP-dependent RNA helicase 42	5	1304	1327	Cleavage
scaffold00995:30172-30195	orange1.1g001264m	DEAD-box ATP-dependent RNA helicase 42	5	1304	1327	Cleavage
scaffold00995:30172-30195	orange1.1g001264m	DEAD-box ATP-dependent RNA helicase 42	5	1304	1327	Cleavage
scaffold03688:393-416	orange1.1g001264m	DEAD-box ATP-dependent RNA helicase 42	5	1304	1327	Cleavage
scaffold03688:393-416	orange1.1g001264m	DEAD-box ATP-dependent RNA helicase 42	5	1304	1327	Cleavage
scaffold03688:393-416	orange1.1g001264m	DEAD-box ATP-dependent RNA helicase 42	5	1304	1327	Cleavage
scaffold03688:393-416	orange1.1g001264m	DEAD-box ATP-dependent RNA helicase 42	5	1304	1327	Cleavage
scaffold03688:393-416	orange1.1g001264m	DEAD-box ATP-dependent RNA helicase 42	5	1304	1327	Cleavage
scaffold00113:18442-18465	orange1.1g001266m	protein BREAST CANCER SUSCEPTIBILITY 2 homolog B-like	2.5	2751	2774	Cleavage
scaffold00113:18442-18465	orange1.1g001266m	protein BREAST CANCER SUSCEPTIBILITY 2 homolog B-like	2.5	2751	2774	Cleavage
scaffold00113:18442-18465	orange1.1g001266m	protein BREAST CANCER SUSCEPTIBILITY 2 homolog B-like	2.5	2751	2774	Cleavage
scaffold00282:103092-103115	orange1.1g001266m	protein BREAST CANCER SUSCEPTIBILITY 2 homolog B-like	2.5	2751	2774	Cleavage
scaffold00282:103092-103115	orange1.1g001266m	protein BREAST CANCER SUSCEPTIBILITY 2 homolog B-like	2.5	2751	2774	Cleavage
scaffold00282:103092-103115	orange1.1g001266m	protein BREAST CANCER SUSCEPTIBILITY 2 homolog B-like	2.5	2751	2774	Cleavage
scaffold00261:14028-14051	orange1.1g001274m	leucine-rich repeat receptor-like serine/threonine-protein kinase At1g17230	2.5	1888	1907	Cleavage
scaffold03395:2132-2154	orange1.1g001274m	leucine-rich repeat receptor-like serine/threonine-protein kinase At1g17230	2.5	2168	2190	Cleavage
scaffold03395:2132-2154	orange1.1g001274m	leucine-rich repeat receptor-like serine/threonine-protein kinase At1g17230	2.5	2168	2190	Cleavage
scaffold03395:2132-2154	orange1.1g001274m	leucine-rich repeat receptor-like serine/threonine-protein kinase At1g17230	2.5	2168	2190	Cleavage
scaffold00045:734000-734023	orange1.1g001297m	kinesin-like protein KIN-7D, mitochondrial isoform X1	4.5	257	280	Cleavage
scaffold00045:734000-734023	orange1.1g001297m	kinesin-like protein KIN-7D, mitochondrial isoform X1	4.5	257	280	Cleavage
scaffold00271:176058-176081	orange1.1g001315m	squamosa promoter-binding-like protein 14	3	4150	4173	Cleavage
scaffold00271:176058-176081	orange1.1g001315m	squamosa promoter-binding-like protein 14	3	4150	4173	Cleavage
scaffold00271:176058-176081	orange1.1g001315m	squamosa promoter-binding-like protein 14	3	4150	4173	Cleavage
scaffold00271:176058-176081	orange1.1g001315m	squamosa promoter-binding-like protein 14	3	4150	4173	Cleavage
scaffold00045:734000-734023	orange1.1g001316m	kinesin-like protein KIN-7D, mitochondrial isoform X1	4.5	257	280	Cleavage
scaffold00045:734000-734023	orange1.1g001316m	kinesin-like protein KIN-7D, mitochondrial isoform X1	4.5	257	280	Cleavage
scaffold00271:176058-176081	orange1.1g001317m	squamosa promoter-binding-like protein 14	3	4516	4539	Cleavage
scaffold00271:176058-176081	orange1.1g001317m	squamosa promoter-binding-like protein 14	3	4516	4539	Cleavage
scaffold00271:176058-176081	orange1.1g001317m	squamosa promoter-binding-like protein 14	3	4516	4539	Cleavage
scaffold00271:176058-176081	orange1.1g001317m	squamosa promoter-binding-like protein 14	3	4516	4539	Cleavage
scaffold00045:734000-734023	orange1.1g001324m	kinesin-like protein KIN-7D, mitochondrial isoform X1	4.5	257	280	Cleavage
scaffold00045:734000-734023	orange1.1g001324m	kinesin-like protein KIN-7D, mitochondrial isoform X1	4.5	257	280	Cleavage
scaffold00140:145105-145128	orange1.1g001328m	structural maintenance of chromosomes protein 3	3	3468	3491	Cleavage
scaffold00140:145105-145128	orange1.1g001328m	structural maintenance of chromosomes protein 3	3	3471	3491	Cleavage
scaffold00140:145105-145128	orange1.1g001328m	structural maintenance of chromosomes protein 3	3	3468	3491	Cleavage
scaffold00030:852845-852865	orange1.1g001330m	histidine kinase CKI1-like	1	1394	1414	Cleavage
scaffold00030:852845-852865	orange1.1g001330m	histidine kinase CKI1-like	1	1394	1414	Cleavage
scaffold00030:852845-852865	orange1.1g001330m	histidine kinase CKI1-like	1	1394	1414	Cleavage
scaffold00030:852845-852865	orange1.1g001330m	histidine kinase CKI1-like	1	1394	1414	Cleavage
scaffold00030:852845-852865	orange1.1g001330m	histidine kinase CKI1-like	1	1394	1414	Cleavage
scaffold00030:852845-852865	orange1.1g001330m	histidine kinase CKI1-like	1	1394	1414	Cleavage
scaffold00030:852845-852865	orange1.1g001330m	histidine kinase CKI1-like	1	1394	1414	Cleavage
scaffold00051:222674-222694	orange1.1g001330m	histidine kinase CKI1-like	1	1394	1414	Cleavage
scaffold00051:222674-222694	orange1.1g001330m	histidine kinase CKI1-like	1	1394	1414	Cleavage
scaffold00051:222674-222694	orange1.1g001330m	histidine kinase CKI1-like	1	1394	1414	Cleavage
scaffold00051:222674-222694	orange1.1g001330m	histidine kinase CKI1-like	1	1394	1414	Cleavage
scaffold00051:222674-222694	orange1.1g001330m	histidine kinase CKI1-like	1	1394	1414	Cleavage
scaffold00051:222674-222694	orange1.1g001330m	histidine kinase CKI1-like	1	1394	1414	Cleavage
scaffold00051:222674-222694	orange1.1g001330m	histidine kinase CKI1-like	1	1394	1414	Cleavage
scaffold00565:35990-36010	orange1.1g001330m	histidine kinase CKI1-like	1	1394	1414	Cleavage
scaffold00565:35990-36010	orange1.1g001330m	histidine kinase CKI1-like	1	1394	1414	Cleavage
scaffold00565:35990-36010	orange1.1g001330m	histidine kinase CKI1-like	1	1394	1414	Cleavage
scaffold00565:35990-36010	orange1.1g001330m	histidine kinase CKI1-like	1	1394	1414	Cleavage
scaffold00565:35990-36010	orange1.1g001330m	histidine kinase CKI1-like	1	1394	1414	Cleavage
scaffold00565:35990-36010	orange1.1g001330m	histidine kinase CKI1-like	1	1394	1414	Cleavage
scaffold00565:35990-36010	orange1.1g001330m	histidine kinase CKI1-like	1	1394	1414	Cleavage
scaffold00206:152372-152395	orange1.1g001330m	histidine kinase CKI1-like	4	2837	2860	Cleavage
scaffold00206:152372-152395	orange1.1g001330m	histidine kinase CKI1-like	4	2837	2860	Cleavage
scaffold00206:152372-152395	orange1.1g001330m	histidine kinase CKI1-like	4	2837	2860	Cleavage
scaffold00206:152372-152395	orange1.1g001330m	histidine kinase CKI1-like	4	2837	2860	Cleavage
scaffold00206:152372-152395	orange1.1g001330m	histidine kinase CKI1-like	4	2837	2860	Cleavage
scaffold00030:852845-852865	orange1.1g001330m	histidine kinase CKI1-like	4.5	5330	5350	Cleavage
scaffold00030:852845-852865	orange1.1g001330m	histidine kinase CKI1-like	4.5	5330	5350	Cleavage
scaffold00030:852845-852865	orange1.1g001330m	histidine kinase CKI1-like	4.5	5330	5350	Cleavage
scaffold00030:852845-852865	orange1.1g001330m	histidine kinase CKI1-like	4.5	5330	5350	Cleavage
scaffold00030:852845-852865	orange1.1g001330m	histidine kinase CKI1-like	4.5	5330	5350	Cleavage
scaffold00030:852845-852865	orange1.1g001330m	histidine kinase CKI1-like	4.5	5330	5350	Cleavage
scaffold00030:852845-852865	orange1.1g001330m	histidine kinase CKI1-like	4.5	5330	5350	Cleavage
scaffold00051:222674-222694	orange1.1g001330m	histidine kinase CKI1-like	4.5	5330	5350	Cleavage
scaffold00051:222674-222694	orange1.1g001330m	histidine kinase CKI1-like	4.5	5330	5350	Cleavage
scaffold00051:222674-222694	orange1.1g001330m	histidine kinase CKI1-like	4.5	5330	5350	Cleavage
scaffold00051:222674-222694	orange1.1g001330m	histidine kinase CKI1-like	4.5	5330	5350	Cleavage
scaffold00051:222674-222694	orange1.1g001330m	histidine kinase CKI1-like	4.5	5330	5350	Cleavage
scaffold00051:222674-222694	orange1.1g001330m	histidine kinase CKI1-like	4.5	5330	5350	Cleavage
scaffold00051:222674-222694	orange1.1g001330m	histidine kinase CKI1-like	4.5	5330	5350	Cleavage
scaffold00565:35990-36010	orange1.1g001330m	histidine kinase CKI1-like	4.5	5330	5350	Cleavage
scaffold00565:35990-36010	orange1.1g001330m	histidine kinase CKI1-like	4.5	5330	5350	Cleavage
scaffold00565:35990-36010	orange1.1g001330m	histidine kinase CKI1-like	4.5	5330	5350	Cleavage
scaffold00565:35990-36010	orange1.1g001330m	histidine kinase CKI1-like	4.5	5330	5350	Cleavage
scaffold00565:35990-36010	orange1.1g001330m	histidine kinase CKI1-like	4.5	5330	5350	Cleavage
scaffold00565:35990-36010	orange1.1g001330m	histidine kinase CKI1-like	4.5	5330	5350	Cleavage
scaffold00565:35990-36010	orange1.1g001330m	histidine kinase CKI1-like	4.5	5330	5350	Cleavage
scaffold00206:152372-152395	orange1.1g001330m	histidine kinase CKI1-like	5	1274	1297	Cleavage
scaffold00206:152372-152395	orange1.1g001330m	histidine kinase CKI1-like	5	1274	1297	Cleavage
scaffold00206:152372-152395	orange1.1g001330m	histidine kinase CKI1-like	5	1274	1297	Cleavage
scaffold00206:152372-152395	orange1.1g001330m	histidine kinase CKI1-like	5	1274	1297	Cleavage
scaffold00206:152372-152395	orange1.1g001330m	histidine kinase CKI1-like	5	1274	1297	Cleavage
scaffold02946:7489-7509	orange1.1g001332m	T-box transcription factor TBX5, putative isoform 1	3.5	117	137	Cleavage
scaffold02946:7489-7509	orange1.1g001332m	T-box transcription factor TBX5, putative isoform 1	3.5	117	137	Cleavage
scaffold00003:4137662-4137685	orange1.1g001333m	alpha-glucan water dikinase 2 isoform X1	5	758	781	Cleavage
scaffold00003:4137662-4137685	orange1.1g001333m	alpha-glucan water dikinase 2 isoform X1	5	758	781	Cleavage
scaffold00003:4137662-4137685	orange1.1g001333m	alpha-glucan water dikinase 2 isoform X1	5	758	781	Cleavage
scaffold00003:4137662-4137685	orange1.1g001333m	alpha-glucan water dikinase 2 isoform X1	5	758	781	Cleavage
scaffold00003:4137662-4137685	orange1.1g001333m	alpha-glucan water dikinase 2 isoform X1	5	758	781	Cleavage
scaffold00441:72654-72677	orange1.1g001336m	topless-related protein 4	3	121	140	Translation
scaffold00083:368769-368792	orange1.1g001337m	protein CHROMATIN REMODELING 20 isoform X1	2	7152	7175	Cleavage
scaffold00083:368769-368792	orange1.1g001337m	protein CHROMATIN REMODELING 20 isoform X1	2	7152	7175	Cleavage
scaffold00083:368769-368792	orange1.1g001337m	protein CHROMATIN REMODELING 20 isoform X1	2	7152	7175	Cleavage
scaffold00083:368769-368792	orange1.1g001337m	protein CHROMATIN REMODELING 20 isoform X1	2	7152	7175	Cleavage
scaffold00045:734000-734023	orange1.1g001340m	kinesin-like protein KIN-7D, mitochondrial isoform X1	4.5	257	280	Cleavage
scaffold00045:734000-734023	orange1.1g001340m	kinesin-like protein KIN-7D, mitochondrial isoform X1	4.5	257	280	Cleavage
scaffold00718:62426-62447	orange1.1g001347m	regulator of nonsense transcripts 1 homolog	2	3639	3660	Cleavage
scaffold00718:62426-62447	orange1.1g001347m	regulator of nonsense transcripts 1 homolog	2	3639	3660	Cleavage
scaffold00718:62426-62447	orange1.1g001347m	regulator of nonsense transcripts 1 homolog	2	3639	3660	Cleavage
scaffold00718:62426-62447	orange1.1g001347m	regulator of nonsense transcripts 1 homolog	2	3639	3660	Cleavage
scaffold00718:62426-62447	orange1.1g001347m	regulator of nonsense transcripts 1 homolog	2	3639	3660	Cleavage
scaffold00718:62426-62447	orange1.1g001347m	regulator of nonsense transcripts 1 homolog	2	3639	3660	Cleavage
scaffold02255:9719-9742	orange1.1g001366m	protein SPA1-RELATED 2	3.5	2962	2985	Translation
scaffold00229:179600-179623	orange1.1g001371m	ABC transporter B family member 11 isoform X1	5	340	363	Cleavage
scaffold00229:179600-179623	orange1.1g001371m	ABC transporter B family member 11 isoform X1	5	340	363	Cleavage
scaffold00229:179600-179623	orange1.1g001371m	ABC transporter B family member 11 isoform X1	5	340	363	Cleavage
scaffold00229:179600-179623	orange1.1g001371m	ABC transporter B family member 11 isoform X1	5	340	363	Cleavage
scaffold00229:179600-179623	orange1.1g001371m	ABC transporter B family member 11 isoform X1	5	340	363	Cleavage
scaffold00215:230542-230562	orange1.1g001384m	probable LRR receptor-like serine/threonine-protein kinase At1g74360	3	348	368	Cleavage
scaffold00215:230542-230562	orange1.1g001384m	probable LRR receptor-like serine/threonine-protein kinase At1g74360	3	348	368	Cleavage
scaffold00215:230542-230562	orange1.1g001384m	probable LRR receptor-like serine/threonine-protein kinase At1g74360	3	348	368	Cleavage
scaffold00215:230542-230562	orange1.1g001384m	probable LRR receptor-like serine/threonine-protein kinase At1g74360	3	348	368	Cleavage
scaffold00215:230542-230562	orange1.1g001384m	probable LRR receptor-like serine/threonine-protein kinase At1g74360	3	348	368	Cleavage
scaffold00260:197997-198017	orange1.1g001384m	probable LRR receptor-like serine/threonine-protein kinase At1g74360	3	348	368	Cleavage
scaffold00260:197997-198017	orange1.1g001384m	probable LRR receptor-like serine/threonine-protein kinase At1g74360	3	348	368	Cleavage
scaffold00260:197997-198017	orange1.1g001384m	probable LRR receptor-like serine/threonine-protein kinase At1g74360	3	348	368	Cleavage
scaffold00260:197997-198017	orange1.1g001384m	probable LRR receptor-like serine/threonine-protein kinase At1g74360	3	348	368	Cleavage
scaffold00260:197997-198017	orange1.1g001384m	probable LRR receptor-like serine/threonine-protein kinase At1g74360	3	348	368	Cleavage
scaffold00781:39543-39566	orange1.1g001413m	cellulose synthase A catalytic subunit 3 [UDP-forming]	2	2176	2194	Cleavage
scaffold00781:39543-39566	orange1.1g001413m	cellulose synthase A catalytic subunit 3 [UDP-forming]	2	2171	2194	Cleavage
scaffold02946:7489-7509	orange1.1g001418m	T-box transcription factor TBX5, putative isoform 1	3.5	117	137	Cleavage
scaffold02946:7489-7509	orange1.1g001418m	T-box transcription factor TBX5, putative isoform 1	3.5	117	137	Cleavage
scaffold00032:617043-617063	orange1.1g001419m	TNF receptor-associated factor homolog 1b isoform X1	3	2151	2171	Cleavage
scaffold00032:617043-617063	orange1.1g001419m	TNF receptor-associated factor homolog 1b isoform X1	3	2151	2171	Cleavage
scaffold00032:617043-617063	orange1.1g001419m	TNF receptor-associated factor homolog 1b isoform X1	3	2151	2171	Cleavage
scaffold00032:617043-617063	orange1.1g001419m	TNF receptor-associated factor homolog 1b isoform X1	3	2151	2171	Cleavage
scaffold00032:617043-617063	orange1.1g001419m	TNF receptor-associated factor homolog 1b isoform X1	3	2151	2171	Cleavage
scaffold00032:617043-617063	orange1.1g001419m	TNF receptor-associated factor homolog 1b isoform X1	3	2151	2171	Cleavage
scaffold00032:617043-617063	orange1.1g001419m	TNF receptor-associated factor homolog 1b isoform X1	3	2151	2171	Cleavage
scaffold00781:39543-39566	orange1.1g001420m	cellulose synthase A catalytic subunit 3 [UDP-forming]	2	2143	2166	Cleavage
scaffold00781:39543-39566	orange1.1g001420m	cellulose synthase A catalytic subunit 3 [UDP-forming]	2	2148	2166	Cleavage
scaffold00781:39543-39566	orange1.1g001421m	cellulose synthase A catalytic subunit 3 [UDP-forming]	2	2673	2691	Cleavage
scaffold00781:39543-39566	orange1.1g001422m	cellulose synthase A catalytic subunit 3 [UDP-forming]	2	2112	2135	Cleavage
scaffold00781:39543-39566	orange1.1g001422m	cellulose synthase A catalytic subunit 3 [UDP-forming]	2	2117	2135	Cleavage
scaffold00781:39543-39566	orange1.1g001424m	cellulose synthase A catalytic subunit 3 [UDP-forming]	2	2298	2321	Cleavage
scaffold00781:39543-39566	orange1.1g001424m	cellulose synthase A catalytic subunit 3 [UDP-forming]	2	2303	2321	Cleavage
scaffold00612:88773-88796	orange1.1g001425m	homeobox protein LUMINIDEPENDENS	5	231	255	Translation
scaffold00612:88773-88796	orange1.1g001425m	homeobox protein LUMINIDEPENDENS	5	231	255	Translation
scaffold00612:88773-88796	orange1.1g001425m	homeobox protein LUMINIDEPENDENS	5	231	255	Translation
scaffold00612:88773-88796	orange1.1g001425m	homeobox protein LUMINIDEPENDENS	5	231	255	Translation
scaffold00612:88773-88796	orange1.1g001425m	homeobox protein LUMINIDEPENDENS	5	231	255	Translation
scaffold00612:88773-88796	orange1.1g001425m	homeobox protein LUMINIDEPENDENS	5	231	255	Translation
scaffold03080:9261-9284	orange1.1g001425m	homeobox protein LUMINIDEPENDENS	5	231	255	Translation
scaffold03080:9261-9284	orange1.1g001425m	homeobox protein LUMINIDEPENDENS	5	231	255	Translation
scaffold03080:9261-9284	orange1.1g001425m	homeobox protein LUMINIDEPENDENS	5	231	255	Translation
scaffold03080:9261-9284	orange1.1g001425m	homeobox protein LUMINIDEPENDENS	5	231	255	Translation
scaffold03080:9261-9284	orange1.1g001425m	homeobox protein LUMINIDEPENDENS	5	231	255	Translation
scaffold03080:9261-9284	orange1.1g001425m	homeobox protein LUMINIDEPENDENS	5	231	255	Translation
scaffold00781:39543-39566	orange1.1g001427m	cellulose synthase A catalytic subunit 3 [UDP-forming]	2	2283	2306	Cleavage
scaffold00781:39543-39566	orange1.1g001427m	cellulose synthase A catalytic subunit 3 [UDP-forming]	2	2288	2306	Cleavage
scaffold00781:39543-39566	orange1.1g001430m	cellulose synthase A catalytic subunit 3 [UDP-forming]	2	2277	2295	Cleavage
scaffold00781:39543-39566	orange1.1g001430m	cellulose synthase A catalytic subunit 3 [UDP-forming]	2	2272	2295	Cleavage
scaffold00781:39543-39566	orange1.1g001431m	cellulose synthase A catalytic subunit 3 [UDP-forming]	2	2234	2257	Cleavage
scaffold00781:39543-39566	orange1.1g001431m	cellulose synthase A catalytic subunit 3 [UDP-forming]	2	2239	2257	Cleavage
scaffold00017:1757107-1757127	orange1.1g001434m	probable leucine-rich repeat receptor-like protein kinase At2g33170	4	3496	3516	Cleavage
scaffold00017:1757107-1757127	orange1.1g001434m	probable leucine-rich repeat receptor-like protein kinase At2g33170	4	3496	3516	Cleavage
scaffold00017:1757107-1757127	orange1.1g001434m	probable leucine-rich repeat receptor-like protein kinase At2g33170	4	3496	3516	Cleavage
scaffold00224:186019-186042	orange1.1g001437m	THO complex subunit 2	5	35	58	Cleavage
scaffold00224:186019-186042	orange1.1g001437m	THO complex subunit 2	5	35	58	Cleavage
scaffold00224:186019-186042	orange1.1g001437m	THO complex subunit 2	5	35	58	Cleavage
scaffold00224:186019-186042	orange1.1g001437m	THO complex subunit 2	5	35	58	Cleavage
scaffold00022:586703-586723	orange1.1g001438m	ABC transporter B family member 2-like	3.5	1529	1548	Cleavage
scaffold00022:586703-586723	orange1.1g001438m	ABC transporter B family member 2-like	3.5	1529	1548	Cleavage
scaffold00528:47991-48014	orange1.1g001449m	Serine/threonine protein kinase, putative isoform 1	3	1747	1770	Cleavage
scaffold00528:47991-48014	orange1.1g001449m	Serine/threonine protein kinase, putative isoform 1	3	1747	1770	Cleavage
scaffold00528:47991-48014	orange1.1g001449m	Serine/threonine protein kinase, putative isoform 1	3	1747	1770	Cleavage
scaffold00271:176058-176081	orange1.1g001453m	squamosa promoter-binding-like protein 14	3	4078	4101	Cleavage
scaffold00271:176058-176081	orange1.1g001453m	squamosa promoter-binding-like protein 14	3	4078	4101	Cleavage
scaffold00271:176058-176081	orange1.1g001453m	squamosa promoter-binding-like protein 14	3	4078	4101	Cleavage
scaffold00271:176058-176081	orange1.1g001453m	squamosa promoter-binding-like protein 14	3	4078	4101	Cleavage
scaffold00260:227604-227627	orange1.1g001458m	TMV resistance protein N-like	2	1761	1784	Cleavage
scaffold00260:227604-227627	orange1.1g001458m	TMV resistance protein N-like	2	1761	1784	Cleavage
scaffold00260:227604-227627	orange1.1g001458m	TMV resistance protein N-like	2	1761	1784	Cleavage
scaffold00260:227604-227627	orange1.1g001458m	TMV resistance protein N-like	2	1761	1784	Cleavage
scaffold00260:227604-227627	orange1.1g001458m	TMV resistance protein N-like	2	1761	1784	Cleavage
scaffold00260:227604-227627	orange1.1g001458m	TMV resistance protein N-like	2	1761	1784	Cleavage
scaffold00260:227604-227627	orange1.1g001458m	TMV resistance protein N-like	2	1761	1784	Cleavage
scaffold01071:26247-26270	orange1.1g001458m	TMV resistance protein N-like	2	1761	1784	Cleavage
scaffold01071:26247-26270	orange1.1g001458m	TMV resistance protein N-like	2	1761	1784	Cleavage
scaffold01071:26247-26270	orange1.1g001458m	TMV resistance protein N-like	2	1761	1784	Cleavage
scaffold01071:26247-26270	orange1.1g001458m	TMV resistance protein N-like	2	1761	1784	Cleavage
scaffold01071:26247-26270	orange1.1g001458m	TMV resistance protein N-like	2	1761	1784	Cleavage
scaffold01071:26247-26270	orange1.1g001458m	TMV resistance protein N-like	2	1761	1784	Cleavage
scaffold01071:26247-26270	orange1.1g001458m	TMV resistance protein N-like	2	1761	1784	Cleavage
scaffold00029:1009885-1009908	orange1.1g001468m	FACT complex subunit SPT16-like	4.5	1844	1867	Cleavage
scaffold00029:1009885-1009908	orange1.1g001468m	FACT complex subunit SPT16-like	4.5	1844	1867	Cleavage
scaffold00029:1009885-1009908	orange1.1g001468m	FACT complex subunit SPT16-like	4.5	1844	1867	Cleavage
scaffold00029:1009885-1009908	orange1.1g001468m	FACT complex subunit SPT16-like	4.5	1844	1867	Cleavage
scaffold00029:1009885-1009908	orange1.1g001468m	FACT complex subunit SPT16-like	4.5	1844	1867	Cleavage
scaffold00004:780122-780145	orange1.1g001475m	E3 ubiquitin-protein ligase SHPRH	4.5	4134	4157	Cleavage
scaffold00004:780122-780145	orange1.1g001475m	E3 ubiquitin-protein ligase SHPRH	4.5	4134	4157	Cleavage
scaffold00004:780122-780145	orange1.1g001475m	E3 ubiquitin-protein ligase SHPRH	4.5	4134	4157	Cleavage
scaffold00004:780122-780145	orange1.1g001475m	E3 ubiquitin-protein ligase SHPRH	4.5	4134	4157	Cleavage
scaffold00004:780122-780145	orange1.1g001475m	E3 ubiquitin-protein ligase SHPRH	4.5	4134	4157	Cleavage
scaffold00160:209201-209224	orange1.1g001478m	PHD_2 domain-containing protein/zf-HC5HC2H_2 domain-containing protein	3	1660	1679	Cleavage
scaffold00270:89907-89930	orange1.1g001483m	serine/threonine-protein kinase pakA isoform X3	3.5	2862	2885	Cleavage
scaffold00270:89907-89930	orange1.1g001483m	serine/threonine-protein kinase pakA isoform X3	3.5	2862	2885	Cleavage
scaffold00270:89907-89930	orange1.1g001483m	serine/threonine-protein kinase pakA isoform X3	3.5	2862	2885	Cleavage
scaffold00718:62426-62447	orange1.1g001501m	regulator of nonsense transcripts 1 homolog	2	3475	3496	Cleavage
scaffold00718:62426-62447	orange1.1g001501m	regulator of nonsense transcripts 1 homolog	2	3475	3496	Cleavage
scaffold00718:62426-62447	orange1.1g001501m	regulator of nonsense transcripts 1 homolog	2	3475	3496	Cleavage
scaffold00718:62426-62447	orange1.1g001501m	regulator of nonsense transcripts 1 homolog	2	3475	3496	Cleavage
scaffold00718:62426-62447	orange1.1g001501m	regulator of nonsense transcripts 1 homolog	2	3475	3496	Cleavage
scaffold00718:62426-62447	orange1.1g001501m	regulator of nonsense transcripts 1 homolog	2	3475	3496	Cleavage
scaffold00076:454614-454634G	orange1.1g001504m	PH, RCC1 and FYVE domains-containing protein 1-like	3.5	1350	1369	Cleavage
scaffold00160:209201-209224	orange1.1g001516m	PHD_2 domain-containing protein/zf-HC5HC2H_2 domain-containing protein	3	1660	1679	Cleavage
scaffold00567:100732-100755	orange1.1g001520m	phosphatidate phosphatase PAH2-like isoform X1	3.5	1250	1273	Cleavage
scaffold00567:100732-100755	orange1.1g001520m	phosphatidate phosphatase PAH2-like isoform X1	3.5	1250	1273	Cleavage
scaffold00567:100732-100755	orange1.1g001520m	phosphatidate phosphatase PAH2-like isoform X1	3.5	1250	1273	Cleavage
scaffold00567:100732-100755	orange1.1g001520m	phosphatidate phosphatase PAH2-like isoform X1	3.5	1250	1273	Cleavage
scaffold00567:100732-100755	orange1.1g001520m	phosphatidate phosphatase PAH2-like isoform X1	3.5	1250	1273	Cleavage
scaffold00567:100732-100755	orange1.1g001520m	phosphatidate phosphatase PAH2-like isoform X1	3.5	1250	1273	Cleavage
scaffold00567:100732-100755	orange1.1g001520m	phosphatidate phosphatase PAH2-like isoform X1	3.5	1250	1273	Cleavage
scaffold00567:100732-100755	orange1.1g001520m	phosphatidate phosphatase PAH2-like isoform X1	3.5	1250	1273	Cleavage
scaffold00760:22608-22631	orange1.1g001520m	phosphatidate phosphatase PAH2-like isoform X1	3.5	3632	3655	Translation
scaffold00760:22608-22631	orange1.1g001520m	phosphatidate phosphatase PAH2-like isoform X1	3.5	3632	3655	Translation
scaffold00760:22608-22631	orange1.1g001520m	phosphatidate phosphatase PAH2-like isoform X1	3.5	3632	3655	Translation
scaffold00760:22608-22631	orange1.1g001520m	phosphatidate phosphatase PAH2-like isoform X1	3.5	3632	3655	Translation
scaffold00331:45838-45861	orange1.1g001522m	FRIGIDA-like protein 5 isoform X2	3	1105	1128	Cleavage
scaffold00331:45838-45861	orange1.1g001522m	FRIGIDA-like protein 5 isoform X2	3	1105	1128	Cleavage
scaffold00331:45838-45861	orange1.1g001522m	FRIGIDA-like protein 5 isoform X2	3	1105	1128	Cleavage
scaffold00331:45838-45861	orange1.1g001522m	FRIGIDA-like protein 5 isoform X2	3	1105	1128	Cleavage
scaffold00004:780122-780145	orange1.1g001537m	phosphoenolpyruvate carboxylase 4	2.5	3351	3374	Cleavage
scaffold00004:780122-780145	orange1.1g001537m	phosphoenolpyruvate carboxylase 4	2.5	3351	3374	Cleavage
scaffold00004:780122-780145	orange1.1g001537m	phosphoenolpyruvate carboxylase 4	2.5	3351	3374	Cleavage
scaffold00004:780122-780145	orange1.1g001537m	phosphoenolpyruvate carboxylase 4	2.5	3351	3374	Cleavage
scaffold00004:780122-780145	orange1.1g001537m	phosphoenolpyruvate carboxylase 4	2.5	3351	3374	Cleavage
scaffold00587:26303-26326	orange1.1g001544m	receptor kinase-like protein Xa21 isoform X1	4	2323	2346	Translation
scaffold00587:26303-26326	orange1.1g001544m	receptor kinase-like protein Xa21 isoform X1	4	2323	2346	Translation
scaffold00808:6531-6554	orange1.1g001544m	receptor kinase-like protein Xa21 isoform X1	4	2323	2346	Translation
scaffold00808:6531-6554	orange1.1g001544m	receptor kinase-like protein Xa21 isoform X1	4	2323	2346	Translation
scaffold00978:18557-18580	orange1.1g001544m	receptor kinase-like protein Xa21 isoform X1	4	2323	2346	Translation
scaffold00978:18557-18580	orange1.1g001544m	receptor kinase-like protein Xa21 isoform X1	4	2323	2346	Translation
scaffold02255:9719-9742	orange1.1g001548m	protein SPA1-RELATED 2	3.5	2962	2985	Translation
scaffold00567:100732-100755	orange1.1g001551m	phosphatidate phosphatase PAH2-like isoform X1	3.5	1250	1273	Cleavage
scaffold00567:100732-100755	orange1.1g001551m	phosphatidate phosphatase PAH2-like isoform X1	3.5	1250	1273	Cleavage
scaffold00567:100732-100755	orange1.1g001551m	phosphatidate phosphatase PAH2-like isoform X1	3.5	1250	1273	Cleavage
scaffold00567:100732-100755	orange1.1g001551m	phosphatidate phosphatase PAH2-like isoform X1	3.5	1250	1273	Cleavage
scaffold00567:100732-100755	orange1.1g001551m	phosphatidate phosphatase PAH2-like isoform X1	3.5	1250	1273	Cleavage
scaffold00567:100732-100755	orange1.1g001551m	phosphatidate phosphatase PAH2-like isoform X1	3.5	1250	1273	Cleavage
scaffold00567:100732-100755	orange1.1g001551m	phosphatidate phosphatase PAH2-like isoform X1	3.5	1250	1273	Cleavage
scaffold00567:100732-100755	orange1.1g001551m	phosphatidate phosphatase PAH2-like isoform X1	3.5	1250	1273	Cleavage
scaffold00567:100732-100755	orange1.1g001552m	phosphatidate phosphatase PAH2-like isoform X1	3.5	1250	1273	Cleavage
scaffold00567:100732-100755	orange1.1g001552m	phosphatidate phosphatase PAH2-like isoform X1	3.5	1250	1273	Cleavage
scaffold00567:100732-100755	orange1.1g001552m	phosphatidate phosphatase PAH2-like isoform X1	3.5	1250	1273	Cleavage
scaffold00567:100732-100755	orange1.1g001552m	phosphatidate phosphatase PAH2-like isoform X1	3.5	1250	1273	Cleavage
scaffold00567:100732-100755	orange1.1g001552m	phosphatidate phosphatase PAH2-like isoform X1	3.5	1250	1273	Cleavage
scaffold00567:100732-100755	orange1.1g001552m	phosphatidate phosphatase PAH2-like isoform X1	3.5	1250	1273	Cleavage
scaffold00567:100732-100755	orange1.1g001552m	phosphatidate phosphatase PAH2-like isoform X1	3.5	1250	1273	Cleavage
scaffold00567:100732-100755	orange1.1g001552m	phosphatidate phosphatase PAH2-like isoform X1	3.5	1250	1273	Cleavage
scaffold00353:14522-14545	orange1.1g001561m	phytosulfokine receptor 2	4.5	1513	1536	Cleavage
scaffold00353:14522-14545	orange1.1g001561m	phytosulfokine receptor 2	4.5	1513	1536	Cleavage
scaffold00170:7769-7792	orange1.1g001568m	calcium-transporting ATPase, endoplasmic reticulum-type	4.5	2939	2962	Cleavage
scaffold00170:7769-7792	orange1.1g001568m	calcium-transporting ATPase, endoplasmic reticulum-type	4.5	2939	2962	Cleavage
scaffold00170:7769-7792	orange1.1g001568m	calcium-transporting ATPase, endoplasmic reticulum-type	4.5	2939	2962	Cleavage
scaffold05548:3518-3538	orange1.1g001572m	kinesin-like protein KIN-5B	4.5	386	406	Translation
scaffold05548:3518-3538	orange1.1g001572m	kinesin-like protein KIN-5B	4.5	386	406	Translation
scaffold05548:3518-3538	orange1.1g001572m	kinesin-like protein KIN-5B	4.5	386	406	Translation
scaffold05548:3518-3538	orange1.1g001572m	kinesin-like protein KIN-5B	4.5	386	406	Translation
scaffold00353:14522-14545	orange1.1g001591m	phytosulfokine receptor 2	4.5	1647	1670	Cleavage
scaffold00353:14522-14545	orange1.1g001591m	phytosulfokine receptor 2	4.5	1647	1670	Cleavage
scaffold00068:1424-1444	orange1.1g001594m	FIP1[V]-like protein isoform X1	4	841	861	Cleavage
scaffold00359:74243-74263	orange1.1g001594m	FIP1[V]-like protein isoform X1	4	841	861	Cleavage
scaffold00494:62182-62202	orange1.1g001599m	protein argonaute 1	4	688	708	Translation
scaffold00331:45838-45861	orange1.1g001601m	FRIGIDA-like protein 5 isoform X2	3	1105	1128	Cleavage
scaffold00331:45838-45861	orange1.1g001601m	FRIGIDA-like protein 5 isoform X2	3	1105	1128	Cleavage
scaffold00331:45838-45861	orange1.1g001601m	FRIGIDA-like protein 5 isoform X2	3	1105	1128	Cleavage
scaffold00331:45838-45861	orange1.1g001601m	FRIGIDA-like protein 5 isoform X2	3	1105	1128	Cleavage
scaffold00004:780122-780145	orange1.1g001607m	E3 ubiquitin-protein ligase SHPRH	4.5	3357	3380	Cleavage
scaffold00004:780122-780145	orange1.1g001607m	E3 ubiquitin-protein ligase SHPRH	4.5	3357	3380	Cleavage
scaffold00004:780122-780145	orange1.1g001607m	E3 ubiquitin-protein ligase SHPRH	4.5	3357	3380	Cleavage
scaffold00004:780122-780145	orange1.1g001607m	E3 ubiquitin-protein ligase SHPRH	4.5	3357	3380	Cleavage
scaffold00004:780122-780145	orange1.1g001607m	E3 ubiquitin-protein ligase SHPRH	4.5	3357	3380	Cleavage
scaffold00270:89907-89930	orange1.1g001626m	serine/threonine-protein kinase pakA isoform X3	3.5	2862	2885	Cleavage
scaffold00270:89907-89930	orange1.1g001626m	serine/threonine-protein kinase pakA isoform X3	3.5	2862	2885	Cleavage
scaffold00270:89907-89930	orange1.1g001626m	serine/threonine-protein kinase pakA isoform X3	3.5	2862	2885	Cleavage
scaffold00014:1006814-1006834	orange1.1g001632m	pentatricopeptide repeat-containing protein At5g27270 isoform X1	3	2831	2851	Cleavage
scaffold00014:1006814-1006834	orange1.1g001632m	pentatricopeptide repeat-containing protein At5g27270 isoform X1	3	2831	2851	Cleavage
scaffold00411:68110-68133	orange1.1g001632m	pentatricopeptide repeat-containing protein At5g27270 isoform X1	5	2032	2055	Cleavage
scaffold00194:49229-49252	orange1.1g001637m	pentatricopeptide repeat-containing protein At5g14770, mitochondrial	3	2876	2899	Cleavage
scaffold00194:49229-49252	orange1.1g001637m	pentatricopeptide repeat-containing protein At5g14770, mitochondrial	3	2876	2899	Cleavage
scaffold00194:49229-49252	orange1.1g001637m	pentatricopeptide repeat-containing protein At5g14770, mitochondrial	3	2876	2899	Cleavage
scaffold00194:49229-49252	orange1.1g001637m	pentatricopeptide repeat-containing protein At5g14770, mitochondrial	3	2876	2899	Cleavage
scaffold00231:160147-160170	orange1.1g001643m	T-complex 11	3.5	2497	2520	Translation
scaffold00231:160147-160170	orange1.1g001643m	T-complex 11	3.5	2497	2520	Translation
scaffold00231:160147-160170	orange1.1g001643m	T-complex 11	3.5	2497	2520	Translation
scaffold00213:105504-105527	orange1.1g001643m	T-complex 11	5	1291	1314	Cleavage
scaffold00213:105504-105527	orange1.1g001643m	T-complex 11	5	1291	1314	Cleavage
scaffold00213:105504-105527	orange1.1g001643m	T-complex 11	5	1291	1314	Cleavage
scaffold00016:230713-230736	orange1.1g001664m	kinesin-like protein KIN-4A isoform X1	4.5	3210	3233	Cleavage
scaffold00016:230713-230736	orange1.1g001664m	kinesin-like protein KIN-4A isoform X1	4.5	3210	3233	Cleavage
scaffold00016:230713-230736	orange1.1g001664m	kinesin-like protein KIN-4A isoform X1	4.5	3210	3233	Cleavage
scaffold00016:230713-230736	orange1.1g001664m	kinesin-like protein KIN-4A isoform X1	4.5	3210	3233	Cleavage
scaffold02611:7667-7690	orange1.1g001664m	kinesin-like protein KIN-4A isoform X1	4.5	3210	3233	Cleavage
scaffold02611:7667-7690	orange1.1g001664m	kinesin-like protein KIN-4A isoform X1	4.5	3210	3233	Cleavage
scaffold02611:7667-7690	orange1.1g001664m	kinesin-like protein KIN-4A isoform X1	4.5	3210	3233	Cleavage
scaffold02611:7667-7690	orange1.1g001664m	kinesin-like protein KIN-4A isoform X1	4.5	3210	3233	Cleavage
scaffold00017:212971-212994	orange1.1g001668m	DExH-box ATP-dependent RNA helicase DExH17	2.5	3384	3402	Cleavage
scaffold00017:212971-212994	orange1.1g001668m	DExH-box ATP-dependent RNA helicase DExH17	2.5	3379	3402	Cleavage
scaffold03448:8698-8721	orange1.1g001670m	structural maintenance of chromosomes protein 6B isoform X1	3	232	255	Cleavage
scaffold03448:8698-8721	orange1.1g001670m	structural maintenance of chromosomes protein 6B isoform X1	3	232	255	Cleavage
scaffold03448:8698-8721	orange1.1g001670m	structural maintenance of chromosomes protein 6B isoform X1	3	232	255	Cleavage
scaffold03448:8698-8721	orange1.1g001670m	structural maintenance of chromosomes protein 6B isoform X1	3	232	255	Cleavage
scaffold00003:4137662-4137685	orange1.1g001677m	alpha-glucan water dikinase 2 isoform X1	5	1120	1143	Cleavage
scaffold00003:4137662-4137685	orange1.1g001677m	alpha-glucan water dikinase 2 isoform X1	5	1120	1143	Cleavage
scaffold00003:4137662-4137685	orange1.1g001677m	alpha-glucan water dikinase 2 isoform X1	5	1120	1143	Cleavage
scaffold00003:4137662-4137685	orange1.1g001677m	alpha-glucan water dikinase 2 isoform X1	5	1120	1143	Cleavage
scaffold00003:4137662-4137685	orange1.1g001677m	alpha-glucan water dikinase 2 isoform X1	5	1120	1143	Cleavage
scaffold00528:47991-48014	orange1.1g001678m	Serine/threonine protein kinase, putative isoform 1	3	1747	1770	Cleavage
scaffold00528:47991-48014	orange1.1g001678m	Serine/threonine protein kinase, putative isoform 1	3	1747	1770	Cleavage
scaffold00528:47991-48014	orange1.1g001678m	Serine/threonine protein kinase, putative isoform 1	3	1747	1770	Cleavage
scaffold00376:170707-170729	orange1.1g001694m	auxilin-like protein 1 isoform X1	3	3592	3614	Cleavage
scaffold00376:170707-170729	orange1.1g001694m	auxilin-like protein 1 isoform X1	3	3592	3614	Cleavage
scaffold00376:170707-170729	orange1.1g001694m	auxilin-like protein 1 isoform X1	3	3592	3614	Cleavage
scaffold00376:170707-170729	orange1.1g001694m	auxilin-like protein 1 isoform X1	3	3592	3614	Cleavage
scaffold00376:170707-170729	orange1.1g001695m	auxilin-like protein 1 isoform X1	3	3592	3614	Cleavage
scaffold00376:170707-170729	orange1.1g001695m	auxilin-like protein 1 isoform X1	3	3592	3614	Cleavage
scaffold00376:170707-170729	orange1.1g001695m	auxilin-like protein 1 isoform X1	3	3592	3614	Cleavage
scaffold00376:170707-170729	orange1.1g001695m	auxilin-like protein 1 isoform X1	3	3592	3614	Cleavage
scaffold00046:683936-683958	orange1.1g001701m	retinoblastoma-related protein	5	2554	2576	Cleavage
scaffold00046:683936-683958	orange1.1g001701m	retinoblastoma-related protein	5	2554	2576	Cleavage
scaffold00253:136840-136863	orange1.1g001701m	retinoblastoma-related protein	5	336	359	Translation
scaffold00253:136840-136863	orange1.1g001701m	retinoblastoma-related protein	5	336	359	Translation
scaffold00687:48525-48548	orange1.1g001703m	C2 and GRAM domain-containing protein At5g50170 isoform X1	0	2928	2951	Cleavage
scaffold00687:48525-48548	orange1.1g001703m	C2 and GRAM domain-containing protein At5g50170 isoform X1	0	2928	2951	Cleavage
scaffold00687:48525-48548	orange1.1g001703m	C2 and GRAM domain-containing protein At5g50170 isoform X1	0	2928	2951	Cleavage
scaffold00687:48525-48548	orange1.1g001703m	C2 and GRAM domain-containing protein At5g50170 isoform X1	0	2928	2951	Cleavage
scaffold00687:48525-48548	orange1.1g001703m	C2 and GRAM domain-containing protein At5g50170 isoform X1	0	2928	2951	Cleavage
scaffold00687:48525-48548	orange1.1g001703m	C2 and GRAM domain-containing protein At5g50170 isoform X1	0	2928	2951	Cleavage
scaffold00687:48525-48548	orange1.1g001703m	C2 and GRAM domain-containing protein At5g50170 isoform X1	0	2928	2951	Cleavage
scaffold00687:48525-48548	orange1.1g001703m	C2 and GRAM domain-containing protein At5g50170 isoform X1	0	2928	2951	Cleavage
scaffold00687:48525-48548	orange1.1g001703m	C2 and GRAM domain-containing protein At5g50170 isoform X1	0	2928	2951	Cleavage
scaffold00687:48525-48548	orange1.1g001703m	C2 and GRAM domain-containing protein At5g50170 isoform X1	0	2928	2951	Cleavage
scaffold00022:586703-586723	orange1.1g001709m	Lipase, class 3	3	2663	2683	Translation
scaffold00022:586703-586723	orange1.1g001709m	Lipase, class 3	3	2663	2683	Translation
scaffold01007:38938-38961	orange1.1g001712m	Zinc ion binding protein isoform 1	4	1160	1186	Cleavage
scaffold01007:38938-38961	orange1.1g001712m	Zinc ion binding protein isoform 1	4	1160	1186	Cleavage
scaffold01007:38938-38961	orange1.1g001712m	Zinc ion binding protein isoform 1	4	1160	1186	Cleavage
scaffold01007:38938-38961	orange1.1g001712m	Zinc ion binding protein isoform 1	4	1160	1186	Cleavage
scaffold01007:38938-38961	orange1.1g001712m	Zinc ion binding protein isoform 1	4	1161	1186	Cleavage
scaffold01007:38938-38961	orange1.1g001712m	Zinc ion binding protein isoform 1	4	1160	1186	Cleavage
scaffold01007:38938-38961	orange1.1g001712m	Zinc ion binding protein isoform 1	4	1160	1186	Cleavage
scaffold01007:38938-38961	orange1.1g001712m	Zinc ion binding protein isoform 1	4	1160	1186	Cleavage
scaffold01007:38938-38961	orange1.1g001712m	Zinc ion binding protein isoform 1	4	1160	1186	Cleavage
scaffold01007:38938-38961	orange1.1g001714m	Zinc ion binding protein isoform 1	4	1090	1116	Cleavage
scaffold01007:38938-38961	orange1.1g001714m	Zinc ion binding protein isoform 1	4	1090	1116	Cleavage
scaffold01007:38938-38961	orange1.1g001714m	Zinc ion binding protein isoform 1	4	1090	1116	Cleavage
scaffold01007:38938-38961	orange1.1g001714m	Zinc ion binding protein isoform 1	4	1090	1116	Cleavage
scaffold01007:38938-38961	orange1.1g001714m	Zinc ion binding protein isoform 1	4	1091	1116	Cleavage
scaffold01007:38938-38961	orange1.1g001714m	Zinc ion binding protein isoform 1	4	1090	1116	Cleavage
scaffold01007:38938-38961	orange1.1g001714m	Zinc ion binding protein isoform 1	4	1090	1116	Cleavage
scaffold01007:38938-38961	orange1.1g001714m	Zinc ion binding protein isoform 1	4	1090	1116	Cleavage
scaffold01007:38938-38961	orange1.1g001714m	Zinc ion binding protein isoform 1	4	1090	1116	Cleavage
scaffold01007:38938-38961	orange1.1g001715m	Zinc ion binding protein isoform 1	4	1163	1189	Cleavage
scaffold01007:38938-38961	orange1.1g001715m	Zinc ion binding protein isoform 1	4	1163	1189	Cleavage
scaffold01007:38938-38961	orange1.1g001715m	Zinc ion binding protein isoform 1	4	1163	1189	Cleavage
scaffold01007:38938-38961	orange1.1g001715m	Zinc ion binding protein isoform 1	4	1163	1189	Cleavage
scaffold01007:38938-38961	orange1.1g001715m	Zinc ion binding protein isoform 1	4	1164	1189	Cleavage
scaffold01007:38938-38961	orange1.1g001715m	Zinc ion binding protein isoform 1	4	1163	1189	Cleavage
scaffold01007:38938-38961	orange1.1g001715m	Zinc ion binding protein isoform 1	4	1163	1189	Cleavage
scaffold01007:38938-38961	orange1.1g001715m	Zinc ion binding protein isoform 1	4	1163	1189	Cleavage
scaffold01007:38938-38961	orange1.1g001715m	Zinc ion binding protein isoform 1	4	1163	1189	Cleavage
scaffold00718:62426-62447	orange1.1g001718m	regulator of nonsense transcripts 1 homolog	2	3495	3516	Cleavage
scaffold00718:62426-62447	orange1.1g001718m	regulator of nonsense transcripts 1 homolog	2	3495	3516	Cleavage
scaffold00718:62426-62447	orange1.1g001718m	regulator of nonsense transcripts 1 homolog	2	3495	3516	Cleavage
scaffold00718:62426-62447	orange1.1g001718m	regulator of nonsense transcripts 1 homolog	2	3495	3516	Cleavage
scaffold00718:62426-62447	orange1.1g001718m	regulator of nonsense transcripts 1 homolog	2	3495	3516	Cleavage
scaffold00718:62426-62447	orange1.1g001718m	regulator of nonsense transcripts 1 homolog	2	3495	3516	Cleavage
scaffold00058:42824-42847	orange1.1g001732m	mediator of RNA polymerase II transcription subunit 33B	3.5	3038	3061	Translation
scaffold00058:42824-42847	orange1.1g001732m	mediator of RNA polymerase II transcription subunit 33B	3.5	3038	3061	Translation
scaffold00220:264152-264175	orange1.1g001732m	mediator of RNA polymerase II transcription subunit 33B	3.5	3038	3061	Translation
scaffold00220:264152-264175	orange1.1g001732m	mediator of RNA polymerase II transcription subunit 33B	3.5	3038	3061	Translation
scaffold00018:723484-723507	orange1.1g001750m	CHD3-type chromatin-remodeling factor PICKLE	3.5	3413	3436	Cleavage
scaffold00018:723484-723507	orange1.1g001750m	CHD3-type chromatin-remodeling factor PICKLE	3.5	3413	3436	Cleavage
scaffold00018:723484-723507	orange1.1g001750m	CHD3-type chromatin-remodeling factor PICKLE	3.5	3413	3436	Cleavage
scaffold00519:30137-30160	orange1.1g001754m	calmodulin-binding transcription activator 3-like isoform X1	4	2374	2397	Cleavage
scaffold00519:30137-30160	orange1.1g001754m	calmodulin-binding transcription activator 3-like isoform X1	4	2374	2397	Cleavage
scaffold00519:30137-30160	orange1.1g001754m	calmodulin-binding transcription activator 3-like isoform X1	4	2374	2397	Cleavage
scaffold00519:30137-30160	orange1.1g001754m	calmodulin-binding transcription activator 3-like isoform X1	4	2374	2397	Cleavage
scaffold00519:30137-30160	orange1.1g001754m	calmodulin-binding transcription activator 3-like isoform X1	4	2374	2397	Cleavage
scaffold00519:30137-30160	orange1.1g001754m	calmodulin-binding transcription activator 3-like isoform X1	4	2374	2397	Cleavage
scaffold00711:12825-12848	orange1.1g001754m	calmodulin-binding transcription activator 3-like isoform X1	4	2374	2397	Cleavage
scaffold00711:12825-12848	orange1.1g001754m	calmodulin-binding transcription activator 3-like isoform X1	4	2374	2397	Cleavage
scaffold00711:12825-12848	orange1.1g001754m	calmodulin-binding transcription activator 3-like isoform X1	4	2374	2397	Cleavage
scaffold00711:12825-12848	orange1.1g001754m	calmodulin-binding transcription activator 3-like isoform X1	4	2374	2397	Cleavage
scaffold00711:12825-12848	orange1.1g001754m	calmodulin-binding transcription activator 3-like isoform X1	4	2374	2397	Cleavage
scaffold00711:12825-12848	orange1.1g001754m	calmodulin-binding transcription activator 3-like isoform X1	4	2374	2397	Cleavage
scaffold00519:30137-30160	orange1.1g001756m	calmodulin-binding transcription activator 3-like isoform X1	4	2423	2446	Cleavage
scaffold00519:30137-30160	orange1.1g001756m	calmodulin-binding transcription activator 3-like isoform X1	4	2423	2446	Cleavage
scaffold00519:30137-30160	orange1.1g001756m	calmodulin-binding transcription activator 3-like isoform X1	4	2423	2446	Cleavage
scaffold00519:30137-30160	orange1.1g001756m	calmodulin-binding transcription activator 3-like isoform X1	4	2423	2446	Cleavage
scaffold00519:30137-30160	orange1.1g001756m	calmodulin-binding transcription activator 3-like isoform X1	4	2423	2446	Cleavage
scaffold00519:30137-30160	orange1.1g001756m	calmodulin-binding transcription activator 3-like isoform X1	4	2423	2446	Cleavage
scaffold00711:12825-12848	orange1.1g001756m	calmodulin-binding transcription activator 3-like isoform X1	4	2423	2446	Cleavage
scaffold00711:12825-12848	orange1.1g001756m	calmodulin-binding transcription activator 3-like isoform X1	4	2423	2446	Cleavage
scaffold00711:12825-12848	orange1.1g001756m	calmodulin-binding transcription activator 3-like isoform X1	4	2423	2446	Cleavage
scaffold00711:12825-12848	orange1.1g001756m	calmodulin-binding transcription activator 3-like isoform X1	4	2423	2446	Cleavage
scaffold00711:12825-12848	orange1.1g001756m	calmodulin-binding transcription activator 3-like isoform X1	4	2423	2446	Cleavage
scaffold00711:12825-12848	orange1.1g001756m	calmodulin-binding transcription activator 3-like isoform X1	4	2423	2446	Cleavage
scaffold00519:30137-30160	orange1.1g001759m	calmodulin-binding transcription activator 3-like isoform X1	4	2529	2552	Cleavage
scaffold00519:30137-30160	orange1.1g001759m	calmodulin-binding transcription activator 3-like isoform X1	4	2529	2552	Cleavage
scaffold00519:30137-30160	orange1.1g001759m	calmodulin-binding transcription activator 3-like isoform X1	4	2529	2552	Cleavage
scaffold00519:30137-30160	orange1.1g001759m	calmodulin-binding transcription activator 3-like isoform X1	4	2529	2552	Cleavage
scaffold00519:30137-30160	orange1.1g001759m	calmodulin-binding transcription activator 3-like isoform X1	4	2529	2552	Cleavage
scaffold00519:30137-30160	orange1.1g001759m	calmodulin-binding transcription activator 3-like isoform X1	4	2529	2552	Cleavage
scaffold00711:12825-12848	orange1.1g001759m	calmodulin-binding transcription activator 3-like isoform X1	4	2529	2552	Cleavage
scaffold00711:12825-12848	orange1.1g001759m	calmodulin-binding transcription activator 3-like isoform X1	4	2529	2552	Cleavage
scaffold00711:12825-12848	orange1.1g001759m	calmodulin-binding transcription activator 3-like isoform X1	4	2529	2552	Cleavage
scaffold00711:12825-12848	orange1.1g001759m	calmodulin-binding transcription activator 3-like isoform X1	4	2529	2552	Cleavage
scaffold00711:12825-12848	orange1.1g001759m	calmodulin-binding transcription activator 3-like isoform X1	4	2529	2552	Cleavage
scaffold00711:12825-12848	orange1.1g001759m	calmodulin-binding transcription activator 3-like isoform X1	4	2529	2552	Cleavage
scaffold00021:559654-559677	orange1.1g001771m	probable RNA-dependent RNA polymerase 5 isoform X1	3.5	3191	3214	Cleavage
scaffold00021:559654-559677	orange1.1g001771m	probable RNA-dependent RNA polymerase 5 isoform X1	3.5	3191	3214	Cleavage
scaffold00021:559654-559677	orange1.1g001771m	probable RNA-dependent RNA polymerase 5 isoform X1	3.5	3191	3214	Cleavage
scaffold00021:559654-559677	orange1.1g001771m	probable RNA-dependent RNA polymerase 5 isoform X1	3.5	3191	3214	Cleavage
scaffold00441:72654-72677	orange1.1g001776m	transportin MOS14 isoform X2	3	121	140	Translation
scaffold00006:1708586-1708609	orange1.1g001789m	sister chromatid cohesion protein PDS5 homolog A isoform X2	3	3133	3156	Cleavage
scaffold00006:1708586-1708609	orange1.1g001789m	sister chromatid cohesion protein PDS5 homolog A isoform X2	3	3133	3156	Cleavage
scaffold00006:1708586-1708609	orange1.1g001789m	sister chromatid cohesion protein PDS5 homolog A isoform X2	3	3133	3156	Cleavage
scaffold00006:1708586-1708609	orange1.1g001789m	sister chromatid cohesion protein PDS5 homolog A isoform X2	3	3133	3156	Cleavage
scaffold00056:181428-181451	orange1.1g001789m	sister chromatid cohesion protein PDS5 homolog A isoform X2	4	3133	3156	Cleavage
scaffold00449:43024-43043	orange1.1g001793m	sister chromatid cohesion protein PDS5 homolog A isoform X2	2.5	2945	2964	Cleavage
scaffold00449:43024-43043	orange1.1g001793m	sister chromatid cohesion protein PDS5 homolog A isoform X2	2.5	2945	2964	Cleavage
scaffold00449:43024-43043	orange1.1g001793m	sister chromatid cohesion protein PDS5 homolog A isoform X2	2.5	2945	2964	Cleavage
scaffold00449:43024-43043	orange1.1g001793m	sister chromatid cohesion protein PDS5 homolog A isoform X2	2.5	2945	2964	Cleavage
scaffold00449:43024-43043	orange1.1g001793m	sister chromatid cohesion protein PDS5 homolog A isoform X2	2.5	2945	2964	Cleavage
scaffold00509:12072-12095	orange1.1g001800m	symplekin isoform X1	4.5	602	625	Cleavage
scaffold00509:12072-12095	orange1.1g001800m	symplekin isoform X1	4.5	602	625	Cleavage
scaffold00509:12072-12095	orange1.1g001800m	symplekin isoform X1	4.5	603	625	Cleavage
scaffold00050:574051-574074	orange1.1g001801m	receptor-like protein EIX2	4	854	877	Cleavage
scaffold00050:574051-574074	orange1.1g001801m	receptor-like protein EIX2	4	854	877	Cleavage
scaffold00050:574051-574074	orange1.1g001801m	receptor-like protein EIX2	4	854	877	Cleavage
scaffold05548:3518-3538	orange1.1g001806m	5'-3' exoribonuclease 3 isoform X2	3.5	1413	1433	Translation
scaffold05548:3518-3538	orange1.1g001806m	5'-3' exoribonuclease 3 isoform X2	3.5	1413	1433	Translation
scaffold05548:3518-3538	orange1.1g001806m	5'-3' exoribonuclease 3 isoform X2	3.5	1413	1433	Translation
scaffold05548:3518-3538	orange1.1g001806m	5'-3' exoribonuclease 3 isoform X2	3.5	1413	1433	Translation
scaffold00011:1474800-1474823	orange1.1g001824m	putative phospholipid-transporting ATPase 9	4.5	1221	1244	Translation
scaffold00011:1474800-1474823	orange1.1g001824m	putative phospholipid-transporting ATPase 9	4.5	1221	1244	Translation
scaffold00011:1474800-1474823	orange1.1g001824m	putative phospholipid-transporting ATPase 9	4.5	1221	1244	Translation
scaffold00011:1474800-1474823	orange1.1g001824m	putative phospholipid-transporting ATPase 9	4.5	1221	1244	Translation
scaffold00027:550188-550211	orange1.1g001824m	putative phospholipid-transporting ATPase 9	4.5	1221	1244	Translation
scaffold00027:550188-550211	orange1.1g001824m	putative phospholipid-transporting ATPase 9	4.5	1221	1244	Translation
scaffold00027:550188-550211	orange1.1g001824m	putative phospholipid-transporting ATPase 9	4.5	1221	1244	Translation
scaffold00027:550188-550211	orange1.1g001824m	putative phospholipid-transporting ATPase 9	4.5	1221	1244	Translation
scaffold00440:6743-6766	orange1.1g001824m	putative phospholipid-transporting ATPase 9	4.5	1221	1244	Translation
scaffold00440:6743-6766	orange1.1g001824m	putative phospholipid-transporting ATPase 9	4.5	1221	1244	Translation
scaffold00440:6743-6766	orange1.1g001824m	putative phospholipid-transporting ATPase 9	4.5	1221	1244	Translation
scaffold00440:6743-6766	orange1.1g001824m	putative phospholipid-transporting ATPase 9	4.5	1221	1244	Translation
scaffold09231:194-214	orange1.1g001825m	helicase-like transcription factor CHR28	3.5	484	503	Cleavage
scaffold09231:194-214	orange1.1g001825m	helicase-like transcription factor CHR28	3.5	483	503	Cleavage
scaffold00058:42824-42847	orange1.1g001828m	mediator of RNA polymerase II transcription subunit 33B	3.5	2882	2905	Translation
scaffold00058:42824-42847	orange1.1g001828m	mediator of RNA polymerase II transcription subunit 33B	3.5	2882	2905	Translation
scaffold00220:264152-264175	orange1.1g001828m	mediator of RNA polymerase II transcription subunit 33B	3.5	2882	2905	Translation
scaffold00220:264152-264175	orange1.1g001828m	mediator of RNA polymerase II transcription subunit 33B	3.5	2882	2905	Translation
scaffold00395:69519-69542	orange1.1g001829m	protein SMG7L-like isoform X1	5	3015	3038	Cleavage
scaffold00395:69519-69542	orange1.1g001829m	protein SMG7L-like isoform X1	5	3015	3038	Cleavage
scaffold00395:69519-69542	orange1.1g001829m	protein SMG7L-like isoform X1	5	3015	3038	Cleavage
scaffold00395:69519-69542	orange1.1g001829m	protein SMG7L-like isoform X1	5	3015	3038	Cleavage
scaffold00730:13967-13990	orange1.1g001829m	protein SMG7L-like isoform X1	5	3015	3038	Cleavage
scaffold00730:13967-13990	orange1.1g001829m	protein SMG7L-like isoform X1	5	3015	3038	Cleavage
scaffold00730:13967-13990	orange1.1g001829m	protein SMG7L-like isoform X1	5	3015	3038	Cleavage
scaffold00730:13967-13990	orange1.1g001829m	protein SMG7L-like isoform X1	5	3015	3038	Cleavage
scaffold00395:69519-69542	orange1.1g001832m	protein SMG7L-like isoform X1	5	4097	4120	Cleavage
scaffold00395:69519-69542	orange1.1g001832m	protein SMG7L-like isoform X1	5	4097	4120	Cleavage
scaffold00395:69519-69542	orange1.1g001832m	protein SMG7L-like isoform X1	5	4097	4120	Cleavage
scaffold00395:69519-69542	orange1.1g001832m	protein SMG7L-like isoform X1	5	4097	4120	Cleavage
scaffold00730:13967-13990	orange1.1g001832m	protein SMG7L-like isoform X1	5	4097	4120	Cleavage
scaffold00730:13967-13990	orange1.1g001832m	protein SMG7L-like isoform X1	5	4097	4120	Cleavage
scaffold00730:13967-13990	orange1.1g001832m	protein SMG7L-like isoform X1	5	4097	4120	Cleavage
scaffold00730:13967-13990	orange1.1g001832m	protein SMG7L-like isoform X1	5	4097	4120	Cleavage
scaffold00197:261361-261384	orange1.1g001844m	gamma-tubulin complex component 5 isoform X1	3	3256	3279	Cleavage
scaffold00197:261361-261384	orange1.1g001844m	gamma-tubulin complex component 5 isoform X1	3	3256	3279	Cleavage
scaffold00197:261361-261384	orange1.1g001844m	gamma-tubulin complex component 5 isoform X1	3	3256	3279	Cleavage
scaffold00197:261361-261384	orange1.1g001844m	gamma-tubulin complex component 5 isoform X1	3	3256	3279	Cleavage
scaffold00500:4842-4865	orange1.1g001845m	AP-2 complex subunit alpha-1	4	1601	1624	Cleavage
scaffold00271:132368-132391	orange1.1g001848m	Phox-associated domain,Phox-like,Sorting nexin isoform 1	4	85	108	Cleavage
scaffold00271:132368-132391	orange1.1g001848m	Phox-associated domain,Phox-like,Sorting nexin isoform 1	4	85	108	Cleavage
scaffold00271:132368-132391	orange1.1g001848m	Phox-associated domain,Phox-like,Sorting nexin isoform 1	4	85	108	Cleavage
scaffold00271:132368-132391	orange1.1g001848m	Phox-associated domain,Phox-like,Sorting nexin isoform 1	4	85	108	Cleavage
scaffold00271:132368-132391	orange1.1g001848m	Phox-associated domain,Phox-like,Sorting nexin isoform 1	4	85	108	Cleavage
scaffold00271:132368-132391	orange1.1g001848m	Phox-associated domain,Phox-like,Sorting nexin isoform 1	4	85	108	Cleavage
scaffold00271:132368-132391	orange1.1g001848m	Phox-associated domain,Phox-like,Sorting nexin isoform 1	4	85	108	Cleavage
scaffold00271:132368-132391	orange1.1g001848m	Phox-associated domain,Phox-like,Sorting nexin isoform 1	4	85	108	Cleavage
scaffold00014:1006814-1006834	orange1.1g001874m	26S proteasome non-ATPase regulatory subunit 1 homolog A	3.5	3586	3606	Cleavage
scaffold00014:1006814-1006834	orange1.1g001874m	26S proteasome non-ATPase regulatory subunit 1 homolog A	3.5	3586	3606	Cleavage
scaffold00170:7769-7792	orange1.1g001927m	protein FAM91A1	3	3017	3040	Translation
scaffold00170:7769-7792	orange1.1g001927m	protein FAM91A1	3	3017	3040	Translation
scaffold00170:7769-7792	orange1.1g001927m	protein FAM91A1	3	3017	3040	Translation
scaffold00528:47991-48014	orange1.1g001940m	Serine/threonine protein kinase, putative isoform 1	3	1747	1770	Cleavage
scaffold00528:47991-48014	orange1.1g001940m	Serine/threonine protein kinase, putative isoform 1	3	1747	1770	Cleavage
scaffold00528:47991-48014	orange1.1g001940m	Serine/threonine protein kinase, putative isoform 1	3	1747	1770	Cleavage
scaffold00001:4574156-4574179	orange1.1g001951m	probable disease resistance protein At4g27220	4	800	823	Cleavage
scaffold00001:4574156-4574179	orange1.1g001951m	probable disease resistance protein At4g27220	4	800	823	Cleavage
scaffold00001:4574156-4574179	orange1.1g001951m	probable disease resistance protein At4g27220	4	800	823	Cleavage
scaffold00539:13111-13134	orange1.1g001951m	probable disease resistance protein At4g27220	4	800	823	Cleavage
scaffold00539:13111-13134	orange1.1g001951m	probable disease resistance protein At4g27220	4	800	823	Cleavage
scaffold00539:13111-13134	orange1.1g001951m	probable disease resistance protein At4g27220	4	800	823	Cleavage
scaffold00012:1175279-1175299	orange1.1g001954m	protein argonaute 10	3	74	94	Cleavage
scaffold00012:1175279-1175299	orange1.1g001954m	protein argonaute 10	3	74	94	Cleavage
scaffold00012:1175279-1175299	orange1.1g001954m	protein argonaute 10	3	74	94	Cleavage
scaffold00012:1175279-1175299	orange1.1g001954m	protein argonaute 10	3	74	94	Cleavage
scaffold00012:1175279-1175299	orange1.1g001954m	protein argonaute 10	3	74	94	Cleavage
scaffold00494:62182-62202	orange1.1g001961m	protein argonaute 1	4	688	708	Translation
scaffold00687:48525-48548	orange1.1g001964m	protein unc-13 homolog	2.5	3566	3591	Cleavage
scaffold00687:48525-48548	orange1.1g001964m	protein unc-13 homolog	2.5	3566	3591	Cleavage
scaffold00687:48525-48548	orange1.1g001964m	protein unc-13 homolog	2.5	3566	3591	Cleavage
scaffold00687:48525-48548	orange1.1g001964m	protein unc-13 homolog	2.5	3566	3591	Cleavage
scaffold00687:48525-48548	orange1.1g001964m	protein unc-13 homolog	2.5	3566	3591	Cleavage
scaffold00687:48525-48548	orange1.1g001964m	protein unc-13 homolog	2.5	3566	3591	Cleavage
scaffold00687:48525-48548	orange1.1g001964m	protein unc-13 homolog	2.5	3566	3591	Cleavage
scaffold00687:48525-48548	orange1.1g001964m	protein unc-13 homolog	2.5	3566	3591	Cleavage
scaffold00687:48525-48548	orange1.1g001964m	protein unc-13 homolog	2.5	3566	3591	Cleavage
scaffold00687:48525-48548	orange1.1g001964m	protein unc-13 homolog	2.5	3566	3591	Cleavage
scaffold00353:14522-14545	orange1.1g001972m	calmodulin-binding transcription activator 3-like isoform X1	3.5	2932	2955	Cleavage
scaffold00353:14522-14545	orange1.1g001972m	calmodulin-binding transcription activator 3-like isoform X1	3.5	2932	2955	Cleavage
scaffold00519:30137-30160	orange1.1g001972m	calmodulin-binding transcription activator 3-like isoform X1	4	2287	2310	Cleavage
scaffold00519:30137-30160	orange1.1g001972m	calmodulin-binding transcription activator 3-like isoform X1	4	2287	2310	Cleavage
scaffold00519:30137-30160	orange1.1g001972m	calmodulin-binding transcription activator 3-like isoform X1	4	2287	2310	Cleavage
scaffold00519:30137-30160	orange1.1g001972m	calmodulin-binding transcription activator 3-like isoform X1	4	2287	2310	Cleavage
scaffold00519:30137-30160	orange1.1g001972m	calmodulin-binding transcription activator 3-like isoform X1	4	2287	2310	Cleavage
scaffold00519:30137-30160	orange1.1g001972m	calmodulin-binding transcription activator 3-like isoform X1	4	2287	2310	Cleavage
scaffold00711:12825-12848	orange1.1g001972m	calmodulin-binding transcription activator 3-like isoform X1	4	2287	2310	Cleavage
scaffold00711:12825-12848	orange1.1g001972m	calmodulin-binding transcription activator 3-like isoform X1	4	2287	2310	Cleavage
scaffold00711:12825-12848	orange1.1g001972m	calmodulin-binding transcription activator 3-like isoform X1	4	2287	2310	Cleavage
scaffold00711:12825-12848	orange1.1g001972m	calmodulin-binding transcription activator 3-like isoform X1	4	2287	2310	Cleavage
scaffold00711:12825-12848	orange1.1g001972m	calmodulin-binding transcription activator 3-like isoform X1	4	2287	2310	Cleavage
scaffold00711:12825-12848	orange1.1g001972m	calmodulin-binding transcription activator 3-like isoform X1	4	2287	2310	Cleavage
scaffold00120:72800-72820	orange1.1g001976m	protein MEI2-like 1 isoform X1	4	3519	3539	Cleavage
scaffold00120:72800-72820	orange1.1g001976m	protein MEI2-like 1 isoform X1	4	3519	3539	Cleavage
scaffold00120:72800-72820	orange1.1g001976m	protein MEI2-like 1 isoform X1	4	3519	3539	Cleavage
scaffold00120:72800-72820	orange1.1g001976m	protein MEI2-like 1 isoform X1	4	3519	3539	Cleavage
scaffold00120:72800-72820	orange1.1g001976m	protein MEI2-like 1 isoform X1	4	3519	3539	Cleavage
scaffold00687:48525-48548	orange1.1g001987m	C2 and GRAM domain-containing protein At5g50170 isoform X1	0	2811	2834	Cleavage
scaffold00687:48525-48548	orange1.1g001987m	C2 and GRAM domain-containing protein At5g50170 isoform X1	0	2811	2834	Cleavage
scaffold00687:48525-48548	orange1.1g001987m	C2 and GRAM domain-containing protein At5g50170 isoform X1	0	2811	2834	Cleavage
scaffold00687:48525-48548	orange1.1g001987m	C2 and GRAM domain-containing protein At5g50170 isoform X1	0	2811	2834	Cleavage
scaffold00687:48525-48548	orange1.1g001987m	C2 and GRAM domain-containing protein At5g50170 isoform X1	0	2811	2834	Cleavage
scaffold00687:48525-48548	orange1.1g001987m	C2 and GRAM domain-containing protein At5g50170 isoform X1	0	2811	2834	Cleavage
scaffold00687:48525-48548	orange1.1g001987m	C2 and GRAM domain-containing protein At5g50170 isoform X1	0	2811	2834	Cleavage
scaffold00687:48525-48548	orange1.1g001987m	C2 and GRAM domain-containing protein At5g50170 isoform X1	0	2811	2834	Cleavage
scaffold00687:48525-48548	orange1.1g001987m	C2 and GRAM domain-containing protein At5g50170 isoform X1	0	2811	2834	Cleavage
scaffold00687:48525-48548	orange1.1g001987m	C2 and GRAM domain-containing protein At5g50170 isoform X1	0	2811	2834	Cleavage
scaffold00003:4137662-4137685	orange1.1g001997m	alpha-glucan water dikinase 2 isoform X1	5	422	445	Cleavage
scaffold00003:4137662-4137685	orange1.1g001997m	alpha-glucan water dikinase 2 isoform X1	5	422	445	Cleavage
scaffold00003:4137662-4137685	orange1.1g001997m	alpha-glucan water dikinase 2 isoform X1	5	422	445	Cleavage
scaffold00003:4137662-4137685	orange1.1g001997m	alpha-glucan water dikinase 2 isoform X1	5	422	445	Cleavage
scaffold00003:4137662-4137685	orange1.1g001997m	alpha-glucan water dikinase 2 isoform X1	5	422	445	Cleavage
scaffold01167:3435-3458	orange1.1g002009m	villin-3 isoform X1	2.5	2999	3022	Cleavage
scaffold01167:3435-3458	orange1.1g002009m	villin-3 isoform X1	2.5	2999	3022	Cleavage
scaffold01167:3435-3458	orange1.1g002009m	villin-3 isoform X1	2.5	2999	3022	Cleavage
scaffold01393:6788-6811	orange1.1g002009m	villin-3 isoform X1	2.5	2999	3022	Cleavage
scaffold01393:6788-6811	orange1.1g002009m	villin-3 isoform X1	2.5	2999	3022	Cleavage
scaffold01393:6788-6811	orange1.1g002009m	villin-3 isoform X1	2.5	2999	3022	Cleavage
scaffold00271:176058-176081	orange1.1g002028m	squamosa promoter-binding-like protein 14	3	4796	4819	Cleavage
scaffold00271:176058-176081	orange1.1g002028m	squamosa promoter-binding-like protein 14	3	4796	4819	Cleavage
scaffold00271:176058-176081	orange1.1g002028m	squamosa promoter-binding-like protein 14	3	4796	4819	Cleavage
scaffold00271:176058-176081	orange1.1g002028m	squamosa promoter-binding-like protein 14	3	4796	4819	Cleavage
scaffold00549:84555-84578	orange1.1g002036m	probable alpha-mannosidase At5g13980 isoform X1	4	457	480	Translation
scaffold00549:84555-84578	orange1.1g002036m	probable alpha-mannosidase At5g13980 isoform X1	4	457	480	Translation
scaffold00549:84555-84578	orange1.1g002036m	probable alpha-mannosidase At5g13980 isoform X1	4	457	480	Translation
scaffold00279:132889-132912	orange1.1g002040m	DEAD-box ATP-dependent RNA helicase 42	4	3231	3254	Cleavage
scaffold00279:132889-132912	orange1.1g002040m	DEAD-box ATP-dependent RNA helicase 42	4	3231	3254	Cleavage
scaffold00279:132889-132912	orange1.1g002040m	DEAD-box ATP-dependent RNA helicase 42	4	3231	3254	Cleavage
scaffold00279:132889-132912	orange1.1g002040m	DEAD-box ATP-dependent RNA helicase 42	4	3231	3254	Cleavage
scaffold00279:132889-132912	orange1.1g002040m	DEAD-box ATP-dependent RNA helicase 42	4	3231	3254	Cleavage
scaffold00306:26919-26942	orange1.1g002040m	DEAD-box ATP-dependent RNA helicase 42	4	3231	3254	Cleavage
scaffold00306:26919-26942	orange1.1g002040m	DEAD-box ATP-dependent RNA helicase 42	4	3231	3254	Cleavage
scaffold00306:26919-26942	orange1.1g002040m	DEAD-box ATP-dependent RNA helicase 42	4	3231	3254	Cleavage
scaffold00306:26919-26942	orange1.1g002040m	DEAD-box ATP-dependent RNA helicase 42	4	3231	3254	Cleavage
scaffold00306:26919-26942	orange1.1g002040m	DEAD-box ATP-dependent RNA helicase 42	4	3231	3254	Cleavage
scaffold00785:35756-35779	orange1.1g002040m	DEAD-box ATP-dependent RNA helicase 42	4	3231	3254	Cleavage
scaffold00785:35756-35779	orange1.1g002040m	DEAD-box ATP-dependent RNA helicase 42	4	3231	3254	Cleavage
scaffold00785:35756-35779	orange1.1g002040m	DEAD-box ATP-dependent RNA helicase 42	4	3231	3254	Cleavage
scaffold00785:35756-35779	orange1.1g002040m	DEAD-box ATP-dependent RNA helicase 42	4	3231	3254	Cleavage
scaffold00785:35756-35779	orange1.1g002040m	DEAD-box ATP-dependent RNA helicase 42	4	3231	3254	Cleavage
scaffold00995:30172-30195	orange1.1g002040m	DEAD-box ATP-dependent RNA helicase 42	4	3231	3254	Cleavage
scaffold00995:30172-30195	orange1.1g002040m	DEAD-box ATP-dependent RNA helicase 42	4	3231	3254	Cleavage
scaffold00995:30172-30195	orange1.1g002040m	DEAD-box ATP-dependent RNA helicase 42	4	3231	3254	Cleavage
scaffold00995:30172-30195	orange1.1g002040m	DEAD-box ATP-dependent RNA helicase 42	4	3231	3254	Cleavage
scaffold00995:30172-30195	orange1.1g002040m	DEAD-box ATP-dependent RNA helicase 42	4	3231	3254	Cleavage
scaffold03688:393-416	orange1.1g002040m	DEAD-box ATP-dependent RNA helicase 42	4	3231	3254	Cleavage
scaffold03688:393-416	orange1.1g002040m	DEAD-box ATP-dependent RNA helicase 42	4	3231	3254	Cleavage
scaffold03688:393-416	orange1.1g002040m	DEAD-box ATP-dependent RNA helicase 42	4	3231	3254	Cleavage
scaffold03688:393-416	orange1.1g002040m	DEAD-box ATP-dependent RNA helicase 42	4	3231	3254	Cleavage
scaffold03688:393-416	orange1.1g002040m	DEAD-box ATP-dependent RNA helicase 42	4	3231	3254	Cleavage
scaffold00279:132889-132912	orange1.1g002040m	DEAD-box ATP-dependent RNA helicase 42	5	1304	1327	Cleavage
scaffold00279:132889-132912	orange1.1g002040m	DEAD-box ATP-dependent RNA helicase 42	5	1304	1327	Cleavage
scaffold00279:132889-132912	orange1.1g002040m	DEAD-box ATP-dependent RNA helicase 42	5	1304	1327	Cleavage
scaffold00279:132889-132912	orange1.1g002040m	DEAD-box ATP-dependent RNA helicase 42	5	1304	1327	Cleavage
scaffold00279:132889-132912	orange1.1g002040m	DEAD-box ATP-dependent RNA helicase 42	5	1304	1327	Cleavage
scaffold00306:26919-26942	orange1.1g002040m	DEAD-box ATP-dependent RNA helicase 42	5	1304	1327	Cleavage
scaffold00306:26919-26942	orange1.1g002040m	DEAD-box ATP-dependent RNA helicase 42	5	1304	1327	Cleavage
scaffold00306:26919-26942	orange1.1g002040m	DEAD-box ATP-dependent RNA helicase 42	5	1304	1327	Cleavage
scaffold00306:26919-26942	orange1.1g002040m	DEAD-box ATP-dependent RNA helicase 42	5	1304	1327	Cleavage
scaffold00306:26919-26942	orange1.1g002040m	DEAD-box ATP-dependent RNA helicase 42	5	1304	1327	Cleavage
scaffold00785:35756-35779	orange1.1g002040m	DEAD-box ATP-dependent RNA helicase 42	5	1304	1327	Cleavage
scaffold00785:35756-35779	orange1.1g002040m	DEAD-box ATP-dependent RNA helicase 42	5	1304	1327	Cleavage
scaffold00785:35756-35779	orange1.1g002040m	DEAD-box ATP-dependent RNA helicase 42	5	1304	1327	Cleavage
scaffold00785:35756-35779	orange1.1g002040m	DEAD-box ATP-dependent RNA helicase 42	5	1304	1327	Cleavage
scaffold00785:35756-35779	orange1.1g002040m	DEAD-box ATP-dependent RNA helicase 42	5	1304	1327	Cleavage
scaffold00995:30172-30195	orange1.1g002040m	DEAD-box ATP-dependent RNA helicase 42	5	1304	1327	Cleavage
scaffold00995:30172-30195	orange1.1g002040m	DEAD-box ATP-dependent RNA helicase 42	5	1304	1327	Cleavage
scaffold00995:30172-30195	orange1.1g002040m	DEAD-box ATP-dependent RNA helicase 42	5	1304	1327	Cleavage
scaffold00995:30172-30195	orange1.1g002040m	DEAD-box ATP-dependent RNA helicase 42	5	1304	1327	Cleavage
scaffold00995:30172-30195	orange1.1g002040m	DEAD-box ATP-dependent RNA helicase 42	5	1304	1327	Cleavage
scaffold03688:393-416	orange1.1g002040m	DEAD-box ATP-dependent RNA helicase 42	5	1304	1327	Cleavage
scaffold03688:393-416	orange1.1g002040m	DEAD-box ATP-dependent RNA helicase 42	5	1304	1327	Cleavage
scaffold03688:393-416	orange1.1g002040m	DEAD-box ATP-dependent RNA helicase 42	5	1304	1327	Cleavage
scaffold03688:393-416	orange1.1g002040m	DEAD-box ATP-dependent RNA helicase 42	5	1304	1327	Cleavage
scaffold03688:393-416	orange1.1g002040m	DEAD-box ATP-dependent RNA helicase 42	5	1304	1327	Cleavage
scaffold00549:84555-84578	orange1.1g002046m	DEAD-box ATP-dependent RNA helicase 42	4	457	480	Translation
scaffold00549:84555-84578	orange1.1g002046m	DEAD-box ATP-dependent RNA helicase 42	4	457	480	Translation
scaffold00549:84555-84578	orange1.1g002046m	DEAD-box ATP-dependent RNA helicase 42	4	457	480	Translation
scaffold00459:93890-93913	orange1.1g002049m	DEAD-box ATP-dependent RNA helicase 42	4	2976	2999	Cleavage
scaffold00459:93890-93913	orange1.1g002049m	DEAD-box ATP-dependent RNA helicase 42	4	2976	2999	Cleavage
scaffold00459:93890-93913	orange1.1g002049m	DEAD-box ATP-dependent RNA helicase 42	4	2976	2999	Cleavage
scaffold00459:93890-93913	orange1.1g002049m	DEAD-box ATP-dependent RNA helicase 42	4	2976	2999	Cleavage
scaffold00224:11452-11475	orange1.1g002054m	polyribonucleotide nucleotidyltransferase 2, mitochondrial	5	1624	1648	Cleavage
scaffold00224:11452-11475	orange1.1g002054m	polyribonucleotide nucleotidyltransferase 2, mitochondrial	5	1624	1648	Cleavage
scaffold00224:11452-11475	orange1.1g002054m	polyribonucleotide nucleotidyltransferase 2, mitochondrial	5	1624	1648	Cleavage
scaffold00224:11452-11475	orange1.1g002054m	polyribonucleotide nucleotidyltransferase 2, mitochondrial	5	1624	1648	Cleavage
scaffold00224:11452-11475	orange1.1g002054m	polyribonucleotide nucleotidyltransferase 2, mitochondrial	5	1624	1648	Cleavage
scaffold00549:84555-84578	orange1.1g002056m	probable alpha-mannosidase At5g13980 isoform X1	4	457	480	Translation
scaffold00549:84555-84578	orange1.1g002056m	probable alpha-mannosidase At5g13980 isoform X1	4	457	480	Translation
scaffold00549:84555-84578	orange1.1g002056m	probable alpha-mannosidase At5g13980 isoform X1	4	457	480	Translation
scaffold02310:2649-2672	orange1.1g002057m	protein GAMETE EXPRESSED 2	3.5	916	941	Cleavage
scaffold02310:2649-2672	orange1.1g002057m	protein GAMETE EXPRESSED 2	3.5	916	941	Cleavage
scaffold00058:42824-42847	orange1.1g002065m	mediator of RNA polymerase II transcription subunit 33B	3.5	2889	2912	Translation
scaffold00058:42824-42847	orange1.1g002065m	mediator of RNA polymerase II transcription subunit 33B	3.5	2889	2912	Translation
scaffold00220:264152-264175	orange1.1g002065m	mediator of RNA polymerase II transcription subunit 33B	3.5	2889	2912	Translation
scaffold00220:264152-264175	orange1.1g002065m	mediator of RNA polymerase II transcription subunit 33B	3.5	2889	2912	Translation
scaffold00004:3461090-3461113	orange1.1g002070m	DIS3-like exonuclease 2	3.5	1355	1378	Cleavage
scaffold00004:3461090-3461113	orange1.1g002070m	DIS3-like exonuclease 2	3.5	1355	1378	Cleavage
scaffold00004:3461090-3461113	orange1.1g002070m	DIS3-like exonuclease 2	3.5	1355	1378	Cleavage
scaffold00171:277865-277886	orange1.1g002083m	AP-4 complex subunit epsilon	3.5	3515	3536	Cleavage
scaffold00171:277865-277886	orange1.1g002083m	AP-4 complex subunit epsilon	3.5	3515	3536	Cleavage
scaffold00006:1708586-1708609	orange1.1g002084m	transportin MOS14 isoform X2	3	3241	3264	Cleavage
scaffold00006:1708586-1708609	orange1.1g002084m	transportin MOS14 isoform X2	3	3241	3264	Cleavage
scaffold00006:1708586-1708609	orange1.1g002084m	transportin MOS14 isoform X2	3	3241	3264	Cleavage
scaffold00006:1708586-1708609	orange1.1g002084m	transportin MOS14 isoform X2	3	3241	3264	Cleavage
scaffold00056:181428-181451	orange1.1g002084m	transportin MOS14 isoform X2	4	3241	3264	Cleavage
scaffold00395:69519-69542	orange1.1g002098m	protein SMG7L-like isoform X1	5	2892	2915	Cleavage
scaffold00395:69519-69542	orange1.1g002098m	protein SMG7L-like isoform X1	5	2892	2915	Cleavage
scaffold00395:69519-69542	orange1.1g002098m	protein SMG7L-like isoform X1	5	2892	2915	Cleavage
scaffold00395:69519-69542	orange1.1g002098m	protein SMG7L-like isoform X1	5	2892	2915	Cleavage
scaffold00730:13967-13990	orange1.1g002098m	protein SMG7L-like isoform X1	5	2892	2915	Cleavage
scaffold00730:13967-13990	orange1.1g002098m	protein SMG7L-like isoform X1	5	2892	2915	Cleavage
scaffold00730:13967-13990	orange1.1g002098m	protein SMG7L-like isoform X1	5	2892	2915	Cleavage
scaffold00730:13967-13990	orange1.1g002098m	protein SMG7L-like isoform X1	5	2892	2915	Cleavage
[truncated: 18,332 more rows]
