# Supplementary material for: Next-Generation Sequencing Identification and Characterization of MicroRNAs in Dwarfed Citrus Trees Infected With Citrus Dwarfing Viroid in High-Density Plantings
Source: Front Microbiol. 2021 Apr 30;12:646273. doi: 10.3389/fmicb.2021.646273 (PMC8121382; doi:10.3389/fmicb.2021.646273)
Supplement: Supplementary Table 1 — Sequences submitted for stem-loop RT-qPCR of miRNAs. [file Data_Sheet_1.zip › Supplementary Tables/Table S9.xlsx]

## Sheet: Sheet1
Supplementary Table S9 | List of predicted targets for conserved miRNA in roots.
miRNAs	Target (accession number)	Function	Expectation	Target start	Target end	Inhibition
csi-miR166d	P_trifoliata_00001:mRNA_16.1	ribulose-phosphate 3-epimerase, cytoplasmic isoform	4	329	349	Cleavage
csi-miR166d	P_trifoliata_00001:mRNA_16.1	ribulose-phosphate 3-epimerase, cytoplasmic isoform	4	329	349	Cleavage
csi-miR530a	P_trifoliata_00001:mRNA_201.1	uncharacterized protein LOC107176786	4.5	214	234	Cleavage
csi-miR530a	P_trifoliata_00001:mRNA_201.1	uncharacterized protein LOC107176786	4.5	214	234	Cleavage
csi-miR530a	P_trifoliata_00001:mRNA_201.1	uncharacterized protein LOC107176786	4.5	214	234	Cleavage
csi-miR530a	P_trifoliata_00001:mRNA_201.1	uncharacterized protein LOC107176786	4.5	214	234	Cleavage
csi-miR394	P_trifoliata_00002:mRNA_144.1	uncharacterized protein LOC102624452	4	716	735	Cleavage
csi-miR319	P_trifoliata_00002:mRNA_165.1	protein TRANSPARENT TESTA GLABRA 1	2.5	924	944	Cleavage
csi-miR319	P_trifoliata_00002:mRNA_165.1	protein TRANSPARENT TESTA GLABRA 1	2.5	924	944	Cleavage
csi-miR319	P_trifoliata_00002:mRNA_165.1	protein TRANSPARENT TESTA GLABRA 1	2.5	924	944	Cleavage
csi-miR319	P_trifoliata_00002:mRNA_165.1	protein TRANSPARENT TESTA GLABRA 1	2.5	924	944	Cleavage
csi-miR482a-5p	P_trifoliata_00003:mRNA_165.1	rho GTPase-activating protein 1	4	114	135	Cleavage
csi-miR482a-5p	P_trifoliata_00003:mRNA_165.1	rho GTPase-activating protein 1	4	114	135	Cleavage
csi-miR482a-5p	P_trifoliata_00003:mRNA_165.1	rho GTPase-activating protein 1	4	114	135	Cleavage
csi-miR482a-5p	P_trifoliata_00003:mRNA_165.1	rho GTPase-activating protein 1	4.5	90	111	Cleavage
csi-miR482a-5p	P_trifoliata_00003:mRNA_165.1	rho GTPase-activating protein 1	4.5	90	111	Cleavage
csi-miR482a-5p	P_trifoliata_00003:mRNA_165.1	rho GTPase-activating protein 1	4.5	90	111	Cleavage
csi-miR164	P_trifoliata_00004:mRNA_58.1	probable polyol transporter 4	4.5	139	159	Cleavage
csi-miR164	P_trifoliata_00004:mRNA_58.1	probable polyol transporter 4	4.5	139	159	Cleavage
csi-miR166d	P_trifoliata_00004:mRNA_86.1	monothiol glutaredoxin-S17	4	443	463	Cleavage
csi-miR166d	P_trifoliata_00004:mRNA_86.1	monothiol glutaredoxin-S17	4	443	463	Cleavage
csi-miR166e-5p	P_trifoliata_00005:mRNA_115.1	putative nuclease HARBI1	4	166	186	Cleavage
csi-miR166e-5p	P_trifoliata_00005:mRNA_115.1	putative nuclease HARBI1	4	166	186	Cleavage
csi-miR390	P_trifoliata_00005:mRNA_84.1	probable leucine-rich repeat receptor-like protein kinase At1g35710	3.5	415	435	Cleavage
csi-miR390	P_trifoliata_00005:mRNA_84.1	probable leucine-rich repeat receptor-like protein kinase At1g35710	3.5	415	435	Cleavage
csi-miR390	P_trifoliata_00005:mRNA_84.1	probable leucine-rich repeat receptor-like protein kinase At1g35710	3.5	415	435	Cleavage
csi-miR160	P_trifoliata_00006:mRNA_132.1	O-fucosyltransferase family protein isoform 1	5	1457	1477	Cleavage
csi-miR160	P_trifoliata_00006:mRNA_132.1	O-fucosyltransferase family protein isoform 1	5	1457	1477	Cleavage
csi-miR160	P_trifoliata_00006:mRNA_132.1	O-fucosyltransferase family protein isoform 1	5	1457	1477	Cleavage
csi-miR160	P_trifoliata_00006:mRNA_132.1	O-fucosyltransferase family protein isoform 1	5	1457	1477	Cleavage
csi-miR399c	P_trifoliata_00006:mRNA_171.1	MATH and LRR domain-containing protein PFE0570w-like	2.5	1815	1835	Cleavage
csi-miR399c	P_trifoliata_00006:mRNA_171.1	MATH and LRR domain-containing protein PFE0570w-like	2.5	1815	1835	Cleavage
csi-miR399c	P_trifoliata_00006:mRNA_171.1	MATH and LRR domain-containing protein PFE0570w-like	2.5	1815	1835	Cleavage
csi-miR399e	P_trifoliata_00006:mRNA_171.1	MATH and LRR domain-containing protein PFE0570w-like	2.5	1815	1835	Cleavage
csi-miR399e	P_trifoliata_00006:mRNA_171.1	MATH and LRR domain-containing protein PFE0570w-like	2.5	1815	1835	Cleavage
csi-miR399e	P_trifoliata_00006:mRNA_171.1	MATH and LRR domain-containing protein PFE0570w-like	2.5	1815	1835	Cleavage
csi-miR3949	P_trifoliata_00006:mRNA_5.1	50S ribosomal protein L1, chloroplastic	2	517	538	Cleavage
csi-miR3949	P_trifoliata_00006:mRNA_5.1	50S ribosomal protein L1, chloroplastic	2	519	538	Cleavage
csi-miR3949	P_trifoliata_00006:mRNA_5.1	50S ribosomal protein L1, chloroplastic	2	517	538	Cleavage
csi-miR3949	P_trifoliata_00006:mRNA_5.1	50S ribosomal protein L1, chloroplastic	2	517	538	Cleavage
csi-miR3949	P_trifoliata_00006:mRNA_5.1	50S ribosomal protein L1, chloroplastic	2	517	538	Cleavage
csi-miR535	P_trifoliata_00006:mRNA_53.1	annexin D3	3.5	384	404	Cleavage
csi-miR535	P_trifoliata_00006:mRNA_53.1	annexin D3	3.5	384	404	Cleavage
csi-miR535	P_trifoliata_00006:mRNA_53.1	annexin D3	3.5	384	404	Cleavage
csi-miR398	P_trifoliata_00006:mRNA_82.1	serine/threonine-protein kinase PBS1	3.5	238	258	Cleavage
csi-miR398	P_trifoliata_00006:mRNA_82.1	serine/threonine-protein kinase PBS1	3.5	238	258	Cleavage
csi-miR160	P_trifoliata_00007:mRNA_53.1	auxin response factor 18-like	0	1355	1375	Cleavage
csi-miR160	P_trifoliata_00007:mRNA_53.1	auxin response factor 18-like	0	1355	1375	Cleavage
csi-miR160	P_trifoliata_00007:mRNA_53.1	auxin response factor 18-like	0	1355	1375	Cleavage
csi-miR160	P_trifoliata_00007:mRNA_53.1	auxin response factor 18-like	0	1355	1375	Cleavage
csi-miR156	P_trifoliata_00007:mRNA_64.1	E3 ubiquitin-protein ligase WAV3-like	3	2135	2154	Cleavage
csi-miR156	P_trifoliata_00007:mRNA_64.1	E3 ubiquitin-protein ligase WAV3-like	3	2135	2154	Cleavage
csi-miR156	P_trifoliata_00007:mRNA_64.1	E3 ubiquitin-protein ligase WAV3-like	3	2135	2154	Cleavage
csi-miR156	P_trifoliata_00007:mRNA_64.1	E3 ubiquitin-protein ligase WAV3-like	3	2135	2154	Cleavage
csi-miR156	P_trifoliata_00007:mRNA_64.1	E3 ubiquitin-protein ligase WAV3-like	3	2135	2154	Cleavage
csi-miR156	P_trifoliata_00007:mRNA_64.1	E3 ubiquitin-protein ligase WAV3-like	3	2135	2154	Cleavage
csi-miR156	P_trifoliata_00007:mRNA_64.1	E3 ubiquitin-protein ligase WAV3-like	3	2135	2154	Cleavage
csi-miR162-3p	P_trifoliata_00007:mRNA_64.1	E3 ubiquitin-protein ligase WAV3-like	4.5	1508	1529	Cleavage
csi-miR162-3p	P_trifoliata_00007:mRNA_64.1	E3 ubiquitin-protein ligase WAV3-like	4.5	1508	1529	Cleavage
csi-miR162-3p	P_trifoliata_00007:mRNA_64.1	E3 ubiquitin-protein ligase WAV3-like	4.5	1509	1529	Cleavage
csi-miR162-3p	P_trifoliata_00007:mRNA_64.1	E3 ubiquitin-protein ligase WAV3-like	4.5	1508	1529	Cleavage
csi-miR3949	P_trifoliata_00008:mRNA_20.1	protein TOPLESS-like	2.5	2237	2256	Translation
csi-miR172a-3p	P_trifoliata_00008:mRNA_51.1	E3 ubiquitin-protein ligase KEG isoform X1	3	721	740	Cleavage
csi-miR172a-3p	P_trifoliata_00008:mRNA_51.1	E3 ubiquitin-protein ligase KEG isoform X1	3	721	740	Cleavage
csi-miR172a-3p	P_trifoliata_00008:mRNA_51.1	E3 ubiquitin-protein ligase KEG isoform X1	3	721	740	Cleavage
csi-miR172a-3p	P_trifoliata_00008:mRNA_51.1	E3 ubiquitin-protein ligase KEG isoform X1	3	721	740	Cleavage
csi-miR172c	P_trifoliata_00008:mRNA_51.1	E3 ubiquitin-protein ligase KEG isoform X1	4	720	741	Cleavage
csi-miR172c	P_trifoliata_00008:mRNA_51.1	E3 ubiquitin-protein ligase KEG isoform X1	4	720	741	Cleavage
csi-miR172c	P_trifoliata_00008:mRNA_51.1	E3 ubiquitin-protein ligase KEG isoform X1	4	720	741	Cleavage
csi-miR172c	P_trifoliata_00008:mRNA_51.1	E3 ubiquitin-protein ligase KEG isoform X1	4	721	741	Cleavage
csi-miR172c	P_trifoliata_00008:mRNA_51.1	E3 ubiquitin-protein ligase KEG isoform X1	5	1512	1533	Cleavage
csi-miR172c	P_trifoliata_00008:mRNA_51.1	E3 ubiquitin-protein ligase KEG isoform X1	5	1512	1533	Cleavage
csi-miR172c	P_trifoliata_00008:mRNA_51.1	E3 ubiquitin-protein ligase KEG isoform X1	5	1512	1533	Cleavage
csi-miR172c	P_trifoliata_00008:mRNA_51.1	E3 ubiquitin-protein ligase KEG isoform X1	5	1513	1533	Cleavage
csi-miR172c	P_trifoliata_00008:mRNA_58.1	E3 ubiquitin-protein ligase KEG isoform X1	4.5	1685	1707	Cleavage
csi-miR172c	P_trifoliata_00008:mRNA_58.1	E3 ubiquitin-protein ligase KEG isoform X1	4.5	1685	1707	Cleavage
csi-miR172c	P_trifoliata_00008:mRNA_58.1	E3 ubiquitin-protein ligase KEG isoform X1	4.5	1685	1707	Cleavage
csi-miR172c	P_trifoliata_00008:mRNA_58.1	E3 ubiquitin-protein ligase KEG isoform X1	4.5	1686	1707	Cleavage
csi-miR3952	P_trifoliata_00009:mRNA_155.1	peroxisomal adenine nucleotide carrier 1-like	3	430	450	Cleavage
csi-miR3952	P_trifoliata_00009:mRNA_155.1	peroxisomal adenine nucleotide carrier 1-like	3	430	450	Cleavage
csi-miR3952	P_trifoliata_00009:mRNA_155.1	peroxisomal adenine nucleotide carrier 1-like	3	430	450	Cleavage
csi-miR156	P_trifoliata_00010:mRNA_60.1	lysM domain receptor-like kinase 3 isoform X3	4.5	37	56	Cleavage
csi-miR156	P_trifoliata_00010:mRNA_60.1	lysM domain receptor-like kinase 3 isoform X3	4.5	37	56	Cleavage
csi-miR156	P_trifoliata_00010:mRNA_60.1	lysM domain receptor-like kinase 3 isoform X3	4.5	37	56	Cleavage
csi-miR156	P_trifoliata_00010:mRNA_60.1	lysM domain receptor-like kinase 3 isoform X3	4.5	37	56	Cleavage
csi-miR156	P_trifoliata_00010:mRNA_60.1	lysM domain receptor-like kinase 3 isoform X3	4.5	37	56	Cleavage
csi-miR156	P_trifoliata_00010:mRNA_60.1	lysM domain receptor-like kinase 3 isoform X3	4.5	37	56	Cleavage
csi-miR156	P_trifoliata_00010:mRNA_60.1	lysM domain receptor-like kinase 3 isoform X3	4.5	37	56	Cleavage
csi-miR399c	P_trifoliata_00010:mRNA_78.1	probable F-box protein At4g22030	3	424	444	Cleavage
csi-miR399c	P_trifoliata_00010:mRNA_78.1	probable F-box protein At4g22030	3	424	444	Cleavage
csi-miR399c	P_trifoliata_00010:mRNA_78.1	probable F-box protein At4g22030	3	424	444	Cleavage
csi-miR399e	P_trifoliata_00010:mRNA_78.1	probable F-box protein At4g22030	3	424	444	Cleavage
csi-miR399e	P_trifoliata_00010:mRNA_78.1	probable F-box protein At4g22030	3	424	444	Cleavage
csi-miR399e	P_trifoliata_00010:mRNA_78.1	probable F-box protein At4g22030	3	424	444	Cleavage
csi-miR482a-3p	P_trifoliata_00011:mRNA_132.1	chaperone protein dnaJ A6, chloroplastic-like	3	541	562	Cleavage
csi-miR482a-3p	P_trifoliata_00011:mRNA_132.1	chaperone protein dnaJ A6, chloroplastic-like	3	541	562	Cleavage
csi-miR482a-3p	P_trifoliata_00011:mRNA_132.1	chaperone protein dnaJ A6, chloroplastic-like	3	541	562	Cleavage
csi-miR479	P_trifoliata_00011:mRNA_19.1	uncharacterized protein LOC18050863 isoform X1	5	101	122	Translation
csi-miR479	P_trifoliata_00011:mRNA_19.1	uncharacterized protein LOC18050863 isoform X1	5	101	122	Translation
csi-miR479	P_trifoliata_00011:mRNA_19.1	uncharacterized protein LOC18050863 isoform X1	5	101	122	Translation
csi-miR479	P_trifoliata_00011:mRNA_19.1	uncharacterized protein LOC18050863 isoform X1	5	101	122	Translation
csi-miR479	P_trifoliata_00011:mRNA_19.1	uncharacterized protein LOC18050863 isoform X1	5	101	122	Translation
csi-miR479	P_trifoliata_00011:mRNA_19.1	uncharacterized protein LOC18050863 isoform X1	5	101	122	Translation
csi-miR479	P_trifoliata_00011:mRNA_56.1	probable 1-deoxy-D-xylulose-5-phosphate synthase 2, chloroplastic	4.5	2341	2363	Cleavage
csi-miR479	P_trifoliata_00011:mRNA_56.1	probable 1-deoxy-D-xylulose-5-phosphate synthase 2, chloroplastic	4.5	2341	2363	Cleavage
csi-miR479	P_trifoliata_00011:mRNA_56.1	probable 1-deoxy-D-xylulose-5-phosphate synthase 2, chloroplastic	4.5	2341	2363	Cleavage
csi-miR479	P_trifoliata_00011:mRNA_56.1	probable 1-deoxy-D-xylulose-5-phosphate synthase 2, chloroplastic	4.5	2341	2363	Cleavage
csi-miR479	P_trifoliata_00011:mRNA_56.1	probable 1-deoxy-D-xylulose-5-phosphate synthase 2, chloroplastic	4.5	2341	2363	Cleavage
csi-miR479	P_trifoliata_00011:mRNA_56.1	probable 1-deoxy-D-xylulose-5-phosphate synthase 2, chloroplastic	4.5	2341	2363	Cleavage
csi-miR398	P_trifoliata_00012:mRNA_159.1	uncharacterized protein LOC112101071	4.5	75	95	Cleavage
csi-miR398	P_trifoliata_00012:mRNA_159.1	uncharacterized protein LOC112101071	4.5	75	95	Cleavage
csi-miR482a-5p	P_trifoliata_00013:mRNA_134.1	glucomannan 4-beta-mannosyltransferase 9	3	281	302	Cleavage
csi-miR482a-5p	P_trifoliata_00013:mRNA_134.1	glucomannan 4-beta-mannosyltransferase 9	3	281	302	Cleavage
csi-miR482a-5p	P_trifoliata_00013:mRNA_134.1	glucomannan 4-beta-mannosyltransferase 9	3	281	302	Cleavage
csi-miR396a	P_trifoliata_00013:mRNA_157.1	growth-regulating factor 3 isoform X1	3	561	582	Cleavage
csi-miR396a	P_trifoliata_00013:mRNA_157.1	growth-regulating factor 3 isoform X1	3	561	582	Cleavage
csi-miR396a	P_trifoliata_00013:mRNA_157.1	growth-regulating factor 3 isoform X1	3	561	582	Cleavage
csi-miR396b	P_trifoliata_00013:mRNA_157.1	growth-regulating factor 3 isoform X1	3	561	582	Cleavage
csi-miR396b	P_trifoliata_00013:mRNA_157.1	growth-regulating factor 3 isoform X1	3	561	582	Cleavage
csi-miR396b	P_trifoliata_00013:mRNA_157.1	growth-regulating factor 3 isoform X1	3	561	582	Cleavage
csi-miR398	P_trifoliata_00013:mRNA_71.1	histone-lysine N-methyltransferase, H3 lysine-9 specific SUVH1-like	3.5	1353	1373	Cleavage
csi-miR398	P_trifoliata_00013:mRNA_71.1	histone-lysine N-methyltransferase, H3 lysine-9 specific SUVH1-like	3.5	1353	1373	Cleavage
csi-miR167a	P_trifoliata_00013:mRNA_94.1	auxin response factor 8 isoform X2	3.5	2205	2225	Cleavage
csi-miR167a	P_trifoliata_00013:mRNA_94.1	auxin response factor 8 isoform X2	3.5	2205	2225	Cleavage
csi-miR167a	P_trifoliata_00013:mRNA_94.1	auxin response factor 8 isoform X2	3.5	2205	2225	Cleavage
csi-miR167a	P_trifoliata_00013:mRNA_94.1	auxin response factor 8 isoform X2	3.5	2205	2225	Cleavage
csi-miR167a	P_trifoliata_00013:mRNA_94.1	auxin response factor 8 isoform X2	3.5	2205	2225	Cleavage
csi-miR167a	P_trifoliata_00013:mRNA_94.1	auxin response factor 8 isoform X2	3.5	2205	2225	Cleavage
csi-miR167b	P_trifoliata_00013:mRNA_94.1	auxin response factor 8 isoform X2	3.5	2205	2225	Cleavage
csi-miR167b	P_trifoliata_00013:mRNA_94.1	auxin response factor 8 isoform X2	3.5	2205	2225	Cleavage
csi-miR167b	P_trifoliata_00013:mRNA_94.1	auxin response factor 8 isoform X2	3.5	2205	2225	Cleavage
csi-miR167b	P_trifoliata_00013:mRNA_94.1	auxin response factor 8 isoform X2	3.5	2205	2225	Cleavage
csi-miR167b	P_trifoliata_00013:mRNA_94.1	auxin response factor 8 isoform X2	3.5	2205	2225	Cleavage
csi-miR167c	P_trifoliata_00013:mRNA_94.1	auxin response factor 8 isoform X2	3.5	2205	2225	Cleavage
csi-miR167c	P_trifoliata_00013:mRNA_94.1	auxin response factor 8 isoform X2	3.5	2205	2225	Cleavage
csi-miR167c	P_trifoliata_00013:mRNA_94.1	auxin response factor 8 isoform X2	3.5	2205	2225	Cleavage
csi-miR167c	P_trifoliata_00013:mRNA_94.1	auxin response factor 8 isoform X2	3.5	2205	2225	Cleavage
csi-miR167c	P_trifoliata_00013:mRNA_94.1	auxin response factor 8 isoform X2	3.5	2205	2225	Cleavage
csi-miR167c	P_trifoliata_00013:mRNA_94.1	auxin response factor 8 isoform X2	3.5	2205	2225	Cleavage
csi-miR162-3p	P_trifoliata_00014:mRNA_119.1	endoribonuclease Dicer homolog 1	3	3190	3211	Cleavage
csi-miR162-3p	P_trifoliata_00014:mRNA_119.1	endoribonuclease Dicer homolog 1	3	3190	3211	Cleavage
csi-miR162-3p	P_trifoliata_00014:mRNA_119.1	endoribonuclease Dicer homolog 1	3	3191	3211	Cleavage
csi-miR162-3p	P_trifoliata_00014:mRNA_119.1	endoribonuclease Dicer homolog 1	3	3190	3211	Cleavage
csi-miR530a	P_trifoliata_00014:mRNA_156.1	S-adenosyl-L-methionine-dependent methyltransferases superfamily protein	2	169	189	Cleavage
csi-miR530a	P_trifoliata_00014:mRNA_156.1	S-adenosyl-L-methionine-dependent methyltransferases superfamily protein	2	169	189	Cleavage
csi-miR530a	P_trifoliata_00014:mRNA_156.1	S-adenosyl-L-methionine-dependent methyltransferases superfamily protein	2	169	189	Cleavage
csi-miR530a	P_trifoliata_00014:mRNA_156.1	S-adenosyl-L-methionine-dependent methyltransferases superfamily protein	2	169	189	Cleavage
csi-miR530a	P_trifoliata_00014:mRNA_2.1	pentatricopeptide repeat-containing protein At2g31400, chloroplastic	4	304	324	Cleavage
csi-miR530a	P_trifoliata_00014:mRNA_2.1	pentatricopeptide repeat-containing protein At2g31400, chloroplastic	4	304	324	Cleavage
csi-miR530a	P_trifoliata_00014:mRNA_2.1	pentatricopeptide repeat-containing protein At2g31400, chloroplastic	4	304	324	Cleavage
csi-miR530a	P_trifoliata_00014:mRNA_2.1	pentatricopeptide repeat-containing protein At2g31400, chloroplastic	4	304	324	Cleavage
csi-miR477c	P_trifoliata_00014:mRNA_73.1	protoporphyrinogen oxidase 1, chloroplastic	4.5	896	917	Cleavage
csi-miR477c	P_trifoliata_00014:mRNA_73.1	protoporphyrinogen oxidase 1, chloroplastic	4.5	896	917	Cleavage
csi-miR477c	P_trifoliata_00014:mRNA_73.1	protoporphyrinogen oxidase 1, chloroplastic	4.5	896	917	Cleavage
csi-miR394	P_trifoliata_00014:mRNA_87.1	protein phosphatase 2C 32	3.5	1299	1318	Cleavage
csi-miR857	P_trifoliata_00015:mRNA_118.1	probable disease resistance protein At4g27220 isoform X1	3.5	1515	1538	Cleavage
csi-miR857	P_trifoliata_00015:mRNA_118.1	probable disease resistance protein At4g27220 isoform X1	3.5	1515	1538	Cleavage
csi-miR857	P_trifoliata_00015:mRNA_118.1	probable disease resistance protein At4g27220 isoform X1	3.5	1515	1538	Cleavage
csi-miR857	P_trifoliata_00015:mRNA_118.1	probable disease resistance protein At4g27220 isoform X1	3.5	1515	1538	Cleavage
csi-miR857	P_trifoliata_00015:mRNA_118.1	probable disease resistance protein At4g27220 isoform X1	3.5	1515	1538	Cleavage
csi-miR857	P_trifoliata_00015:mRNA_118.1	probable disease resistance protein At4g27220 isoform X1	3.5	1515	1538	Cleavage
csi-miR162-5p	P_trifoliata_00015:mRNA_15.1	probable leucine-rich repeat receptor-like protein kinase At1g35710	4	1080	1101	Cleavage
csi-miR162-5p	P_trifoliata_00015:mRNA_15.1	probable leucine-rich repeat receptor-like protein kinase At1g35710	4	1080	1101	Cleavage
csi-miR162-5p	P_trifoliata_00015:mRNA_15.1	probable leucine-rich repeat receptor-like protein kinase At1g35710	4	1080	1101	Cleavage
csi-miR530a	P_trifoliata_00015:mRNA_160.1	eukaryotic translation initiation factor 3 subunit A	4	2726	2746	Cleavage
csi-miR530a	P_trifoliata_00015:mRNA_160.1	eukaryotic translation initiation factor 3 subunit A	4	2726	2746	Cleavage
csi-miR530a	P_trifoliata_00015:mRNA_160.1	eukaryotic translation initiation factor 3 subunit A	4	2726	2746	Cleavage
csi-miR530a	P_trifoliata_00015:mRNA_160.1	eukaryotic translation initiation factor 3 subunit A	4	2726	2746	Cleavage
csi-miR408	P_trifoliata_00015:mRNA_24.1	---NA---	3.5	381	401	Cleavage
csi-miR408	P_trifoliata_00015:mRNA_24.1	---NA---	3.5	381	401	Cleavage
csi-miR408	P_trifoliata_00015:mRNA_24.1	---NA---	3.5	381	401	Cleavage
csi-miR408	P_trifoliata_00015:mRNA_24.1	---NA---	3.5	381	401	Cleavage
csi-miR171b	P_trifoliata_00015:mRNA_73.1	agamous-like MADS-box protein AGL104 isoform X1	3.5	114	134	Cleavage
csi-miR171b	P_trifoliata_00015:mRNA_73.1	agamous-like MADS-box protein AGL104 isoform X1	3.5	114	134	Cleavage
csi-miR156	P_trifoliata_00017:mRNA_127.1	probable DNA primase large subunit	1	2064	2083	Cleavage
csi-miR156	P_trifoliata_00017:mRNA_127.1	probable DNA primase large subunit	1	2064	2083	Cleavage
csi-miR156	P_trifoliata_00017:mRNA_127.1	probable DNA primase large subunit	1	2064	2083	Cleavage
csi-miR156	P_trifoliata_00017:mRNA_127.1	probable DNA primase large subunit	1	2064	2083	Cleavage
csi-miR156	P_trifoliata_00017:mRNA_127.1	probable DNA primase large subunit	1	2064	2083	Cleavage
csi-miR156	P_trifoliata_00017:mRNA_127.1	probable DNA primase large subunit	1	2064	2083	Cleavage
csi-miR156	P_trifoliata_00017:mRNA_127.1	probable DNA primase large subunit	1	2064	2083	Cleavage
csi-miR394	P_trifoliata_00017:mRNA_140.1	F-box only protein 6 isoform X1	1	1158	1177	Cleavage
csi-miR166a	P_trifoliata_00018:mRNA_56.1	putative ubiquitin-protein ligase	4.5	328	349	Translation
csi-miR166a	P_trifoliata_00018:mRNA_56.1	putative ubiquitin-protein ligase	4.5	328	349	Translation
csi-miR166e-3p	P_trifoliata_00018:mRNA_56.1	putative ubiquitin-protein ligase	4.5	329	349	Translation
csi-miR166e-3p	P_trifoliata_00018:mRNA_56.1	putative ubiquitin-protein ligase	4.5	329	349	Translation
csi-miR3949	P_trifoliata_00018:mRNA_61.1	uncharacterized protein LOC18050516	3	1688	1707	Cleavage
csi-miR396a	P_trifoliata_00019:mRNA_33.1	low-temperature-induced cysteine proteinase-like	2	464	484	Cleavage
csi-miR396a	P_trifoliata_00019:mRNA_33.1	low-temperature-induced cysteine proteinase-like	2	464	484	Cleavage
csi-miR396a	P_trifoliata_00019:mRNA_33.1	low-temperature-induced cysteine proteinase-like	2	464	484	Cleavage
csi-miR396b	P_trifoliata_00019:mRNA_33.1	low-temperature-induced cysteine proteinase-like	2	464	484	Cleavage
csi-miR396b	P_trifoliata_00019:mRNA_33.1	low-temperature-induced cysteine proteinase-like	2	464	484	Cleavage
csi-miR396b	P_trifoliata_00019:mRNA_33.1	low-temperature-induced cysteine proteinase-like	2	464	484	Cleavage
csi-miR172a-5p	P_trifoliata_00019:mRNA_61.1	THO complex subunit 5B	2	2118	2138	Cleavage
csi-miR172a-5p	P_trifoliata_00019:mRNA_61.1	THO complex subunit 5B	2	2119	2138	Cleavage
csi-miR172a-5p	P_trifoliata_00019:mRNA_61.1	THO complex subunit 5B	2	2118	2138	Cleavage
csi-miR477b	P_trifoliata_00020:mRNA_41.1	vacuolar protein sorting-associated protein 2 homolog 2	2	1002	1022	Cleavage
csi-miR477b	P_trifoliata_00020:mRNA_41.1	vacuolar protein sorting-associated protein 2 homolog 2	2	1002	1022	Cleavage
csi-miR477b	P_trifoliata_00020:mRNA_41.1	vacuolar protein sorting-associated protein 2 homolog 2	2	1002	1022	Cleavage
csi-miR477b	P_trifoliata_00020:mRNA_41.1	vacuolar protein sorting-associated protein 2 homolog 2	2	1002	1022	Cleavage
csi-miR477b	P_trifoliata_00020:mRNA_41.1	vacuolar protein sorting-associated protein 2 homolog 2	2	1002	1022	Cleavage
csi-miR166a	P_trifoliata_00021:mRNA_124.1	homeobox-leucine zipper protein ATHB-15	0.5	550	571	Cleavage
csi-miR166a	P_trifoliata_00021:mRNA_124.1	homeobox-leucine zipper protein ATHB-15	0.5	550	571	Cleavage
csi-miR166b	P_trifoliata_00021:mRNA_124.1	homeobox-leucine zipper protein ATHB-15	0.5	550	571	Cleavage
csi-miR166b	P_trifoliata_00021:mRNA_124.1	homeobox-leucine zipper protein ATHB-15	0.5	550	571	Cleavage
csi-miR166b	P_trifoliata_00021:mRNA_124.1	homeobox-leucine zipper protein ATHB-15	0.5	550	571	Cleavage
csi-miR166c	P_trifoliata_00021:mRNA_124.1	homeobox-leucine zipper protein ATHB-15	0.5	552	571	Cleavage
csi-miR166c	P_trifoliata_00021:mRNA_124.1	homeobox-leucine zipper protein ATHB-15	0.5	552	571	Cleavage
csi-miR166d	P_trifoliata_00021:mRNA_124.1	homeobox-leucine zipper protein ATHB-15	0.5	551	571	Cleavage
csi-miR166d	P_trifoliata_00021:mRNA_124.1	homeobox-leucine zipper protein ATHB-15	0.5	551	571	Cleavage
csi-miR166e-3p	P_trifoliata_00021:mRNA_124.1	homeobox-leucine zipper protein ATHB-15	0.5	551	571	Cleavage
csi-miR166e-3p	P_trifoliata_00021:mRNA_124.1	homeobox-leucine zipper protein ATHB-15	0.5	551	571	Cleavage
csi-miR394	P_trifoliata_00021:mRNA_134.1	probable protein phosphatase 2C 6	4	289	308	Cleavage
csi-miR3948	P_trifoliata_00022:mRNA_98.1	probable protein phosphatase 2C 6	2	412	435	Cleavage
csi-miR3948	P_trifoliata_00022:mRNA_98.1	probable protein phosphatase 2C 6	2	412	435	Cleavage
csi-miR3948	P_trifoliata_00022:mRNA_98.1	probable protein phosphatase 2C 6	2	412	435	Cleavage
csi-miR3948	P_trifoliata_00022:mRNA_98.1	probable protein phosphatase 2C 6	2	412	435	Cleavage
csi-miR3948	P_trifoliata_00022:mRNA_98.1	probable protein phosphatase 2C 6	2	412	435	Cleavage
csi-miR3948	P_trifoliata_00022:mRNA_98.1	probable protein phosphatase 2C 6	5	388	411	Cleavage
csi-miR3948	P_trifoliata_00022:mRNA_98.1	probable protein phosphatase 2C 6	5	388	411	Cleavage
csi-miR3948	P_trifoliata_00022:mRNA_98.1	probable protein phosphatase 2C 6	5	388	411	Cleavage
csi-miR3948	P_trifoliata_00022:mRNA_98.1	probable protein phosphatase 2C 6	5	388	411	Cleavage
csi-miR3948	P_trifoliata_00022:mRNA_98.1	probable protein phosphatase 2C 6	5	388	411	Cleavage
csi-miR3948	P_trifoliata_00022:mRNA_98.2	ubiquitin receptor RAD23c-like isoform X1	2	412	435	Cleavage
csi-miR3948	P_trifoliata_00022:mRNA_98.2	ubiquitin receptor RAD23c-like isoform X1	2	412	435	Cleavage
csi-miR3948	P_trifoliata_00022:mRNA_98.2	ubiquitin receptor RAD23c-like isoform X1	2	412	435	Cleavage
csi-miR3948	P_trifoliata_00022:mRNA_98.2	ubiquitin receptor RAD23c-like isoform X1	2	412	435	Cleavage
csi-miR3948	P_trifoliata_00022:mRNA_98.2	ubiquitin receptor RAD23c-like isoform X1	2	412	435	Cleavage
csi-miR3948	P_trifoliata_00022:mRNA_98.2	ubiquitin receptor RAD23c-like isoform X1	5	388	411	Cleavage
csi-miR3948	P_trifoliata_00022:mRNA_98.2	ubiquitin receptor RAD23c-like isoform X1	5	388	411	Cleavage
csi-miR3948	P_trifoliata_00022:mRNA_98.2	ubiquitin receptor RAD23c-like isoform X1	5	388	411	Cleavage
csi-miR3948	P_trifoliata_00022:mRNA_98.2	ubiquitin receptor RAD23c-like isoform X1	5	388	411	Cleavage
csi-miR3948	P_trifoliata_00022:mRNA_98.2	ubiquitin receptor RAD23c-like isoform X1	5	388	411	Cleavage
csi-miR169	P_trifoliata_00024:mRNA_44.1	hypothetical protein CISIN_1g004365mg	3	840	860	Cleavage
csi-miR398	P_trifoliata_00025:mRNA_118.1	catalase isozyme 1	3.5	871	891	Cleavage
csi-miR398	P_trifoliata_00025:mRNA_118.1	catalase isozyme 1	3.5	871	891	Cleavage
csi-miR162-5p	P_trifoliata_00025:mRNA_130.1	putative pentatricopeptide repeat-containing protein At5g43820	4.5	1060	1081	Cleavage
csi-miR162-5p	P_trifoliata_00025:mRNA_130.1	putative pentatricopeptide repeat-containing protein At5g43820	4.5	1060	1081	Cleavage
csi-miR162-5p	P_trifoliata_00025:mRNA_130.1	putative pentatricopeptide repeat-containing protein At5g43820	4.5	1060	1081	Cleavage
csi-miR403	P_trifoliata_00025:mRNA_40.1	histidine kinase 2-like	4.5	2478	2498	Translation
csi-miR403	P_trifoliata_00025:mRNA_40.1	histidine kinase 2-like	4.5	2478	2498	Translation
csi-miR403	P_trifoliata_00025:mRNA_40.1	histidine kinase 2-like	4.5	2478	2498	Translation
csi-miR403	P_trifoliata_00025:mRNA_40.1	histidine kinase 2-like	4.5	2478	2498	Translation
csi-miR166a	P_trifoliata_00025:mRNA_58.1	premnaspirodiene oxygenase-like	2.5	709	730	Cleavage
csi-miR166a	P_trifoliata_00025:mRNA_58.1	premnaspirodiene oxygenase-like	2.5	709	730	Cleavage
csi-miR166b	P_trifoliata_00025:mRNA_58.1	premnaspirodiene oxygenase-like	2.5	709	730	Cleavage
csi-miR166b	P_trifoliata_00025:mRNA_58.1	premnaspirodiene oxygenase-like	2.5	709	730	Cleavage
csi-miR166b	P_trifoliata_00025:mRNA_58.1	premnaspirodiene oxygenase-like	2.5	709	730	Cleavage
csi-miR166c	P_trifoliata_00025:mRNA_58.1	premnaspirodiene oxygenase-like	2.5	711	730	Cleavage
csi-miR166c	P_trifoliata_00025:mRNA_58.1	premnaspirodiene oxygenase-like	2.5	711	730	Cleavage
csi-miR166d	P_trifoliata_00025:mRNA_58.1	premnaspirodiene oxygenase-like	2.5	710	730	Cleavage
csi-miR166d	P_trifoliata_00025:mRNA_58.1	premnaspirodiene oxygenase-like	2.5	710	730	Cleavage
csi-miR166e-3p	P_trifoliata_00025:mRNA_58.1	premnaspirodiene oxygenase-like	2.5	710	730	Cleavage
csi-miR166e-3p	P_trifoliata_00025:mRNA_58.1	premnaspirodiene oxygenase-like	2.5	710	730	Cleavage
csi-miR857	P_trifoliata_00026:mRNA_49.1	phosphatidylinositol transfer protein 3	3.5	672	695	Cleavage
csi-miR857	P_trifoliata_00026:mRNA_49.1	phosphatidylinositol transfer protein 3	3.5	672	695	Cleavage
csi-miR857	P_trifoliata_00026:mRNA_49.1	phosphatidylinositol transfer protein 3	3.5	672	695	Cleavage
csi-miR857	P_trifoliata_00026:mRNA_49.1	phosphatidylinositol transfer protein 3	3.5	672	695	Cleavage
csi-miR857	P_trifoliata_00026:mRNA_49.1	phosphatidylinositol transfer protein 3	3.5	672	695	Cleavage
csi-miR857	P_trifoliata_00026:mRNA_49.1	phosphatidylinositol transfer protein 3	3.5	672	695	Cleavage
csi-miR479	P_trifoliata_00026:mRNA_66.1	laccase-11-like	4	268	289	Translation
csi-miR479	P_trifoliata_00026:mRNA_66.1	laccase-11-like	4	268	289	Translation
csi-miR479	P_trifoliata_00026:mRNA_66.1	laccase-11-like	4	268	289	Translation
csi-miR479	P_trifoliata_00026:mRNA_66.1	laccase-11-like	4	268	289	Translation
csi-miR479	P_trifoliata_00026:mRNA_66.1	laccase-11-like	4	268	289	Translation
csi-miR479	P_trifoliata_00026:mRNA_66.1	laccase-11-like	4	268	289	Translation
csi-miR3952	P_trifoliata_00026:mRNA_90.1	AAA-ATPase At2g18193-like	3.5	1187	1207	Cleavage
csi-miR3952	P_trifoliata_00026:mRNA_90.1	AAA-ATPase At2g18193-like	3.5	1187	1207	Cleavage
csi-miR3952	P_trifoliata_00026:mRNA_90.1	AAA-ATPase At2g18193-like	3.5	1187	1207	Cleavage
csi-miR393	P_trifoliata_00029:mRNA_8.1	transcription factor bHLH77-like	3	130	151	Cleavage
csi-miR3948	P_trifoliata_00030:mRNA_7.1	uncharacterized protein LOC102630528	2.5	250	273	Cleavage
csi-miR3948	P_trifoliata_00030:mRNA_7.1	uncharacterized protein LOC102630528	2.5	250	273	Cleavage
csi-miR3948	P_trifoliata_00030:mRNA_7.1	uncharacterized protein LOC102630528	2.5	250	273	Cleavage
csi-miR3948	P_trifoliata_00030:mRNA_7.1	uncharacterized protein LOC102630528	2.5	250	273	Cleavage
csi-miR3948	P_trifoliata_00030:mRNA_7.1	uncharacterized protein LOC102630528	2.5	250	273	Cleavage
csi-miR399a	P_trifoliata_00030:mRNA_75.1	F-box protein SKIP23-like	4.25	989	1011	Cleavage
csi-miR399c	P_trifoliata_00030:mRNA_75.1	F-box protein SKIP23-like	4.25	989	1011	Cleavage
csi-miR399c	P_trifoliata_00030:mRNA_75.1	F-box protein SKIP23-like	4.25	989	1011	Cleavage
csi-miR399c	P_trifoliata_00030:mRNA_75.1	F-box protein SKIP23-like	4.25	989	1011	Cleavage
csi-miR399e	P_trifoliata_00030:mRNA_75.1	F-box protein SKIP23-like	4.25	989	1011	Cleavage
csi-miR399e	P_trifoliata_00030:mRNA_75.1	F-box protein SKIP23-like	4.25	989	1011	Cleavage
csi-miR399e	P_trifoliata_00030:mRNA_75.1	F-box protein SKIP23-like	4.25	989	1011	Cleavage
csi-miR399b	P_trifoliata_00030:mRNA_75.1	F-box protein SKIP23-like	4.75	989	1011	Cleavage
csi-miR399b	P_trifoliata_00030:mRNA_75.1	F-box protein SKIP23-like	4.75	989	1011	Cleavage
csi-miR399b	P_trifoliata_00030:mRNA_75.1	F-box protein SKIP23-like	4.75	989	1011	Cleavage
csi-miR399d	P_trifoliata_00030:mRNA_75.1	F-box protein SKIP23-like	4.75	989	1011	Cleavage
csi-miR399d	P_trifoliata_00030:mRNA_75.1	F-box protein SKIP23-like	4.75	989	1011	Cleavage
csi-miR399d	P_trifoliata_00030:mRNA_75.1	F-box protein SKIP23-like	4.75	989	1011	Cleavage
csi-miR3947-5p	P_trifoliata_00031:mRNA_29.1	arsenic-transporting ATPase	4	1546	1568	Cleavage
csi-miR3947-5p	P_trifoliata_00031:mRNA_29.1	arsenic-transporting ATPase	4	1546	1568	Cleavage
csi-miR3948	P_trifoliata_00031:mRNA_93.1	reticulocalbin-2	4	594	617	Cleavage
csi-miR3948	P_trifoliata_00031:mRNA_93.1	reticulocalbin-2	4	594	617	Cleavage
csi-miR3948	P_trifoliata_00031:mRNA_93.1	reticulocalbin-2	4	594	617	Cleavage
csi-miR3948	P_trifoliata_00031:mRNA_93.1	reticulocalbin-2	4	594	617	Cleavage
csi-miR3948	P_trifoliata_00031:mRNA_93.1	reticulocalbin-2	4	594	617	Cleavage
csi-miR398	P_trifoliata_00032:mRNA_104.1	peptide methionine sulfoxide reductase-like	3.5	330	350	Translation
csi-miR398	P_trifoliata_00032:mRNA_104.1	peptide methionine sulfoxide reductase-like	3.5	330	350	Translation
csi-miR172c	P_trifoliata_00033:mRNA_29.1	protein tesmin/TSO1-like CXC 2	4	2226	2247	Cleavage
csi-miR172c	P_trifoliata_00033:mRNA_29.1	protein tesmin/TSO1-like CXC 2	4	2226	2247	Cleavage
csi-miR172c	P_trifoliata_00033:mRNA_29.1	protein tesmin/TSO1-like CXC 2	4	2226	2247	Cleavage
csi-miR167a	P_trifoliata_00033:mRNA_35.1	DExH-box ATP-dependent RNA helicase DExH16, mitochondrial	3.75	1532	1554	Cleavage
csi-miR167a	P_trifoliata_00033:mRNA_35.1	DExH-box ATP-dependent RNA helicase DExH16, mitochondrial	3.75	1532	1554	Cleavage
csi-miR167a	P_trifoliata_00033:mRNA_35.1	DExH-box ATP-dependent RNA helicase DExH16, mitochondrial	3.75	1532	1554	Cleavage
csi-miR167a	P_trifoliata_00033:mRNA_35.1	DExH-box ATP-dependent RNA helicase DExH16, mitochondrial	3.75	1532	1554	Cleavage
csi-miR167a	P_trifoliata_00033:mRNA_35.1	DExH-box ATP-dependent RNA helicase DExH16, mitochondrial	3.75	1532	1554	Cleavage
csi-miR167a	P_trifoliata_00033:mRNA_35.1	DExH-box ATP-dependent RNA helicase DExH16, mitochondrial	3.75	1532	1554	Cleavage
csi-miR167b	P_trifoliata_00033:mRNA_35.1	DExH-box ATP-dependent RNA helicase DExH16, mitochondrial	3.75	1532	1554	Cleavage
csi-miR167b	P_trifoliata_00033:mRNA_35.1	DExH-box ATP-dependent RNA helicase DExH16, mitochondrial	3.75	1532	1554	Cleavage
csi-miR167b	P_trifoliata_00033:mRNA_35.1	DExH-box ATP-dependent RNA helicase DExH16, mitochondrial	3.75	1532	1554	Cleavage
csi-miR167b	P_trifoliata_00033:mRNA_35.1	DExH-box ATP-dependent RNA helicase DExH16, mitochondrial	3.75	1532	1554	Cleavage
csi-miR167b	P_trifoliata_00033:mRNA_35.1	DExH-box ATP-dependent RNA helicase DExH16, mitochondrial	3.75	1532	1554	Cleavage
csi-miR167c	P_trifoliata_00033:mRNA_35.1	DExH-box ATP-dependent RNA helicase DExH16, mitochondrial	3.75	1532	1554	Cleavage
csi-miR167c	P_trifoliata_00033:mRNA_35.1	DExH-box ATP-dependent RNA helicase DExH16, mitochondrial	3.75	1532	1554	Cleavage
csi-miR167c	P_trifoliata_00033:mRNA_35.1	DExH-box ATP-dependent RNA helicase DExH16, mitochondrial	3.75	1532	1554	Cleavage
csi-miR167c	P_trifoliata_00033:mRNA_35.1	DExH-box ATP-dependent RNA helicase DExH16, mitochondrial	3.75	1532	1554	Cleavage
csi-miR167c	P_trifoliata_00033:mRNA_35.1	DExH-box ATP-dependent RNA helicase DExH16, mitochondrial	3.75	1532	1554	Cleavage
csi-miR167c	P_trifoliata_00033:mRNA_35.1	DExH-box ATP-dependent RNA helicase DExH16, mitochondrial	3.75	1532	1554	Cleavage
csi-miR482c	P_trifoliata_00033:mRNA_85.1	Cationic amino acid transporter 2	1.5	146	167	Cleavage
csi-miR482c	P_trifoliata_00033:mRNA_85.1	Cationic amino acid transporter 2	1.5	146	167	Cleavage
csi-miR172c	P_trifoliata_00035:mRNA_115.1	L10-interacting MYB domain-containing protein	3.5	775	796	Cleavage
csi-miR172c	P_trifoliata_00035:mRNA_115.1	L10-interacting MYB domain-containing protein	3.5	775	796	Cleavage
csi-miR172c	P_trifoliata_00035:mRNA_115.1	L10-interacting MYB domain-containing protein	3.5	775	796	Cleavage
csi-miR162-3p	P_trifoliata_00037:mRNA_104.1	U-box domain-containing protein 21-like	5	422	442	Cleavage
csi-miR162-3p	P_trifoliata_00037:mRNA_104.1	U-box domain-containing protein 21-like	5	422	442	Cleavage
csi-miR162-3p	P_trifoliata_00037:mRNA_104.1	U-box domain-containing protein 21-like	5	422	442	Cleavage
csi-miR399c	P_trifoliata_00037:mRNA_33.1	---NA---	2.5	2041	2061	Cleavage
csi-miR399c	P_trifoliata_00037:mRNA_33.1	---NA---	2.5	2041	2061	Cleavage
csi-miR399c	P_trifoliata_00037:mRNA_33.1	---NA---	2.5	2041	2061	Cleavage
csi-miR399e	P_trifoliata_00037:mRNA_33.1	---NA---	2.5	2041	2061	Cleavage
csi-miR399e	P_trifoliata_00037:mRNA_33.1	---NA---	2.5	2041	2061	Cleavage
csi-miR399e	P_trifoliata_00037:mRNA_33.1	---NA---	2.5	2041	2061	Cleavage
csi-miR167b	P_trifoliata_00037:mRNA_88.1	alpha,alpha-trehalose-phosphate synthase [UDP-forming] 6	3.5	1432	1452	Cleavage
csi-miR167b	P_trifoliata_00037:mRNA_88.1	alpha,alpha-trehalose-phosphate synthase [UDP-forming] 6	3.5	1432	1452	Cleavage
csi-miR167b	P_trifoliata_00037:mRNA_88.1	alpha,alpha-trehalose-phosphate synthase [UDP-forming] 6	3.5	1432	1452	Cleavage
csi-miR167b	P_trifoliata_00037:mRNA_88.1	alpha,alpha-trehalose-phosphate synthase [UDP-forming] 6	3.5	1432	1452	Cleavage
csi-miR167b	P_trifoliata_00037:mRNA_88.1	alpha,alpha-trehalose-phosphate synthase [UDP-forming] 6	3.5	1432	1452	Cleavage
csi-miR167b	P_trifoliata_00037:mRNA_88.1	alpha,alpha-trehalose-phosphate synthase [UDP-forming] 6	5	506	526	Cleavage
csi-miR167b	P_trifoliata_00037:mRNA_88.1	alpha,alpha-trehalose-phosphate synthase [UDP-forming] 6	5	506	526	Cleavage
csi-miR167b	P_trifoliata_00037:mRNA_88.1	alpha,alpha-trehalose-phosphate synthase [UDP-forming] 6	5	506	526	Cleavage
csi-miR167b	P_trifoliata_00037:mRNA_88.1	alpha,alpha-trehalose-phosphate synthase [UDP-forming] 6	5	506	526	Cleavage
csi-miR167b	P_trifoliata_00037:mRNA_88.1	alpha,alpha-trehalose-phosphate synthase [UDP-forming] 6	5	506	526	Cleavage
csi-miR399b	P_trifoliata_00038:mRNA_49.1	inorganic phosphate transporter 1-4-like	3	248	268	Cleavage
csi-miR399b	P_trifoliata_00038:mRNA_49.1	inorganic phosphate transporter 1-4-like	3	248	268	Cleavage
csi-miR399b	P_trifoliata_00038:mRNA_49.1	inorganic phosphate transporter 1-4-like	3	248	268	Cleavage
csi-miR399d	P_trifoliata_00038:mRNA_49.1	inorganic phosphate transporter 1-4-like	3	248	268	Cleavage
csi-miR399d	P_trifoliata_00038:mRNA_49.1	inorganic phosphate transporter 1-4-like	3	248	268	Cleavage
csi-miR399d	P_trifoliata_00038:mRNA_49.1	inorganic phosphate transporter 1-4-like	3	248	268	Cleavage
csi-miR399c	P_trifoliata_00038:mRNA_49.1	inorganic phosphate transporter 1-4-like	4.5	248	268	Cleavage
csi-miR399c	P_trifoliata_00038:mRNA_49.1	inorganic phosphate transporter 1-4-like	4.5	248	268	Cleavage
csi-miR399c	P_trifoliata_00038:mRNA_49.1	inorganic phosphate transporter 1-4-like	4.5	248	268	Cleavage
csi-miR399e	P_trifoliata_00038:mRNA_49.1	inorganic phosphate transporter 1-4-like	4.5	248	268	Cleavage
csi-miR399e	P_trifoliata_00038:mRNA_49.1	inorganic phosphate transporter 1-4-like	4.5	248	268	Cleavage
csi-miR399e	P_trifoliata_00038:mRNA_49.1	inorganic phosphate transporter 1-4-like	4.5	248	268	Cleavage
csi-miR1515	P_trifoliata_00039:mRNA_11.1	actin-interacting protein 1-2	5	341	362	Cleavage
csi-miR1515	P_trifoliata_00039:mRNA_11.1	actin-interacting protein 1-2	5	341	362	Cleavage
csi-miR1515	P_trifoliata_00039:mRNA_11.1	actin-interacting protein 1-2	5	341	362	Cleavage
csi-miR827	P_trifoliata_00039:mRNA_32.1	root phototropism protein 3	3	1334	1354	Cleavage
csi-miR827	P_trifoliata_00039:mRNA_32.1	root phototropism protein 3	3	1334	1354	Cleavage
csi-miR827	P_trifoliata_00039:mRNA_32.1	root phototropism protein 3	3	1335	1354	Cleavage
csi-miR164	P_trifoliata_00039:mRNA_53.1	root phototropism protein 3	4	679	699	Cleavage
csi-miR164	P_trifoliata_00039:mRNA_53.1	root phototropism protein 3	4	679	699	Cleavage
csi-miR408	P_trifoliata_00040:mRNA_94.1	uncharacterized protein LOC18051324	3.5	434	454	Cleavage
csi-miR408	P_trifoliata_00040:mRNA_94.1	uncharacterized protein LOC18051324	3.5	434	454	Cleavage
csi-miR408	P_trifoliata_00040:mRNA_94.1	uncharacterized protein LOC18051324	3.5	434	454	Cleavage
csi-miR408	P_trifoliata_00040:mRNA_94.1	uncharacterized protein LOC18051324	3.5	434	454	Cleavage
csi-miR172b	P_trifoliata_00041:mRNA_43.1	disease resistance protein At4g27190-like	3.5	4005	4025	Cleavage
csi-miR172b	P_trifoliata_00041:mRNA_43.1	disease resistance protein At4g27190-like	3.5	4005	4025	Cleavage
csi-miR172b	P_trifoliata_00041:mRNA_43.1	disease resistance protein At4g27190-like	3.5	4005	4025	Cleavage
csi-miR172b	P_trifoliata_00041:mRNA_43.1	disease resistance protein At4g27190-like	3.5	4005	4025	Cleavage
csi-miR172b	P_trifoliata_00041:mRNA_43.1	disease resistance protein At4g27190-like	3.5	4005	4025	Cleavage
csi-miR166a	P_trifoliata_00043:mRNA_74.1	homeobox-leucine zipper protein ATHB-8	1	592	613	Cleavage
csi-miR166a	P_trifoliata_00043:mRNA_74.1	homeobox-leucine zipper protein ATHB-8	1	592	613	Cleavage
csi-miR166b	P_trifoliata_00043:mRNA_74.1	homeobox-leucine zipper protein ATHB-8	1	592	613	Cleavage
csi-miR166b	P_trifoliata_00043:mRNA_74.1	homeobox-leucine zipper protein ATHB-8	1	592	613	Cleavage
csi-miR166b	P_trifoliata_00043:mRNA_74.1	homeobox-leucine zipper protein ATHB-8	1	592	613	Cleavage
csi-miR166c	P_trifoliata_00043:mRNA_74.1	homeobox-leucine zipper protein ATHB-8	1	594	613	Cleavage
csi-miR166c	P_trifoliata_00043:mRNA_74.1	homeobox-leucine zipper protein ATHB-8	1	594	613	Cleavage
csi-miR166d	P_trifoliata_00043:mRNA_74.1	homeobox-leucine zipper protein ATHB-8	1	593	613	Cleavage
csi-miR166d	P_trifoliata_00043:mRNA_74.1	homeobox-leucine zipper protein ATHB-8	1	593	613	Cleavage
csi-miR166e-3p	P_trifoliata_00043:mRNA_74.1	homeobox-leucine zipper protein ATHB-8	1	593	613	Cleavage
csi-miR166e-3p	P_trifoliata_00043:mRNA_74.1	homeobox-leucine zipper protein ATHB-8	1	593	613	Cleavage
csi-miR399b	P_trifoliata_00044:mRNA_51.1	UDP-glycosyltransferase 83A1-like	3.5	387	407	Cleavage
csi-miR399b	P_trifoliata_00044:mRNA_51.1	UDP-glycosyltransferase 83A1-like	3.5	387	407	Cleavage
csi-miR399b	P_trifoliata_00044:mRNA_51.1	UDP-glycosyltransferase 83A1-like	3.5	387	407	Cleavage
csi-miR399d	P_trifoliata_00044:mRNA_51.1	UDP-glycosyltransferase 83A1-like	3.5	387	407	Cleavage
csi-miR399d	P_trifoliata_00044:mRNA_51.1	UDP-glycosyltransferase 83A1-like	3.5	387	407	Cleavage
csi-miR399d	P_trifoliata_00044:mRNA_51.1	UDP-glycosyltransferase 83A1-like	3.5	387	407	Cleavage
csi-miR1515	P_trifoliata_00044:mRNA_69.1	thaumatin-like protein 1	3	527	548	Cleavage
csi-miR1515	P_trifoliata_00044:mRNA_69.1	thaumatin-like protein 1	3	527	548	Cleavage
csi-miR1515	P_trifoliata_00044:mRNA_69.1	thaumatin-like protein 1	3	527	548	Cleavage
csi-miR3946	P_trifoliata_00044:mRNA_76.1	disease resistance protein At4g27190-like	3	2555	2575	Translation
csi-miR3946	P_trifoliata_00044:mRNA_76.1	disease resistance protein At4g27190-like	3	2556	2575	Translation
csi-miR172a-5p	P_trifoliata_00045:mRNA_123.1	Maternal effect embryo arrest 22, putative	2.5	2700	2720	Cleavage
csi-miR172a-5p	P_trifoliata_00045:mRNA_123.1	Maternal effect embryo arrest 22, putative	2.5	2701	2720	Cleavage
csi-miR172a-5p	P_trifoliata_00045:mRNA_123.1	Maternal effect embryo arrest 22, putative	2.5	2700	2720	Cleavage
csi-miR319	P_trifoliata_00045:mRNA_22.1	transcription factor TCP2-like	3.5	778	798	Cleavage
csi-miR319	P_trifoliata_00045:mRNA_22.1	transcription factor TCP2-like	3.5	778	798	Cleavage
csi-miR319	P_trifoliata_00045:mRNA_22.1	transcription factor TCP2-like	3.5	778	798	Cleavage
csi-miR319	P_trifoliata_00045:mRNA_22.1	transcription factor TCP2-like	3.5	778	798	Cleavage
csi-miR166e-5p	P_trifoliata_00045:mRNA_47.1	BAG family molecular chaperone regulator 2-like	2.5	570	590	Cleavage
csi-miR166e-5p	P_trifoliata_00045:mRNA_47.1	BAG family molecular chaperone regulator 2-like	2.5	570	590	Cleavage
csi-miR167a	P_trifoliata_00045:mRNA_56.1	auxin response factor 6 isoform X1	3.5	2430	2450	Cleavage
csi-miR167a	P_trifoliata_00045:mRNA_56.1	auxin response factor 6 isoform X1	3.5	2430	2450	Cleavage
csi-miR167a	P_trifoliata_00045:mRNA_56.1	auxin response factor 6 isoform X1	3.5	2430	2450	Cleavage
csi-miR167a	P_trifoliata_00045:mRNA_56.1	auxin response factor 6 isoform X1	3.5	2430	2450	Cleavage
csi-miR167a	P_trifoliata_00045:mRNA_56.1	auxin response factor 6 isoform X1	3.5	2430	2450	Cleavage
csi-miR167a	P_trifoliata_00045:mRNA_56.1	auxin response factor 6 isoform X1	3.5	2430	2450	Cleavage
csi-miR167b	P_trifoliata_00045:mRNA_56.1	auxin response factor 6 isoform X1	3.5	2430	2450	Cleavage
csi-miR167b	P_trifoliata_00045:mRNA_56.1	auxin response factor 6 isoform X1	3.5	2430	2450	Cleavage
csi-miR167b	P_trifoliata_00045:mRNA_56.1	auxin response factor 6 isoform X1	3.5	2430	2450	Cleavage
csi-miR167b	P_trifoliata_00045:mRNA_56.1	auxin response factor 6 isoform X1	3.5	2430	2450	Cleavage
csi-miR167b	P_trifoliata_00045:mRNA_56.1	auxin response factor 6 isoform X1	3.5	2430	2450	Cleavage
csi-miR167c	P_trifoliata_00045:mRNA_56.1	auxin response factor 6 isoform X1	3.5	2430	2450	Cleavage
csi-miR167c	P_trifoliata_00045:mRNA_56.1	auxin response factor 6 isoform X1	3.5	2430	2450	Cleavage
csi-miR167c	P_trifoliata_00045:mRNA_56.1	auxin response factor 6 isoform X1	3.5	2430	2450	Cleavage
csi-miR167c	P_trifoliata_00045:mRNA_56.1	auxin response factor 6 isoform X1	3.5	2430	2450	Cleavage
csi-miR167c	P_trifoliata_00045:mRNA_56.1	auxin response factor 6 isoform X1	3.5	2430	2450	Cleavage
csi-miR167c	P_trifoliata_00045:mRNA_56.1	auxin response factor 6 isoform X1	3.5	2430	2450	Cleavage
csi-miR403	P_trifoliata_00046:mRNA_36.1	EamA/RhaT family transporter	4.5	590	610	Translation
csi-miR403	P_trifoliata_00046:mRNA_36.1	EamA/RhaT family transporter	4.5	590	610	Translation
csi-miR403	P_trifoliata_00046:mRNA_36.1	EamA/RhaT family transporter	4.5	590	610	Translation
csi-miR403	P_trifoliata_00046:mRNA_36.1	EamA/RhaT family transporter	4.5	590	610	Translation
csi-miR1515	P_trifoliata_00046:mRNA_54.1	ATP-dependent DNA helicase homolog RECG, chloroplastic isoform X1	3.5	1960	1981	Cleavage
csi-miR1515	P_trifoliata_00046:mRNA_54.1	ATP-dependent DNA helicase homolog RECG, chloroplastic isoform X1	3.5	1960	1981	Cleavage
csi-miR1515	P_trifoliata_00046:mRNA_54.1	ATP-dependent DNA helicase homolog RECG, chloroplastic isoform X1	3.5	1960	1981	Cleavage
csi-miR166b	P_trifoliata_00047:mRNA_64.1	sugar transport protein 7-like	4	1400	1421	Cleavage
csi-miR166b	P_trifoliata_00047:mRNA_64.1	sugar transport protein 7-like	4	1400	1421	Cleavage
csi-miR166b	P_trifoliata_00047:mRNA_64.1	sugar transport protein 7-like	4	1400	1421	Cleavage
csi-miR172a-5p	P_trifoliata_00050:mRNA_78.1	trafficking protein particle complex subunit 8 isoform X1	4	3117	3137	Translation
csi-miR172a-5p	P_trifoliata_00050:mRNA_78.1	trafficking protein particle complex subunit 8 isoform X1	4	3117	3137	Translation
csi-miR3949	P_trifoliata_00051:mRNA_11.1	protein ROOT PRIMORDIUM DEFECTIVE 1	2.5	1000	1019	Cleavage
csi-miR3952	P_trifoliata_00051:mRNA_19.1	ADP-ribosylation factor-related protein 1	4.5	335	356	Cleavage
csi-miR3952	P_trifoliata_00051:mRNA_19.1	ADP-ribosylation factor-related protein 1	4.5	335	356	Cleavage
csi-miR3952	P_trifoliata_00051:mRNA_19.1	ADP-ribosylation factor-related protein 1	4.5	335	356	Cleavage
csi-miR477c	P_trifoliata_00051:mRNA_34.1	protein SHORTAGE IN CHIASMATA 1	4	354	375	Cleavage
csi-miR477c	P_trifoliata_00051:mRNA_34.1	protein SHORTAGE IN CHIASMATA 1	4	354	375	Cleavage
csi-miR477c	P_trifoliata_00051:mRNA_34.1	protein SHORTAGE IN CHIASMATA 1	4	354	375	Cleavage
csi-miR395	P_trifoliata_00052:mRNA_65.1	uncharacterized protein LOC112496209	3.5	417	437	Cleavage
csi-miR395	P_trifoliata_00052:mRNA_65.1	uncharacterized protein LOC112496209	3.5	417	437	Cleavage
csi-miR395	P_trifoliata_00052:mRNA_65.1	uncharacterized protein LOC112496209	3.5	417	437	Cleavage
csi-miR171a	P_trifoliata_00053:mRNA_119.1	DUF2215 domain-containing protein	3	863	882	Cleavage
csi-miR171a	P_trifoliata_00053:mRNA_119.1	DUF2215 domain-containing protein	3	863	882	Cleavage
csi-miR171a	P_trifoliata_00053:mRNA_119.1	DUF2215 domain-containing protein	3	863	882	Cleavage
csi-miR171a	P_trifoliata_00053:mRNA_119.1	DUF2215 domain-containing protein	3	863	882	Cleavage
csi-miR171a	P_trifoliata_00053:mRNA_119.1	DUF2215 domain-containing protein	3	863	882	Cleavage
csi-miR408	P_trifoliata_00053:mRNA_27.1	basic blue protein-like	2.5	14	34	Translation
csi-miR408	P_trifoliata_00053:mRNA_27.1	basic blue protein-like	2.5	14	34	Translation
csi-miR408	P_trifoliata_00053:mRNA_27.1	basic blue protein-like	2.5	14	34	Translation
csi-miR408	P_trifoliata_00053:mRNA_27.1	basic blue protein-like	2.5	14	34	Translation
csi-miR530b	P_trifoliata_00053:mRNA_40.1	BTB/POZ domain-containing protein At5g48800	3	1390	1410	Cleavage
csi-miR530b	P_trifoliata_00053:mRNA_40.1	BTB/POZ domain-containing protein At5g48800	3	1390	1410	Cleavage
csi-miR408	P_trifoliata_00054:mRNA_27.1	basic blue protein-like	4	10	30	Cleavage
csi-miR408	P_trifoliata_00054:mRNA_27.1	basic blue protein-like	4	10	30	Cleavage
csi-miR408	P_trifoliata_00054:mRNA_27.1	basic blue protein-like	4	10	30	Cleavage
csi-miR408	P_trifoliata_00054:mRNA_27.1	basic blue protein-like	4	10	30	Cleavage
csi-miR3951	P_trifoliata_00054:mRNA_41.1	probable magnesium transporter NIPA9	1.5	259	279	Cleavage
csi-miR3951	P_trifoliata_00054:mRNA_41.1	probable magnesium transporter NIPA9	1.5	260	279	Cleavage
csi-miR3951	P_trifoliata_00054:mRNA_41.1	probable magnesium transporter NIPA9	1.5	259	279	Cleavage
csi-miR3951	P_trifoliata_00054:mRNA_41.1	probable magnesium transporter NIPA9	1.5	259	279	Cleavage
csi-miR3951	P_trifoliata_00054:mRNA_41.1	probable magnesium transporter NIPA9	1.5	259	279	Cleavage
csi-miR3951	P_trifoliata_00054:mRNA_41.1	probable magnesium transporter NIPA9	1.5	259	279	Cleavage
csi-miR167a	P_trifoliata_00054:mRNA_66.1	F-box/LRR-repeat protein At4g14103	4	642	662	Translation
csi-miR167a	P_trifoliata_00054:mRNA_66.1	F-box/LRR-repeat protein At4g14103	4	642	662	Translation
csi-miR167a	P_trifoliata_00054:mRNA_66.1	F-box/LRR-repeat protein At4g14103	4	642	662	Translation
csi-miR167a	P_trifoliata_00054:mRNA_66.1	F-box/LRR-repeat protein At4g14103	4	642	662	Translation
csi-miR167a	P_trifoliata_00054:mRNA_66.1	F-box/LRR-repeat protein At4g14103	4	642	662	Translation
csi-miR167a	P_trifoliata_00054:mRNA_66.1	F-box/LRR-repeat protein At4g14103	4	642	662	Translation
csi-miR167c	P_trifoliata_00054:mRNA_66.1	F-box/LRR-repeat protein At4g14103	4	642	662	Translation
csi-miR167c	P_trifoliata_00054:mRNA_66.1	F-box/LRR-repeat protein At4g14103	4	642	662	Translation
csi-miR167c	P_trifoliata_00054:mRNA_66.1	F-box/LRR-repeat protein At4g14103	4	642	662	Translation
csi-miR167c	P_trifoliata_00054:mRNA_66.1	F-box/LRR-repeat protein At4g14103	4	642	662	Translation
csi-miR167c	P_trifoliata_00054:mRNA_66.1	F-box/LRR-repeat protein At4g14103	4	642	662	Translation
csi-miR167c	P_trifoliata_00054:mRNA_66.1	F-box/LRR-repeat protein At4g14103	4	642	662	Translation
csi-miR162-5p	P_trifoliata_00055:mRNA_48.1	geranylgeranyl transferase type-2 subunit alpha 1	3	1550	1571	Cleavage
csi-miR162-5p	P_trifoliata_00055:mRNA_48.1	geranylgeranyl transferase type-2 subunit alpha 1	3	1550	1571	Cleavage
csi-miR162-5p	P_trifoliata_00055:mRNA_48.1	geranylgeranyl transferase type-2 subunit alpha 1	3	1550	1571	Cleavage
csi-miR399a	P_trifoliata_00055:mRNA_49.1	---NA---	2	973	993	Cleavage
csi-miR827	P_trifoliata_00055:mRNA_62.1	O-fucosyltransferase 31 isoform X3	3.5	308	328	Cleavage
csi-miR827	P_trifoliata_00055:mRNA_62.1	O-fucosyltransferase 31 isoform X3	3.5	308	328	Cleavage
csi-miR827	P_trifoliata_00055:mRNA_62.1	O-fucosyltransferase 31 isoform X3	3.5	309	328	Cleavage
csi-miR530a	P_trifoliata_00056:mRNA_18.1	SNW/SKI-interacting protein-like	4.5	558	578	Translation
csi-miR530a	P_trifoliata_00056:mRNA_18.1	SNW/SKI-interacting protein-like	4.5	558	578	Translation
csi-miR530a	P_trifoliata_00056:mRNA_18.1	SNW/SKI-interacting protein-like	4.5	558	578	Translation
csi-miR530a	P_trifoliata_00056:mRNA_18.1	SNW/SKI-interacting protein-like	4.5	558	578	Translation
csi-miR172a-5p	P_trifoliata_00057:mRNA_102.1	dentin sialophosphoprotein-like	2.5	1	20	Cleavage
csi-miR172a-5p	P_trifoliata_00057:mRNA_102.1	dentin sialophosphoprotein-like	2.5	1	20	Cleavage
csi-miR172a-5p	P_trifoliata_00057:mRNA_102.1	dentin sialophosphoprotein-like	2.5	1	20	Cleavage
csi-miR172a-3p	P_trifoliata_00057:mRNA_25.1	AP2-like ethylene-responsive transcription factor TOE3 isoform X1	0.5	1332	1351	Cleavage
csi-miR172a-3p	P_trifoliata_00057:mRNA_25.1	AP2-like ethylene-responsive transcription factor TOE3 isoform X1	0.5	1332	1351	Cleavage
csi-miR172a-3p	P_trifoliata_00057:mRNA_25.1	AP2-like ethylene-responsive transcription factor TOE3 isoform X1	0.5	1332	1351	Cleavage
csi-miR172a-3p	P_trifoliata_00057:mRNA_25.1	AP2-like ethylene-responsive transcription factor TOE3 isoform X1	0.5	1332	1351	Cleavage
csi-miR172b	P_trifoliata_00057:mRNA_25.1	AP2-like ethylene-responsive transcription factor TOE3 isoform X1	1.5	1331	1351	Cleavage
csi-miR172b	P_trifoliata_00057:mRNA_25.1	AP2-like ethylene-responsive transcription factor TOE3 isoform X1	1.5	1331	1351	Cleavage
csi-miR172b	P_trifoliata_00057:mRNA_25.1	AP2-like ethylene-responsive transcription factor TOE3 isoform X1	1.5	1331	1351	Cleavage
csi-miR172b	P_trifoliata_00057:mRNA_25.1	AP2-like ethylene-responsive transcription factor TOE3 isoform X1	1.5	1331	1351	Cleavage
csi-miR172b	P_trifoliata_00057:mRNA_25.1	AP2-like ethylene-responsive transcription factor TOE3 isoform X1	1.5	1331	1351	Cleavage
csi-miR172c	P_trifoliata_00057:mRNA_25.1	AP2-like ethylene-responsive transcription factor TOE3 isoform X1	2	1331	1352	Cleavage
csi-miR172c	P_trifoliata_00057:mRNA_25.1	AP2-like ethylene-responsive transcription factor TOE3 isoform X1	2	1331	1352	Cleavage
csi-miR172c	P_trifoliata_00057:mRNA_25.1	AP2-like ethylene-responsive transcription factor TOE3 isoform X1	2	1331	1352	Cleavage
csi-miR172c	P_trifoliata_00057:mRNA_25.1	AP2-like ethylene-responsive transcription factor TOE3 isoform X1	2	1332	1352	Cleavage
csi-miR319	P_trifoliata_00057:mRNA_38.1	hypothetical protein CUMW_089350	3	822	842	Cleavage
csi-miR319	P_trifoliata_00057:mRNA_38.1	hypothetical protein CUMW_089350	3	822	842	Cleavage
csi-miR319	P_trifoliata_00057:mRNA_38.1	hypothetical protein CUMW_089350	3	822	842	Cleavage
csi-miR319	P_trifoliata_00057:mRNA_38.1	hypothetical protein CUMW_089350	3	822	842	Cleavage
csi-miR394	P_trifoliata_00057:mRNA_6.1	intracellular protein transport protein USO1	3	1374	1393	Cleavage
csi-miR319	P_trifoliata_00057:mRNA_82.1	aminodeoxychorismate synthase, chloroplastic	5	1553	1573	Cleavage
csi-miR319	P_trifoliata_00057:mRNA_82.1	aminodeoxychorismate synthase, chloroplastic	5	1553	1573	Cleavage
csi-miR319	P_trifoliata_00057:mRNA_82.1	aminodeoxychorismate synthase, chloroplastic	5	1553	1573	Cleavage
csi-miR319	P_trifoliata_00057:mRNA_82.1	aminodeoxychorismate synthase, chloroplastic	5	1553	1573	Cleavage
csi-miR3951	P_trifoliata_00059:mRNA_90.1	peptidyl-prolyl cis-trans isomerase CYP21-1	3	48	68	Cleavage
csi-miR3951	P_trifoliata_00059:mRNA_90.1	peptidyl-prolyl cis-trans isomerase CYP21-1	3	49	68	Cleavage
csi-miR3951	P_trifoliata_00059:mRNA_90.1	peptidyl-prolyl cis-trans isomerase CYP21-1	3	48	68	Cleavage
csi-miR3951	P_trifoliata_00059:mRNA_90.1	peptidyl-prolyl cis-trans isomerase CYP21-1	3	48	68	Cleavage
csi-miR3951	P_trifoliata_00059:mRNA_90.1	peptidyl-prolyl cis-trans isomerase CYP21-1	3	48	68	Cleavage
csi-miR3951	P_trifoliata_00059:mRNA_90.1	peptidyl-prolyl cis-trans isomerase CYP21-1	3	48	68	Cleavage
csi-miR827	P_trifoliata_00060:mRNA_52.1	G2484-1 protein, putative isoform 1	3.5	564	583	Cleavage
csi-miR473	P_trifoliata_00060:mRNA_7.1	guanylate kinase 2-like	4.5	589	609	Cleavage
csi-miR473	P_trifoliata_00060:mRNA_7.1	guanylate kinase 2-like	4.5	589	609	Cleavage
csi-miR473	P_trifoliata_00060:mRNA_7.2	guanylate kinase 2-like	4.5	589	609	Cleavage
csi-miR473	P_trifoliata_00060:mRNA_7.2	guanylate kinase 2-like	4.5	589	609	Cleavage
csi-miR171a	P_trifoliata_00060:mRNA_74.1	scarecrow-like protein 6	1	1348	1367	Cleavage
csi-miR171a	P_trifoliata_00060:mRNA_74.1	scarecrow-like protein 6	1	1348	1367	Cleavage
csi-miR171a	P_trifoliata_00060:mRNA_74.1	scarecrow-like protein 6	1	1348	1367	Cleavage
csi-miR171a	P_trifoliata_00060:mRNA_74.1	scarecrow-like protein 6	1	1348	1367	Cleavage
csi-miR171a	P_trifoliata_00060:mRNA_74.1	scarecrow-like protein 6	1	1348	1367	Cleavage
csi-miR171a	P_trifoliata_00060:mRNA_74.1	scarecrow-like protein 6	4	2155	2174	Translation
csi-miR171a	P_trifoliata_00060:mRNA_74.1	scarecrow-like protein 6	4	2155	2174	Translation
csi-miR171a	P_trifoliata_00060:mRNA_74.1	scarecrow-like protein 6	4	2155	2174	Translation
csi-miR171a	P_trifoliata_00060:mRNA_74.1	scarecrow-like protein 6	4	2155	2174	Translation
csi-miR171a	P_trifoliata_00060:mRNA_74.1	scarecrow-like protein 6	4	2155	2174	Translation
csi-miR3949	P_trifoliata_00061:mRNA_21.1	putative ABC transporter B family member 8	3.5	1091	1110	Cleavage
csi-miR162-3p	P_trifoliata_00061:mRNA_48.1	7-dehydrocholesterol reductase	3	166	185	Cleavage
csi-miR390	P_trifoliata_00061:mRNA_59.1	receptor kinase-like protein Xa21	3	274	294	Cleavage
csi-miR390	P_trifoliata_00061:mRNA_59.1	receptor kinase-like protein Xa21	3	274	294	Cleavage
csi-miR390	P_trifoliata_00061:mRNA_59.1	receptor kinase-like protein Xa21	3	274	294	Cleavage
csi-miR156	P_trifoliata_00063:mRNA_58.1	squamosa promoter-binding-like protein 6	1.5	1226	1245	Cleavage
csi-miR156	P_trifoliata_00063:mRNA_58.1	squamosa promoter-binding-like protein 6	1.5	1226	1245	Cleavage
csi-miR156	P_trifoliata_00063:mRNA_58.1	squamosa promoter-binding-like protein 6	1.5	1226	1245	Cleavage
csi-miR156	P_trifoliata_00063:mRNA_58.1	squamosa promoter-binding-like protein 6	1.5	1226	1245	Cleavage
csi-miR156	P_trifoliata_00063:mRNA_58.1	squamosa promoter-binding-like protein 6	1.5	1226	1245	Cleavage
csi-miR156	P_trifoliata_00063:mRNA_58.1	squamosa promoter-binding-like protein 6	1.5	1226	1245	Cleavage
csi-miR156	P_trifoliata_00063:mRNA_58.1	squamosa promoter-binding-like protein 6	1.5	1226	1245	Cleavage
csi-miR530a	P_trifoliata_00064:mRNA_16.1	protein kinase superfamily protein	3.5	1219	1239	Cleavage
csi-miR530a	P_trifoliata_00064:mRNA_16.1	protein kinase superfamily protein	3.5	1219	1239	Cleavage
csi-miR530a	P_trifoliata_00064:mRNA_16.1	protein kinase superfamily protein	3.5	1219	1239	Cleavage
csi-miR530a	P_trifoliata_00064:mRNA_16.1	protein kinase superfamily protein	3.5	1219	1239	Cleavage
csi-miR530b	P_trifoliata_00064:mRNA_16.1	protein kinase superfamily protein	3.5	1219	1239	Cleavage
csi-miR530b	P_trifoliata_00064:mRNA_16.1	protein kinase superfamily protein	3.5	1219	1239	Cleavage
csi-miR396a	P_trifoliata_00065:mRNA_66.1	intracellular protein transport protein USO1	5	228	251	Cleavage
csi-miR396a	P_trifoliata_00065:mRNA_66.1	intracellular protein transport protein USO1	5	228	251	Cleavage
csi-miR396a	P_trifoliata_00065:mRNA_66.1	intracellular protein transport protein USO1	5	228	251	Cleavage
csi-miR396b	P_trifoliata_00065:mRNA_66.1	intracellular protein transport protein USO1	5	228	251	Cleavage
csi-miR396b	P_trifoliata_00065:mRNA_66.1	intracellular protein transport protein USO1	5	228	251	Cleavage
csi-miR396b	P_trifoliata_00065:mRNA_66.1	intracellular protein transport protein USO1	5	228	251	Cleavage
csi-miR395	P_trifoliata_00066:mRNA_2.1	UPF0481 protein At3g47200	3	984	1004	Cleavage
csi-miR395	P_trifoliata_00066:mRNA_2.1	UPF0481 protein At3g47200	3	984	1004	Cleavage
csi-miR395	P_trifoliata_00066:mRNA_2.1	UPF0481 protein At3g47200	3	984	1004	Cleavage
csi-miR166c	P_trifoliata_00066:mRNA_28.1	probable GTP-binding protein OBGM, mitochondrial isoform X1	3.5	895	914	Cleavage
csi-miR166c	P_trifoliata_00066:mRNA_28.1	probable GTP-binding protein OBGM, mitochondrial isoform X1	3.5	895	914	Cleavage
csi-miR166e-3p	P_trifoliata_00066:mRNA_28.1	probable GTP-binding protein OBGM, mitochondrial isoform X1	3.5	894	914	Cleavage
csi-miR166e-3p	P_trifoliata_00066:mRNA_28.1	probable GTP-binding protein OBGM, mitochondrial isoform X1	3.5	894	914	Cleavage
csi-miR164	P_trifoliata_00066:mRNA_3.1	UDP-glucuronic acid decarboxylase 6 isoform X1	2.5	301	321	Cleavage
csi-miR164	P_trifoliata_00066:mRNA_3.1	UDP-glucuronic acid decarboxylase 6 isoform X1	2.5	301	321	Cleavage
csi-miR164	P_trifoliata_00066:mRNA_3.1	UDP-glucuronic acid decarboxylase 6 isoform X1	2.5	302	321	Cleavage
csi-miR395	P_trifoliata_00066:mRNA_5.1	P-hydroxybenzoic acid efflux pump subunit aaeB	2	979	999	Cleavage
csi-miR395	P_trifoliata_00066:mRNA_5.1	P-hydroxybenzoic acid efflux pump subunit aaeB	2	979	999	Cleavage
csi-miR395	P_trifoliata_00066:mRNA_5.1	P-hydroxybenzoic acid efflux pump subunit aaeB	2	979	999	Cleavage
csi-miR535	P_trifoliata_00066:mRNA_51.1	RHOMBOID-like protein 1	3	785	805	Cleavage
csi-miR535	P_trifoliata_00066:mRNA_51.1	RHOMBOID-like protein 1	3	785	805	Cleavage
csi-miR535	P_trifoliata_00066:mRNA_51.1	RHOMBOID-like protein 1	3	785	805	Cleavage
csi-miR399b	P_trifoliata_00066:mRNA_65.1	Multicopper oxidase, type 1	2.5	393	413	Cleavage
csi-miR399b	P_trifoliata_00066:mRNA_65.1	Multicopper oxidase, type 1	2.5	393	413	Cleavage
csi-miR399b	P_trifoliata_00066:mRNA_65.1	Multicopper oxidase, type 1	2.5	393	413	Cleavage
csi-miR399d	P_trifoliata_00066:mRNA_65.1	Multicopper oxidase, type 1	2.5	393	413	Cleavage
csi-miR399d	P_trifoliata_00066:mRNA_65.1	Multicopper oxidase, type 1	2.5	393	413	Cleavage
csi-miR399d	P_trifoliata_00066:mRNA_65.1	Multicopper oxidase, type 1	2.5	393	413	Cleavage
csi-miR164	P_trifoliata_00067:mRNA_91.1	4-coumarate--CoA ligase-like 9 isoform X1	3.5	756	775	Translation
csi-miR172b	P_trifoliata_00068:mRNA_1.1	---NA---	1.5	3711	3731	Cleavage
csi-miR172b	P_trifoliata_00068:mRNA_1.1	---NA---	1.5	3711	3731	Cleavage
csi-miR172b	P_trifoliata_00068:mRNA_1.1	---NA---	1.5	3711	3731	Cleavage
csi-miR172b	P_trifoliata_00068:mRNA_1.1	---NA---	1.5	3711	3731	Cleavage
csi-miR172b	P_trifoliata_00068:mRNA_1.1	---NA---	1.5	3711	3731	Cleavage
csi-miR3949	P_trifoliata_00068:mRNA_19.1	reverse transcriptase	2.5	291	310	Translation
csi-miR3946	P_trifoliata_00069:mRNA_4.1	Ribosomal protein L3 plastid isoform 1	2.5	272	291	Cleavage
csi-miR3952	P_trifoliata_00070:mRNA_87.1	Cu-oxidase domain-containing protein/Cu-oxidase_2 domain-containing protein/Cu-oxidase_3 domain-containing protein	2.5	575	595	Cleavage
csi-miR3952	P_trifoliata_00070:mRNA_87.1	Cu-oxidase domain-containing protein/Cu-oxidase_2 domain-containing protein/Cu-oxidase_3 domain-containing protein	2.5	575	595	Cleavage
csi-miR3952	P_trifoliata_00070:mRNA_87.1	Cu-oxidase domain-containing protein/Cu-oxidase_2 domain-containing protein/Cu-oxidase_3 domain-containing protein	2.5	575	595	Cleavage
csi-miR408	P_trifoliata_00071:mRNA_41.1	trifunctional UDP-glucose 4,6-dehydratase/UDP-4-keto-6-deoxy-D-glucose 3,5-epimerase/UDP-4-keto-L-rhamnose-reductase RHM1-like	3.5	132	152	Cleavage
csi-miR408	P_trifoliata_00071:mRNA_41.1	trifunctional UDP-glucose 4,6-dehydratase/UDP-4-keto-6-deoxy-D-glucose 3,5-epimerase/UDP-4-keto-L-rhamnose-reductase RHM1-like	3.5	132	152	Cleavage
csi-miR408	P_trifoliata_00071:mRNA_41.1	trifunctional UDP-glucose 4,6-dehydratase/UDP-4-keto-6-deoxy-D-glucose 3,5-epimerase/UDP-4-keto-L-rhamnose-reductase RHM1-like	3.5	132	152	Cleavage
csi-miR408	P_trifoliata_00071:mRNA_41.1	trifunctional UDP-glucose 4,6-dehydratase/UDP-4-keto-6-deoxy-D-glucose 3,5-epimerase/UDP-4-keto-L-rhamnose-reductase RHM1-like	3.5	132	152	Cleavage
csi-miR3952	P_trifoliata_00073:mRNA_16.1	phytosulfokine receptor 2	3.5	854	874	Translation
csi-miR3952	P_trifoliata_00073:mRNA_16.1	phytosulfokine receptor 2	3.5	854	874	Translation
csi-miR3952	P_trifoliata_00073:mRNA_16.1	phytosulfokine receptor 2	3.5	854	874	Translation
csi-miR390	P_trifoliata_00074:mRNA_16.1	phytosulfokine receptor 2	3.5	3091	3111	Cleavage
csi-miR390	P_trifoliata_00074:mRNA_16.1	phytosulfokine receptor 2	3.5	3091	3111	Cleavage
csi-miR390	P_trifoliata_00074:mRNA_16.1	phytosulfokine receptor 2	3.5	3091	3111	Cleavage
csi-miR156	P_trifoliata_00075:mRNA_68.1	squamosa promoter-binding-like protein 9	1	797	816	Cleavage
csi-miR156	P_trifoliata_00075:mRNA_68.1	squamosa promoter-binding-like protein 9	1	797	816	Cleavage
csi-miR156	P_trifoliata_00075:mRNA_68.1	squamosa promoter-binding-like protein 9	1	797	816	Cleavage
csi-miR156	P_trifoliata_00075:mRNA_68.1	squamosa promoter-binding-like protein 9	1	797	816	Cleavage
csi-miR156	P_trifoliata_00075:mRNA_68.1	squamosa promoter-binding-like protein 9	1	797	816	Cleavage
csi-miR156	P_trifoliata_00075:mRNA_68.1	squamosa promoter-binding-like protein 9	1	797	816	Cleavage
csi-miR156	P_trifoliata_00075:mRNA_68.1	squamosa promoter-binding-like protein 9	1	797	816	Cleavage
csi-miR156	P_trifoliata_00075:mRNA_68.2	squamosa promoter-binding-like protein 9	1	821	840	Cleavage
csi-miR156	P_trifoliata_00075:mRNA_68.2	squamosa promoter-binding-like protein 9	1	821	840	Cleavage
csi-miR156	P_trifoliata_00075:mRNA_68.2	squamosa promoter-binding-like protein 9	1	821	840	Cleavage
csi-miR156	P_trifoliata_00075:mRNA_68.2	squamosa promoter-binding-like protein 9	1	821	840	Cleavage
csi-miR156	P_trifoliata_00075:mRNA_68.2	squamosa promoter-binding-like protein 9	1	821	840	Cleavage
csi-miR156	P_trifoliata_00075:mRNA_68.2	squamosa promoter-binding-like protein 9	1	821	840	Cleavage
csi-miR156	P_trifoliata_00075:mRNA_68.2	squamosa promoter-binding-like protein 9	1	821	840	Cleavage
csi-miR3952	P_trifoliata_00075:mRNA_81.1	protein PHOTOPERIOD-INDEPENDENT EARLY FLOWERING 1 isoform X1	2	4662	4682	Cleavage
csi-miR3952	P_trifoliata_00075:mRNA_81.1	protein PHOTOPERIOD-INDEPENDENT EARLY FLOWERING 1 isoform X1	2	4662	4682	Cleavage
csi-miR3952	P_trifoliata_00075:mRNA_81.1	protein PHOTOPERIOD-INDEPENDENT EARLY FLOWERING 1 isoform X1	2	4662	4682	Cleavage
csi-miR390	P_trifoliata_00076:mRNA_65.1	probable leucine-rich repeat receptor-like protein kinase At2g33170	3.5	856	876	Cleavage
csi-miR390	P_trifoliata_00076:mRNA_65.1	probable leucine-rich repeat receptor-like protein kinase At2g33170	3.5	856	876	Cleavage
csi-miR390	P_trifoliata_00076:mRNA_65.1	probable leucine-rich repeat receptor-like protein kinase At2g33170	3.5	856	876	Cleavage
csi-miR390	P_trifoliata_00076:mRNA_65.1	probable leucine-rich repeat receptor-like protein kinase At2g33170	4.5	1216	1236	Cleavage
csi-miR390	P_trifoliata_00076:mRNA_65.1	probable leucine-rich repeat receptor-like protein kinase At2g33170	4.5	1216	1236	Cleavage
csi-miR390	P_trifoliata_00076:mRNA_65.1	probable leucine-rich repeat receptor-like protein kinase At2g33170	4.5	1216	1236	Cleavage
csi-miR390	P_trifoliata_00076:mRNA_65.1	probable leucine-rich repeat receptor-like protein kinase At2g33170	5	1288	1308	Cleavage
csi-miR390	P_trifoliata_00076:mRNA_65.1	probable leucine-rich repeat receptor-like protein kinase At2g33170	5	1288	1308	Cleavage
csi-miR390	P_trifoliata_00076:mRNA_65.1	probable leucine-rich repeat receptor-like protein kinase At2g33170	5	1288	1308	Cleavage
csi-miR403	P_trifoliata_00078:mRNA_27.1	amino acid transporter AVT3B-like	3.5	920	940	Cleavage
csi-miR403	P_trifoliata_00078:mRNA_27.1	amino acid transporter AVT3B-like	3.5	920	940	Cleavage
csi-miR403	P_trifoliata_00078:mRNA_27.1	amino acid transporter AVT3B-like	3.5	920	940	Cleavage
csi-miR403	P_trifoliata_00078:mRNA_27.1	amino acid transporter AVT3B-like	3.5	920	940	Cleavage
csi-miR3951	P_trifoliata_00078:mRNA_53.1	protein NOI4-like	3.5	78	98	Cleavage
csi-miR3951	P_trifoliata_00078:mRNA_53.1	protein NOI4-like	3.5	79	98	Cleavage
csi-miR3951	P_trifoliata_00078:mRNA_53.1	protein NOI4-like	3.5	78	98	Cleavage
csi-miR3951	P_trifoliata_00078:mRNA_53.1	protein NOI4-like	3.5	78	98	Cleavage
csi-miR3951	P_trifoliata_00078:mRNA_53.1	protein NOI4-like	3.5	78	98	Cleavage
csi-miR3951	P_trifoliata_00078:mRNA_53.1	protein NOI4-like	3.5	78	98	Cleavage
csi-miR530b	P_trifoliata_00078:mRNA_65.1	F-box protein SKIP23-like	3	268	288	Cleavage
csi-miR530b	P_trifoliata_00078:mRNA_65.1	F-box protein SKIP23-like	3	268	288	Cleavage
csi-miR167a	P_trifoliata_00078:mRNA_73.1	ammonium transporter 3 member 1-like	2.5	539	559	Cleavage
csi-miR167a	P_trifoliata_00078:mRNA_73.1	ammonium transporter 3 member 1-like	2.5	539	559	Cleavage
csi-miR167a	P_trifoliata_00078:mRNA_73.1	ammonium transporter 3 member 1-like	2.5	539	559	Cleavage
csi-miR167a	P_trifoliata_00078:mRNA_73.1	ammonium transporter 3 member 1-like	2.5	539	559	Cleavage
csi-miR167a	P_trifoliata_00078:mRNA_73.1	ammonium transporter 3 member 1-like	2.5	539	559	Cleavage
csi-miR167a	P_trifoliata_00078:mRNA_73.1	ammonium transporter 3 member 1-like	2.5	539	559	Cleavage
csi-miR167b	P_trifoliata_00078:mRNA_73.1	ammonium transporter 3 member 1-like	2.5	539	559	Cleavage
csi-miR167b	P_trifoliata_00078:mRNA_73.1	ammonium transporter 3 member 1-like	2.5	539	559	Cleavage
csi-miR167b	P_trifoliata_00078:mRNA_73.1	ammonium transporter 3 member 1-like	2.5	539	559	Cleavage
csi-miR167b	P_trifoliata_00078:mRNA_73.1	ammonium transporter 3 member 1-like	2.5	539	559	Cleavage
csi-miR167b	P_trifoliata_00078:mRNA_73.1	ammonium transporter 3 member 1-like	2.5	539	559	Cleavage
csi-miR167c	P_trifoliata_00078:mRNA_73.1	ammonium transporter 3 member 1-like	2.5	539	559	Cleavage
csi-miR167c	P_trifoliata_00078:mRNA_73.1	ammonium transporter 3 member 1-like	2.5	539	559	Cleavage
csi-miR167c	P_trifoliata_00078:mRNA_73.1	ammonium transporter 3 member 1-like	2.5	539	559	Cleavage
csi-miR167c	P_trifoliata_00078:mRNA_73.1	ammonium transporter 3 member 1-like	2.5	539	559	Cleavage
csi-miR167c	P_trifoliata_00078:mRNA_73.1	ammonium transporter 3 member 1-like	2.5	539	559	Cleavage
csi-miR167c	P_trifoliata_00078:mRNA_73.1	ammonium transporter 3 member 1-like	2.5	539	559	Cleavage
csi-miR169	P_trifoliata_00079:mRNA_81.1	DExH-box ATP-dependent RNA helicase DExH18, mitochondrial	4.5	566	586	Cleavage
csi-miR159	P_trifoliata_00079:mRNA_85.1	thyroid adenoma-associated protein homolog	3	6318	6338	Cleavage
csi-miR159	P_trifoliata_00079:mRNA_85.1	thyroid adenoma-associated protein homolog	3	6318	6338	Cleavage
csi-miR159	P_trifoliata_00079:mRNA_85.1	thyroid adenoma-associated protein homolog	3	6318	6338	Cleavage
csi-miR159	P_trifoliata_00079:mRNA_85.1	thyroid adenoma-associated protein homolog	3	6318	6338	Cleavage
csi-miR482a-5p	P_trifoliata_00080:mRNA_1.1	ankyrin repeat-containing protein At5g02620-like	4	216	237	Cleavage
csi-miR482a-5p	P_trifoliata_00080:mRNA_1.1	ankyrin repeat-containing protein At5g02620-like	4	216	237	Cleavage
csi-miR482a-5p	P_trifoliata_00080:mRNA_1.1	ankyrin repeat-containing protein At5g02620-like	4	216	237	Cleavage
csi-miR482c	P_trifoliata_00080:mRNA_52.1	---NA---	3.5	201	222	Translation
csi-miR482c	P_trifoliata_00080:mRNA_52.1	---NA---	3.5	201	222	Translation
csi-miR390	P_trifoliata_00082:mRNA_70.1	probable leucine-rich repeat receptor-like protein kinase At5g63930	4	373	393	Cleavage
csi-miR390	P_trifoliata_00082:mRNA_70.1	probable leucine-rich repeat receptor-like protein kinase At5g63930	4	373	393	Cleavage
csi-miR390	P_trifoliata_00082:mRNA_70.1	probable leucine-rich repeat receptor-like protein kinase At5g63930	4	373	393	Cleavage
csi-miR390	P_trifoliata_00083:mRNA_16.1	LRR receptor-like serine/threonine-protein kinase FLS2	3	274	294	Cleavage
csi-miR390	P_trifoliata_00083:mRNA_16.1	LRR receptor-like serine/threonine-protein kinase FLS2	3	274	294	Cleavage
csi-miR390	P_trifoliata_00083:mRNA_16.1	LRR receptor-like serine/threonine-protein kinase FLS2	3	274	294	Cleavage
csi-miR171b	P_trifoliata_00084:mRNA_20.1	protein FAR1-RELATED SEQUENCE 5-like	3	552	572	Cleavage
csi-miR171b	P_trifoliata_00084:mRNA_20.1	protein FAR1-RELATED SEQUENCE 5-like	3	552	572	Cleavage
csi-miR3946	P_trifoliata_00085:mRNA_37.1	coumarin 8-geranyltransferase 1b, chloroplastic	4	122	142	Cleavage
csi-miR479	P_trifoliata_00086:mRNA_32.1	coumarin 8-geranyltransferase 1b, chloroplastic	5	723	744	Cleavage
csi-miR479	P_trifoliata_00086:mRNA_32.1	coumarin 8-geranyltransferase 1b, chloroplastic	5	723	744	Cleavage
csi-miR479	P_trifoliata_00086:mRNA_32.1	coumarin 8-geranyltransferase 1b, chloroplastic	5	723	744	Cleavage
csi-miR479	P_trifoliata_00086:mRNA_32.1	coumarin 8-geranyltransferase 1b, chloroplastic	5	723	744	Cleavage
csi-miR479	P_trifoliata_00086:mRNA_32.1	coumarin 8-geranyltransferase 1b, chloroplastic	5	723	744	Cleavage
csi-miR479	P_trifoliata_00086:mRNA_32.1	coumarin 8-geranyltransferase 1b, chloroplastic	5	723	744	Cleavage
csi-miR857	P_trifoliata_00086:mRNA_42.1	rop guanine nucleotide exchange factor 14 isoform X1	4	2038	2062	Cleavage
csi-miR857	P_trifoliata_00086:mRNA_42.1	rop guanine nucleotide exchange factor 14 isoform X1	4	2038	2062	Cleavage
csi-miR857	P_trifoliata_00086:mRNA_42.1	rop guanine nucleotide exchange factor 14 isoform X1	4	2038	2062	Cleavage
csi-miR857	P_trifoliata_00086:mRNA_42.1	rop guanine nucleotide exchange factor 14 isoform X1	4	2038	2062	Cleavage
csi-miR857	P_trifoliata_00086:mRNA_42.1	rop guanine nucleotide exchange factor 14 isoform X1	4	2038	2062	Cleavage
csi-miR857	P_trifoliata_00086:mRNA_42.1	rop guanine nucleotide exchange factor 14 isoform X1	4	2038	2062	Cleavage
csi-miR393	P_trifoliata_00086:mRNA_71.1	protein SSUH2 homolog	4.5	250	271	Cleavage
csi-miR397	P_trifoliata_00086:mRNA_78.1	laccase 7	2	660	680	Cleavage
csi-miR397	P_trifoliata_00086:mRNA_78.1	laccase 7	2	660	680	Cleavage
csi-miR397	P_trifoliata_00086:mRNA_78.1	laccase 7	2	660	680	Cleavage
csi-miR397	P_trifoliata_00086:mRNA_78.1	laccase 7	2	660	680	Cleavage
csi-miR397	P_trifoliata_00086:mRNA_81.1	gene=P_trifoliata_00086:Gene_81	1.5	669	689	Cleavage
csi-miR397	P_trifoliata_00086:mRNA_81.1	gene=P_trifoliata_00086:Gene_81	1.5	669	689	Cleavage
csi-miR397	P_trifoliata_00086:mRNA_81.1	gene=P_trifoliata_00086:Gene_81	1.5	669	689	Cleavage
csi-miR397	P_trifoliata_00086:mRNA_81.1	gene=P_trifoliata_00086:Gene_81	1.5	669	689	Cleavage
csi-miR397	P_trifoliata_00086:mRNA_82.1	gene=P_trifoliata_00086:Gene_81	1.5	669	689	Cleavage
csi-miR397	P_trifoliata_00086:mRNA_82.1	gene=P_trifoliata_00086:Gene_81	1.5	669	689	Cleavage
csi-miR397	P_trifoliata_00086:mRNA_82.1	gene=P_trifoliata_00086:Gene_81	1.5	669	689	Cleavage
csi-miR397	P_trifoliata_00086:mRNA_82.1	gene=P_trifoliata_00086:Gene_81	1.5	669	689	Cleavage
csi-miR166e-5p	P_trifoliata_00086:mRNA_9.1	---NA---	4	78	98	Cleavage
csi-miR166e-5p	P_trifoliata_00086:mRNA_9.1	---NA---	4	78	98	Cleavage
csi-miR167b	P_trifoliata_00087:mRNA_25.1	nucleolin 1-like isoform X3	4	356	376	Cleavage
csi-miR167b	P_trifoliata_00087:mRNA_25.1	nucleolin 1-like isoform X3	4	356	376	Cleavage
csi-miR167b	P_trifoliata_00087:mRNA_25.1	nucleolin 1-like isoform X3	4	356	376	Cleavage
csi-miR167b	P_trifoliata_00087:mRNA_25.1	nucleolin 1-like isoform X3	4	356	376	Cleavage
csi-miR167b	P_trifoliata_00087:mRNA_25.1	nucleolin 1-like isoform X3	4	356	376	Cleavage
csi-miR396c	P_trifoliata_00087:mRNA_3.1	uncharacterized protein LOC112097936	2	400	419	Cleavage
csi-miR396c	P_trifoliata_00087:mRNA_3.1	uncharacterized protein LOC112097936	laccase-7-like	400	419	Cleavage
csi-miR396c	P_trifoliata_00087:mRNA_3.1	uncharacterized protein LOC112097936	laccase-7-like	400	419	Cleavage
csi-miR530b	P_trifoliata_00087:mRNA_50.1	hydroquinone glucosyltransferase-like	3.5	1369	1389	Translation
csi-miR530b	P_trifoliata_00087:mRNA_50.1	hydroquinone glucosyltransferase-like	3.5	1369	1389	Translation
csi-miR393	P_trifoliata_00087:mRNA_52.1	protein AUXIN SIGNALING F-BOX 2-like	0	1496	1517	Cleavage
csi-miR477b	P_trifoliata_00087:mRNA_73.1	disease resistance-like protein DSC1	3	3458	3480	Cleavage
csi-miR477b	P_trifoliata_00087:mRNA_73.1	disease resistance-like protein DSC1	3	3458	3480	Cleavage
csi-miR477b	P_trifoliata_00087:mRNA_73.1	disease resistance-like protein DSC1	3	3458	3480	Cleavage
csi-miR477b	P_trifoliata_00087:mRNA_73.1	disease resistance-like protein DSC1	3	3458	3480	Cleavage
csi-miR477b	P_trifoliata_00087:mRNA_73.1	disease resistance-like protein DSC1	3	3458	3480	Cleavage
csi-miR482c	P_trifoliata_00087:mRNA_9.1	putative disease resistance RPP13-like protein 1	4	659	680	Cleavage
csi-miR482c	P_trifoliata_00087:mRNA_9.1	putative disease resistance RPP13-like protein 1	4	659	680	Cleavage
csi-miR399b	P_trifoliata_00088:mRNA_60.1	dicarboxylate transporter 1, chloroplastic	3.5	515	535	Translation
csi-miR399b	P_trifoliata_00088:mRNA_60.1	dicarboxylate transporter 1, chloroplastic	3.5	515	535	Translation
csi-miR399b	P_trifoliata_00088:mRNA_60.1	dicarboxylate transporter 1, chloroplastic	3.5	515	535	Translation
csi-miR399d	P_trifoliata_00088:mRNA_60.1	dicarboxylate transporter 1, chloroplastic	3.5	515	535	Translation
csi-miR399d	P_trifoliata_00088:mRNA_60.1	dicarboxylate transporter 1, chloroplastic	3.5	515	535	Translation
csi-miR399d	P_trifoliata_00088:mRNA_60.1	dicarboxylate transporter 1, chloroplastic	3.5	515	535	Translation
csi-miR160	P_trifoliata_00090:mRNA_12.1	probable E3 ubiquitin-protein ligase RNF217	5	726	746	Cleavage
csi-miR160	P_trifoliata_00090:mRNA_12.1	probable E3 ubiquitin-protein ligase RNF217	5	726	746	Cleavage
csi-miR160	P_trifoliata_00090:mRNA_12.1	probable E3 ubiquitin-protein ligase RNF217	5	726	746	Cleavage
csi-miR160	P_trifoliata_00090:mRNA_12.1	probable E3 ubiquitin-protein ligase RNF217	5	726	746	Cleavage
csi-miR3946	P_trifoliata_00090:mRNA_2.1	uncharacterized protein LOC102613922	4.5	1378	1401	Cleavage
csi-miR3946	P_trifoliata_00090:mRNA_2.1	uncharacterized protein LOC102613922	4.5	1378	1401	Cleavage
csi-miR3946	P_trifoliata_00090:mRNA_2.1	uncharacterized protein LOC102613922	4.5	1378	1401	Cleavage
csi-miR3946	P_trifoliata_00090:mRNA_2.1	uncharacterized protein LOC102613922	4.5	1378	1401	Cleavage
csi-miR3946	P_trifoliata_00090:mRNA_2.1	uncharacterized protein LOC102613922	4.5	1378	1401	Cleavage
csi-miR3946	P_trifoliata_00090:mRNA_2.1	uncharacterized protein LOC102613922	5	1724	1747	Cleavage
csi-miR3946	P_trifoliata_00090:mRNA_2.1	uncharacterized protein LOC102613922	5	1724	1747	Cleavage
csi-miR3946	P_trifoliata_00090:mRNA_2.1	uncharacterized protein LOC102613922	5	1724	1747	Cleavage
csi-miR3946	P_trifoliata_00090:mRNA_2.1	uncharacterized protein LOC102613922	5	1724	1747	Cleavage
csi-miR3946	P_trifoliata_00090:mRNA_2.1	uncharacterized protein LOC102613922	5	1724	1747	Cleavage
csi-miR398	P_trifoliata_00090:mRNA_46.1	3beta-hydroxysteroid-dehydrogenase/decarboxylase isoform X1	3.5	2365	2385	Cleavage
csi-miR398	P_trifoliata_00090:mRNA_46.1	3beta-hydroxysteroid-dehydrogenase/decarboxylase isoform X1	3.5	2365	2385	Cleavage
csi-miR166e-5p	P_trifoliata_00090:mRNA_79.1	uncharacterized protein LOC107178429	3.5	152	172	Cleavage
csi-miR166e-5p	P_trifoliata_00090:mRNA_79.1	uncharacterized protein LOC107178429	3.5	152	172	Cleavage
csi-miR397	P_trifoliata_00091:mRNA_92.1	laccase-4	1.5	444	464	Cleavage
csi-miR397	P_trifoliata_00091:mRNA_92.1	laccase-4	1.5	444	464	Cleavage
csi-miR397	P_trifoliata_00091:mRNA_92.1	laccase-4	1.5	444	464	Cleavage
csi-miR397	P_trifoliata_00091:mRNA_92.1	laccase-4	1.5	444	464	Cleavage
csi-miR1515	P_trifoliata_00092:mRNA_98.1	G2/mitotic-specific cyclin S13-7-like	2	791	812	Cleavage
csi-miR1515	P_trifoliata_00092:mRNA_98.1	G2/mitotic-specific cyclin S13-7-like	2	791	812	Cleavage
csi-miR1515	P_trifoliata_00092:mRNA_98.1	G2/mitotic-specific cyclin S13-7-like	2	791	812	Cleavage
csi-miR3952	P_trifoliata_00093:mRNA_17.1	mitochondrial Rho GTPase 1	3	1340	1360	Cleavage
csi-miR3952	P_trifoliata_00093:mRNA_17.1	mitochondrial Rho GTPase 1	3	1340	1360	Cleavage
csi-miR3952	P_trifoliata_00093:mRNA_17.1	mitochondrial Rho GTPase 1	3	1340	1360	Cleavage
csi-miR399c	P_trifoliata_00096:mRNA_35.1	BEACH domain-containing protein C2	2.5	2110	2130	Cleavage
csi-miR399c	P_trifoliata_00096:mRNA_35.1	BEACH domain-containing protein C2	2.5	2110	2130	Cleavage
csi-miR399c	P_trifoliata_00096:mRNA_35.1	BEACH domain-containing protein C2	2.5	2110	2130	Cleavage
csi-miR399e	P_trifoliata_00096:mRNA_35.1	BEACH domain-containing protein C2	2.5	2110	2130	Cleavage
csi-miR399e	P_trifoliata_00096:mRNA_35.1	BEACH domain-containing protein C2	2.5	2110	2130	Cleavage
csi-miR399e	P_trifoliata_00096:mRNA_35.1	BEACH domain-containing protein C2	2.5	2110	2130	Cleavage
csi-miR408	P_trifoliata_00099:mRNA_28.1	glycoside hydrolase 9C1	2	872	892	Cleavage
csi-miR408	P_trifoliata_00099:mRNA_28.1	glycoside hydrolase 9C1	2	872	892	Cleavage
csi-miR408	P_trifoliata_00099:mRNA_28.1	glycoside hydrolase 9C1	2	872	892	Cleavage
csi-miR408	P_trifoliata_00099:mRNA_28.1	glycoside hydrolase 9C1	2	872	892	Cleavage
csi-miR162-5p	P_trifoliata_00099:mRNA_70.1	AP-5 complex subunit beta-1	5	1557	1578	Translation
csi-miR162-5p	P_trifoliata_00099:mRNA_70.1	AP-5 complex subunit beta-1	5	1557	1578	Translation
csi-miR162-5p	P_trifoliata_00099:mRNA_70.1	AP-5 complex subunit beta-1	5	1557	1578	Translation
csi-miR164	P_trifoliata_00100:mRNA_46.1	NAC domain-containing protein 21/22	2	269	289	Cleavage
csi-miR164	P_trifoliata_00100:mRNA_46.1	NAC domain-containing protein 21/22	2	269	289	Cleavage
csi-miR164	P_trifoliata_00100:mRNA_46.1	NAC domain-containing protein 21/22	2	270	289	Cleavage
csi-miR160	P_trifoliata_00105:mRNA_14.1	Zinc finger, C6HC-type	4.5	577	597	Cleavage
csi-miR160	P_trifoliata_00105:mRNA_14.1	Zinc finger, C6HC-type	4.5	577	597	Cleavage
csi-miR160	P_trifoliata_00105:mRNA_14.1	Zinc finger, C6HC-type	4.5	577	597	Cleavage
csi-miR160	P_trifoliata_00105:mRNA_14.1	Zinc finger, C6HC-type	4.5	577	597	Cleavage
csi-miR477b	P_trifoliata_00105:mRNA_21.1	vicilin-like seed storage protein At2g28490	3.5	197	217	Translation
csi-miR477b	P_trifoliata_00105:mRNA_21.1	vicilin-like seed storage protein At2g28490	3.5	197	217	Translation
csi-miR477b	P_trifoliata_00105:mRNA_21.1	vicilin-like seed storage protein At2g28490	3.5	197	217	Translation
csi-miR477b	P_trifoliata_00105:mRNA_21.1	vicilin-like seed storage protein At2g28490	3.5	197	217	Translation
csi-miR477b	P_trifoliata_00105:mRNA_21.1	vicilin-like seed storage protein At2g28490	3.5	197	217	Translation
csi-miR3948	P_trifoliata_00105:mRNA_55.1	RING/U-box superfamily protein isoform 1	3	247	270	Translation
csi-miR3948	P_trifoliata_00105:mRNA_55.1	RING/U-box superfamily protein isoform 1	3	247	270	Translation
csi-miR3948	P_trifoliata_00105:mRNA_55.1	RING/U-box superfamily protein isoform 1	3	247	270	Translation
csi-miR3948	P_trifoliata_00105:mRNA_55.1	RING/U-box superfamily protein isoform 1	3	247	270	Translation
csi-miR3948	P_trifoliata_00105:mRNA_55.1	RING/U-box superfamily protein isoform 1	3	247	270	Translation
csi-miR166a	P_trifoliata_00105:mRNA_72.1	homeobox-leucine zipper protein REVOLUTA	1	565	586	Cleavage
csi-miR166a	P_trifoliata_00105:mRNA_72.1	homeobox-leucine zipper protein REVOLUTA	1	565	586	Cleavage
csi-miR166b	P_trifoliata_00105:mRNA_72.1	homeobox-leucine zipper protein REVOLUTA	1	565	586	Cleavage
csi-miR166b	P_trifoliata_00105:mRNA_72.1	homeobox-leucine zipper protein REVOLUTA	1	565	586	Cleavage
csi-miR166b	P_trifoliata_00105:mRNA_72.1	homeobox-leucine zipper protein REVOLUTA	1	565	586	Cleavage
csi-miR166c	P_trifoliata_00105:mRNA_72.1	homeobox-leucine zipper protein REVOLUTA	1	567	586	Cleavage
csi-miR166c	P_trifoliata_00105:mRNA_72.1	homeobox-leucine zipper protein REVOLUTA	1	567	586	Cleavage
csi-miR166d	P_trifoliata_00105:mRNA_72.1	homeobox-leucine zipper protein REVOLUTA	1	566	586	Cleavage
csi-miR166d	P_trifoliata_00105:mRNA_72.1	homeobox-leucine zipper protein REVOLUTA	1	566	586	Cleavage
csi-miR166e-3p	P_trifoliata_00105:mRNA_72.1	homeobox-leucine zipper protein REVOLUTA	1	566	586	Cleavage
csi-miR166e-3p	P_trifoliata_00105:mRNA_72.1	homeobox-leucine zipper protein REVOLUTA	1	566	586	Cleavage
csi-miR160	P_trifoliata_00105:mRNA_83.1	auxin response factor 10	0	1361	1381	Cleavage
csi-miR160	P_trifoliata_00105:mRNA_83.1	auxin response factor 10	0	1361	1381	Cleavage
csi-miR160	P_trifoliata_00105:mRNA_83.1	auxin response factor 10	0	1361	1381	Cleavage
csi-miR160	P_trifoliata_00105:mRNA_83.1	auxin response factor 10	0	1361	1381	Cleavage
csi-miR396c	P_trifoliata_00106:mRNA_45.1	ethylene-responsive transcription factor ERF110 isoform X1	2	835	854	Cleavage
csi-miR396c	P_trifoliata_00106:mRNA_45.1	ethylene-responsive transcription factor ERF110 isoform X1	2	835	854	Cleavage
csi-miR396c	P_trifoliata_00106:mRNA_45.1	ethylene-responsive transcription factor ERF110 isoform X1	2	835	854	Cleavage
csi-miR3948	P_trifoliata_00108:mRNA_16.1	phosphatidyl-N-methylethanolamine N-methyltransferase	3	171	194	Cleavage
csi-miR3948	P_trifoliata_00108:mRNA_16.1	phosphatidyl-N-methylethanolamine N-methyltransferase	3	171	194	Cleavage
csi-miR3948	P_trifoliata_00108:mRNA_16.1	phosphatidyl-N-methylethanolamine N-methyltransferase	3	171	194	Cleavage
csi-miR3948	P_trifoliata_00108:mRNA_16.1	phosphatidyl-N-methylethanolamine N-methyltransferase	3	171	194	Cleavage
csi-miR3948	P_trifoliata_00108:mRNA_16.1	phosphatidyl-N-methylethanolamine N-methyltransferase	3	171	194	Cleavage
csi-miR3946	P_trifoliata_00109:mRNA_50.1	RHOMBOID-like protein 8	3.5	686	706	Translation
csi-miR3946	P_trifoliata_00109:mRNA_50.1	RHOMBOID-like protein 8	3.5	687	706	Translation
csi-miR393	P_trifoliata_00110:mRNA_12.1	11-oxo-beta-amyrin 30-oxidase-like	4	51	71	Cleavage
csi-miR159	P_trifoliata_00111:mRNA_34.1	transcription factor DUO1	2	133	153	Cleavage
csi-miR159	P_trifoliata_00111:mRNA_34.1	transcription factor DUO1	2	133	153	Cleavage
csi-miR159	P_trifoliata_00111:mRNA_34.1	transcription factor DUO1	2	133	153	Cleavage
csi-miR159	P_trifoliata_00111:mRNA_34.1	transcription factor DUO1	2	133	153	Cleavage
csi-miR319	P_trifoliata_00111:mRNA_34.1	transcription factor DUO1	3.5	133	153	Cleavage
csi-miR319	P_trifoliata_00111:mRNA_34.1	transcription factor DUO1	3.5	133	153	Cleavage
csi-miR319	P_trifoliata_00111:mRNA_34.1	transcription factor DUO1	3.5	133	153	Cleavage
csi-miR319	P_trifoliata_00111:mRNA_34.1	transcription factor DUO1	3.5	133	153	Cleavage
csi-miR159	P_trifoliata_00111:mRNA_36.1	transcription factor DUO1	2	220	240	Cleavage
csi-miR159	P_trifoliata_00111:mRNA_36.1	transcription factor DUO1	2	220	240	Cleavage
csi-miR159	P_trifoliata_00111:mRNA_36.1	transcription factor DUO1	2	220	240	Cleavage
csi-miR159	P_trifoliata_00111:mRNA_36.1	transcription factor DUO1	2	220	240	Cleavage
csi-miR319	P_trifoliata_00111:mRNA_36.1	transcription factor DUO1	3.5	220	240	Cleavage
csi-miR319	P_trifoliata_00111:mRNA_36.1	transcription factor DUO1	3.5	220	240	Cleavage
csi-miR319	P_trifoliata_00111:mRNA_36.1	transcription factor DUO1	3.5	220	240	Cleavage
csi-miR319	P_trifoliata_00111:mRNA_36.1	transcription factor DUO1	3.5	220	240	Cleavage
csi-miR156	P_trifoliata_00111:mRNA_53.1	squamosa promoter-binding-like protein 7	1	761	780	Cleavage
csi-miR156	P_trifoliata_00111:mRNA_53.1	squamosa promoter-binding-like protein 7	1	761	780	Cleavage
csi-miR156	P_trifoliata_00111:mRNA_53.1	squamosa promoter-binding-like protein 7	1	761	780	Cleavage
csi-miR156	P_trifoliata_00111:mRNA_53.1	squamosa promoter-binding-like protein 7	1	761	780	Cleavage
csi-miR156	P_trifoliata_00111:mRNA_53.1	squamosa promoter-binding-like protein 7	1	761	780	Cleavage
csi-miR156	P_trifoliata_00111:mRNA_53.1	squamosa promoter-binding-like protein 7	1	761	780	Cleavage
csi-miR156	P_trifoliata_00111:mRNA_53.1	squamosa promoter-binding-like protein 7	1	761	780	Cleavage
csi-miR395	P_trifoliata_00111:mRNA_67.1	Nucleotidyltransferase family protein isoform 2	3.5	5533	5553	Cleavage
csi-miR395	P_trifoliata_00111:mRNA_67.1	Nucleotidyltransferase family protein isoform 2	3.5	5533	5553	Cleavage
csi-miR395	P_trifoliata_00111:mRNA_67.1	Nucleotidyltransferase family protein isoform 2	3.5	5533	5553	Cleavage
csi-miR171a	P_trifoliata_00111:mRNA_71.1	scarecrow-like protein 27	1	1105	1124	Cleavage
csi-miR171a	P_trifoliata_00111:mRNA_71.1	scarecrow-like protein 27	1	1105	1124	Cleavage
csi-miR171a	P_trifoliata_00111:mRNA_71.1	scarecrow-like protein 27	1	1105	1124	Cleavage
csi-miR171a	P_trifoliata_00111:mRNA_71.1	scarecrow-like protein 27	1	1105	1124	Cleavage
csi-miR171a	P_trifoliata_00111:mRNA_71.1	scarecrow-like protein 27	1	1105	1124	Cleavage
csi-miR171a	P_trifoliata_00111:mRNA_72.1	scarecrow-like protein 27	1	1084	1103	Cleavage
csi-miR171a	P_trifoliata_00111:mRNA_72.1	scarecrow-like protein 27	1	1084	1103	Cleavage
csi-miR171a	P_trifoliata_00111:mRNA_72.1	scarecrow-like protein 27	1	1084	1103	Cleavage
csi-miR171a	P_trifoliata_00111:mRNA_72.1	scarecrow-like protein 27	1	1084	1103	Cleavage
csi-miR171a	P_trifoliata_00111:mRNA_72.1	scarecrow-like protein 27	1	1084	1103	Cleavage
csi-miR169	P_trifoliata_00113:mRNA_48.1	nucleobase-ascorbate transporter 7	4	447	467	Cleavage
csi-miR3949	P_trifoliata_00114:mRNA_2.1	probable disease resistance protein RF9	2	249	268	Cleavage
csi-miR3949	P_trifoliata_00114:mRNA_2.1	probable disease resistance protein RF9	3	248	268	Cleavage
csi-miR3949	P_trifoliata_00114:mRNA_2.1	probable disease resistance protein RF9	3	248	268	Cleavage
csi-miR3949	P_trifoliata_00114:mRNA_2.1	probable disease resistance protein RF9	3	248	268	Cleavage
csi-miR3949	P_trifoliata_00114:mRNA_2.1	probable disease resistance protein RF9	3	248	268	Cleavage
csi-miR164	P_trifoliata_00114:mRNA_35.1	ARM repeat superfamily protein	1	341	361	Cleavage
csi-miR164	P_trifoliata_00114:mRNA_35.1	ARM repeat superfamily protein	1	341	361	Cleavage
csi-miR164	P_trifoliata_00114:mRNA_35.1	ARM repeat superfamily protein	1	342	361	Cleavage
csi-miR171b	P_trifoliata_00114:mRNA_4.1	protein FAR1-RELATED SEQUENCE 5-like	3.5	387	407	Cleavage
csi-miR171b	P_trifoliata_00114:mRNA_4.1	protein FAR1-RELATED SEQUENCE 5-like	3.5	387	407	Cleavage
csi-miR482c	P_trifoliata_00114:mRNA_49.1	putative disease resistance protein RGA1	2	590	611	Cleavage
csi-miR482c	P_trifoliata_00114:mRNA_49.1	putative disease resistance protein RGA1	2	590	611	Cleavage
csi-miR169	P_trifoliata_00115:mRNA_2.1	uncharacterized protein LOC107174655	5	1113	1133	Cleavage
csi-miR482b	P_trifoliata_00115:mRNA_4.1	probable disease resistance protein At5g63020	3	541	562	Translation
csi-miR482b	P_trifoliata_00115:mRNA_4.1	probable disease resistance protein At5g63020	3	541	562	Translation
csi-miR482b	P_trifoliata_00115:mRNA_4.1	probable disease resistance protein At5g63020	3	541	562	Translation
csi-miR482a-3p	P_trifoliata_00115:mRNA_8.1	probable disease resistance protein At5g63020	2.5	538	559	Cleavage
csi-miR482a-3p	P_trifoliata_00115:mRNA_8.1	probable disease resistance protein At5g63020	2.5	538	559	Cleavage
csi-miR482a-3p	P_trifoliata_00115:mRNA_8.1	probable disease resistance protein At5g63020	2.5	538	559	Cleavage
csi-miR159	P_trifoliata_00116:mRNA_21.1	protein SPOROCYTELESS	3.5	425	446	Cleavage
csi-miR159	P_trifoliata_00116:mRNA_21.1	protein SPOROCYTELESS	3.5	425	446	Cleavage
csi-miR159	P_trifoliata_00116:mRNA_21.1	protein SPOROCYTELESS	3.5	425	446	Cleavage
csi-miR159	P_trifoliata_00116:mRNA_21.1	protein SPOROCYTELESS	3.5	425	446	Cleavage
csi-miR166a	P_trifoliata_00117:mRNA_3.1	uncharacterized protein LOC112096862	3	370	391	Cleavage
csi-miR166a	P_trifoliata_00117:mRNA_3.1	uncharacterized protein LOC112096862	3	370	391	Cleavage
csi-miR166c	P_trifoliata_00117:mRNA_3.1	uncharacterized protein LOC112096862	3	372	391	Cleavage
csi-miR166c	P_trifoliata_00117:mRNA_3.1	uncharacterized protein LOC112096862	3	372	391	Cleavage
csi-miR166d	P_trifoliata_00117:mRNA_3.1	uncharacterized protein LOC112096862	3	371	391	Cleavage
csi-miR166d	P_trifoliata_00117:mRNA_3.1	uncharacterized protein LOC112096862	3	371	391	Cleavage
csi-miR166e-3p	P_trifoliata_00117:mRNA_3.1	uncharacterized protein LOC112096862	3	371	391	Cleavage
csi-miR166e-3p	P_trifoliata_00117:mRNA_3.1	uncharacterized protein LOC112096862	3	371	391	Cleavage
csi-miR172b	P_trifoliata_00118:mRNA_21.1	CTV.20	2	28	48	Cleavage
csi-miR172b	P_trifoliata_00118:mRNA_21.1	CTV.20	2	28	48	Cleavage
csi-miR172b	P_trifoliata_00118:mRNA_21.1	CTV.20	2	28	48	Cleavage
csi-miR172b	P_trifoliata_00118:mRNA_21.1	CTV.20	2	28	48	Cleavage
csi-miR172b	P_trifoliata_00118:mRNA_21.1	CTV.20	2	28	48	Cleavage
csi-miR390	P_trifoliata_00118:mRNA_64.1	probable leucine-rich repeat receptor-like protein kinase At1g35710	3.5	415	435	Cleavage
csi-miR390	P_trifoliata_00118:mRNA_64.1	probable leucine-rich repeat receptor-like protein kinase At1g35710	3.5	415	435	Cleavage
csi-miR390	P_trifoliata_00118:mRNA_64.1	probable leucine-rich repeat receptor-like protein kinase At1g35710	3.5	415	435	Cleavage
csi-miR3948	P_trifoliata_00122:mRNA_33.1	uncharacterized protein LOC102610526	3	116	140	Cleavage
csi-miR3948	P_trifoliata_00122:mRNA_33.1	uncharacterized protein LOC102610526	3	116	140	Cleavage
csi-miR3948	P_trifoliata_00122:mRNA_33.1	uncharacterized protein LOC102610526	3	116	140	Cleavage
csi-miR3948	P_trifoliata_00122:mRNA_33.1	uncharacterized protein LOC102610526	3	116	140	Cleavage
csi-miR3948	P_trifoliata_00122:mRNA_33.1	uncharacterized protein LOC102610526	3	116	140	Cleavage
csi-miR477b	P_trifoliata_00122:mRNA_40.1	DEAD-box ATP-dependent RNA helicase 41	3	1242	1262	Translation
csi-miR477b	P_trifoliata_00122:mRNA_40.1	putative MO25-like protein At5g47540	3	1242	1262	Translation
csi-miR477b	P_trifoliata_00122:mRNA_40.1	putative MO25-like protein At5g47540	3	1242	1262	Translation
csi-miR477b	P_trifoliata_00122:mRNA_40.1	putative MO25-like protein At5g47540	3	1242	1262	Translation
csi-miR477b	P_trifoliata_00122:mRNA_40.1	putative MO25-like protein At5g47540	3	1242	1262	Translation
csi-miR396c	P_trifoliata_00122:mRNA_49.4	putative MO25-like protein At5g47540	2.5	1018	1037	Cleavage
csi-miR396c	P_trifoliata_00122:mRNA_49.4	putative MO25-like protein At5g47540	2.5	1018	1037	Cleavage
csi-miR396c	P_trifoliata_00122:mRNA_49.4	putative MO25-like protein At5g47540	2.5	1018	1037	Cleavage
csi-miR167a	P_trifoliata_00122:mRNA_61.1	auxin response factor 6	3.5	2427	2447	Cleavage
csi-miR167a	P_trifoliata_00122:mRNA_61.1	auxin response factor 6	3.5	2427	2447	Cleavage
csi-miR167a	P_trifoliata_00122:mRNA_61.1	auxin response factor 6	3.5	2427	2447	Cleavage
csi-miR167a	P_trifoliata_00122:mRNA_61.1	auxin response factor 6	3.5	2427	2447	Cleavage
csi-miR167a	P_trifoliata_00122:mRNA_61.1	auxin response factor 6	3.5	2427	2447	Cleavage
csi-miR167a	P_trifoliata_00122:mRNA_61.1	auxin response factor 6	3.5	2427	2447	Cleavage
csi-miR167b	P_trifoliata_00122:mRNA_61.1	auxin response factor 6	3.5	2427	2447	Cleavage
csi-miR167b	P_trifoliata_00122:mRNA_61.1	auxin response factor 6	3.5	2427	2447	Cleavage
csi-miR167b	P_trifoliata_00122:mRNA_61.1	auxin response factor 6	3.5	2427	2447	Cleavage
csi-miR167b	P_trifoliata_00122:mRNA_61.1	auxin response factor 6	3.5	2427	2447	Cleavage
csi-miR167b	P_trifoliata_00122:mRNA_61.1	auxin response factor 6	3.5	2427	2447	Cleavage
csi-miR167c	P_trifoliata_00122:mRNA_61.1	auxin response factor 6	3.5	2427	2447	Cleavage
csi-miR167c	P_trifoliata_00122:mRNA_61.1	auxin response factor 6	3.5	2427	2447	Cleavage
csi-miR167c	P_trifoliata_00122:mRNA_61.1	auxin response factor 6	3.5	2427	2447	Cleavage
csi-miR167c	P_trifoliata_00122:mRNA_61.1	auxin response factor 6	3.5	2427	2447	Cleavage
csi-miR167c	P_trifoliata_00122:mRNA_61.1	auxin response factor 6	3.5	2427	2447	Cleavage
csi-miR167c	P_trifoliata_00122:mRNA_61.1	auxin response factor 6	3.5	2427	2447	Cleavage
csi-miR164	P_trifoliata_00123:mRNA_8.1	NAC domain-containing protein 100-like	1	644	664	Cleavage
csi-miR164	P_trifoliata_00123:mRNA_8.1	NAC domain-containing protein 100-like	1	644	664	Cleavage
csi-miR164	P_trifoliata_00123:mRNA_8.1	NAC domain-containing protein 100-like	1	645	664	Cleavage
csi-miR162-5p	P_trifoliata_00125:mRNA_34.1	uncharacterized protein LOC18051786	2	369	390	Cleavage
csi-miR162-5p	P_trifoliata_00125:mRNA_34.1	uncharacterized protein LOC18051786	2	369	390	Cleavage
csi-miR162-5p	P_trifoliata_00125:mRNA_34.1	uncharacterized protein LOC18051786	2	369	390	Cleavage
csi-miR393	P_trifoliata_00125:mRNA_60.1	protein TRANSPORT INHIBITOR RESPONSE 1	3	1541	1562	Cleavage
csi-miR393	P_trifoliata_00125:mRNA_61.1	protein TRANSPORT INHIBITOR RESPONSE 1-like	3.5	1559	1580	Cleavage
csi-miR473	P_trifoliata_00127:mRNA_20.1	transcription factor UNE12-like	3.5	773	793	Cleavage
csi-miR473	P_trifoliata_00127:mRNA_20.1	transcription factor UNE12-like	3.5	773	793	Cleavage
csi-miR399c	P_trifoliata_00127:mRNA_56.1	hypothetical protein CEJ84_20025, partial	4	311	331	Cleavage
csi-miR399c	P_trifoliata_00127:mRNA_56.1	hypothetical protein CEJ84_20025, partial	4	311	331	Cleavage
csi-miR399c	P_trifoliata_00127:mRNA_56.1	hypothetical protein CEJ84_20025, partial	4	311	331	Cleavage
csi-miR399e	P_trifoliata_00127:mRNA_56.1	hypothetical protein CEJ84_20025, partial	4	311	331	Cleavage
csi-miR399e	P_trifoliata_00127:mRNA_56.1	hypothetical protein CEJ84_20025, partial	4	311	331	Cleavage
csi-miR399e	P_trifoliata_00127:mRNA_56.1	hypothetical protein CEJ84_20025, partial	4	311	331	Cleavage
csi-miR3952	P_trifoliata_00128:mRNA_44.1	uncharacterized membrane protein At1g75140	3.5	3854	3874	Cleavage
csi-miR3952	P_trifoliata_00128:mRNA_44.1	uncharacterized membrane protein At1g75140	3.5	3854	3874	Cleavage
csi-miR3952	P_trifoliata_00128:mRNA_44.1	uncharacterized membrane protein At1g75140	3.5	3854	3874	Cleavage
csi-miR159	P_trifoliata_00132:mRNA_3.1	protein SRG1	3	783	803	Translation
csi-miR159	P_trifoliata_00132:mRNA_3.1	protein SRG1	3	783	803	Translation
csi-miR159	P_trifoliata_00132:mRNA_3.1	protein SRG1	3	783	803	Translation
csi-miR159	P_trifoliata_00132:mRNA_3.1	protein SRG1	3	783	803	Translation
csi-miR535	P_trifoliata_00132:mRNA_8.1	receptor like protein kinase S.2	3	2455	2475	Cleavage
csi-miR535	P_trifoliata_00132:mRNA_8.1	receptor like protein kinase S.2	3	2455	2475	Cleavage
csi-miR535	P_trifoliata_00132:mRNA_8.1	receptor like protein kinase S.2	3	2455	2475	Cleavage
csi-miR162-3p	P_trifoliata_00133:mRNA_46.1	disease resistance-like protein DSC1	3.5	5174	5194	Cleavage
csi-miR162-3p	P_trifoliata_00133:mRNA_46.1	disease resistance-like protein DSC1	3.5	5174	5194	Cleavage
csi-miR162-3p	P_trifoliata_00133:mRNA_46.1	disease resistance-like protein DSC1	3.5	5175	5194	Cleavage
csi-miR162-3p	P_trifoliata_00133:mRNA_46.1	disease resistance-like protein DSC1	3.5	5174	5194	Cleavage
csi-miR171a	P_trifoliata_00134:mRNA_29.1	probable acyl-activating enzyme 5, peroxisomal	2.5	707	726	Cleavage
csi-miR171a	P_trifoliata_00134:mRNA_29.1	probable acyl-activating enzyme 5, peroxisomal	2.5	707	726	Cleavage
csi-miR171a	P_trifoliata_00134:mRNA_29.1	probable acyl-activating enzyme 5, peroxisomal	2.5	707	726	Cleavage
csi-miR171a	P_trifoliata_00134:mRNA_29.1	probable acyl-activating enzyme 5, peroxisomal	2.5	707	726	Cleavage
csi-miR171a	P_trifoliata_00134:mRNA_29.1	probable acyl-activating enzyme 5, peroxisomal	2.5	707	726	Cleavage
csi-miR408	P_trifoliata_00134:mRNA_60.1	basic blue protein-like	1	5	25	Cleavage
csi-miR408	P_trifoliata_00134:mRNA_60.1	basic blue protein-like	1	5	25	Cleavage
csi-miR408	P_trifoliata_00134:mRNA_60.1	basic blue protein-like	1	5	25	Cleavage
csi-miR408	P_trifoliata_00134:mRNA_60.1	basic blue protein-like	1	5	25	Cleavage
csi-miR3947-5p	P_trifoliata_00136:mRNA_53.1	probable starch synthase 4, chloroplastic/amyloplastic isoform X1	4.5	1189	1211	Cleavage
csi-miR3947-5p	P_trifoliata_00136:mRNA_53.1	probable starch synthase 4, chloroplastic/amyloplastic isoform X1	4.5	1189	1211	Cleavage
csi-miR396a	P_trifoliata_00136:mRNA_9.1	growth-regulating factor 1 isoform X2	3	804	825	Cleavage
csi-miR396a	P_trifoliata_00136:mRNA_9.1	growth-regulating factor 1 isoform X2	3	804	825	Cleavage
csi-miR396a	P_trifoliata_00136:mRNA_9.1	growth-regulating factor 1 isoform X2	3	804	825	Cleavage
csi-miR396b	P_trifoliata_00136:mRNA_9.1	growth-regulating factor 1 isoform X2	3	804	825	Cleavage
csi-miR396b	P_trifoliata_00136:mRNA_9.1	growth-regulating factor 1 isoform X2	3	804	825	Cleavage
csi-miR396b	P_trifoliata_00136:mRNA_9.1	growth-regulating factor 1 isoform X2	3	804	825	Cleavage
csi-miR398	P_trifoliata_00137:mRNA_49.1	LRR and NB-ARC domains-containing disease resistance protein isoform 1	4	1057	1077	Translation
csi-miR398	P_trifoliata_00137:mRNA_49.1	LRR and NB-ARC domains-containing disease resistance protein isoform 1	4	1057	1077	Translation
csi-miR3949	P_trifoliata_00137:mRNA_58.1	LRR and NB-ARC domains-containing disease resistance protein isoform 1	4.5	52	73	Cleavage
csi-miR3949	P_trifoliata_00137:mRNA_58.1	LRR and NB-ARC domains-containing disease resistance protein isoform 1	4.5	52	73	Cleavage
csi-miR3949	P_trifoliata_00137:mRNA_58.1	LRR and NB-ARC domains-containing disease resistance protein isoform 1	4.5	52	73	Cleavage
csi-miR3949	P_trifoliata_00137:mRNA_58.1	LRR and NB-ARC domains-containing disease resistance protein isoform 1	4.5	52	73	Cleavage
csi-miR171b	P_trifoliata_00138:mRNA_67.1	nodulation-signaling pathway 2 protein	1.5	116	136	Cleavage
csi-miR171b	P_trifoliata_00138:mRNA_67.1	nodulation-signaling pathway 2 protein	1.5	116	136	Cleavage
csi-miR171a	P_trifoliata_00138:mRNA_67.1	nodulation-signaling pathway 2 protein	2	118	137	Cleavage
csi-miR171a	P_trifoliata_00138:mRNA_67.1	nodulation-signaling pathway 2 protein	2	118	137	Cleavage
csi-miR171a	P_trifoliata_00138:mRNA_67.1	nodulation-signaling pathway 2 protein	2	118	137	Cleavage
csi-miR171a	P_trifoliata_00138:mRNA_67.1	nodulation-signaling pathway 2 protein	2	118	137	Cleavage
csi-miR171a	P_trifoliata_00138:mRNA_67.1	nodulation-signaling pathway 2 protein	2	118	137	Cleavage
csi-miR3954	P_trifoliata_00139:mRNA_32.1	hypothetical protein CUMW_040740	1	75	95	Cleavage
csi-miR3954	P_trifoliata_00139:mRNA_32.1	hypothetical protein CUMW_040740	1	75	95	Cleavage
csi-miR3954	P_trifoliata_00139:mRNA_32.1	hypothetical protein CUMW_040740	1	75	95	Cleavage
csi-miR3954	P_trifoliata_00139:mRNA_32.1	hypothetical protein CUMW_040740	1	75	95	Cleavage
csi-miR3954	P_trifoliata_00139:mRNA_32.1	hypothetical protein CUMW_040740	1	75	95	Cleavage
csi-miR3950	P_trifoliata_00139:mRNA_32.1	hypothetical protein CUMW_040740	2.5	154	174	Cleavage
csi-miR3950	P_trifoliata_00139:mRNA_32.1	hypothetical protein CUMW_040740	2.5	154	174	Cleavage
csi-miR3950	P_trifoliata_00139:mRNA_32.1	hypothetical protein CUMW_040740	2.5	154	174	Cleavage
csi-miR3950	P_trifoliata_00139:mRNA_32.1	hypothetical protein CUMW_040740	2.5	154	174	Cleavage
csi-miR3950	P_trifoliata_00139:mRNA_32.1	hypothetical protein CUMW_040740	3	228	248	Cleavage
csi-miR3950	P_trifoliata_00139:mRNA_32.1	hypothetical protein CUMW_040740	3	228	248	Cleavage
csi-miR3950	P_trifoliata_00139:mRNA_32.1	hypothetical protein CUMW_040740	3	228	248	Cleavage
csi-miR3950	P_trifoliata_00139:mRNA_32.1	hypothetical protein CUMW_040740	3	228	248	Cleavage
csi-miR3950	P_trifoliata_00139:mRNA_32.1	hypothetical protein CUMW_040740	4	307	327	Translation
csi-miR3950	P_trifoliata_00139:mRNA_32.1	hypothetical protein CUMW_040740	4	307	327	Translation
csi-miR3950	P_trifoliata_00139:mRNA_32.1	hypothetical protein CUMW_040740	4	307	327	Translation
csi-miR3950	P_trifoliata_00139:mRNA_32.1	hypothetical protein CUMW_040740	4	307	327	Translation
csi-miR3951	P_trifoliata_00143:mRNA_43.1	probable ubiquitin-conjugating enzyme E2 23	4	2854	2874	Cleavage
csi-miR3951	P_trifoliata_00143:mRNA_43.1	probable ubiquitin-conjugating enzyme E2 23	4	2854	2874	Cleavage
csi-miR3951	P_trifoliata_00143:mRNA_43.1	probable ubiquitin-conjugating enzyme E2 23	4	2854	2874	Cleavage
csi-miR3951	P_trifoliata_00143:mRNA_43.1	probable ubiquitin-conjugating enzyme E2 23	4	2854	2874	Cleavage
csi-miR3951	P_trifoliata_00143:mRNA_43.1	probable ubiquitin-conjugating enzyme E2 23	4	2854	2874	Cleavage
csi-miR3946	P_trifoliata_00145:mRNA_17.1	Elongation factor P (EF-P) family protein	4	35	58	Cleavage
csi-miR3946	P_trifoliata_00145:mRNA_17.1	Elongation factor P (EF-P) family protein	4	35	58	Cleavage
csi-miR3946	P_trifoliata_00145:mRNA_17.1	Elongation factor P (EF-P) family protein	4	36	58	Cleavage
csi-miR3946	P_trifoliata_00145:mRNA_17.1	Elongation factor P (EF-P) family protein	4	38	58	Cleavage
csi-miR3946	P_trifoliata_00145:mRNA_17.1	Elongation factor P (EF-P) family protein	4	39	58	Cleavage
csi-miR3946	P_trifoliata_00145:mRNA_17.1	Elongation factor P (EF-P) family protein	4	35	58	Cleavage
csi-miR3946	P_trifoliata_00145:mRNA_17.1	Elongation factor P (EF-P) family protein	4	35	58	Cleavage
csi-miR3946	P_trifoliata_00145:mRNA_17.1	Elongation factor P (EF-P) family protein	4	35	58	Cleavage
csi-miR827	P_trifoliata_00146:mRNA_34.1	protein tesmin/TSO1-like CXC 3	3.5	341	361	Cleavage
csi-miR827	P_trifoliata_00146:mRNA_34.1	protein tesmin/TSO1-like CXC 3	3.5	341	361	Cleavage
csi-miR827	P_trifoliata_00146:mRNA_34.1	protein tesmin/TSO1-like CXC 3	3.5	342	361	Cleavage
csi-miR473	P_trifoliata_00147:mRNA_19.1	Retrovirus-related Pol polyprotein	4	256	276	Cleavage
csi-miR473	P_trifoliata_00147:mRNA_19.1	Retrovirus-related Pol polyprotein	4	256	276	Cleavage
csi-miR535	P_trifoliata_00148:mRNA_20.1	probable xyloglucan endotransglucosylase/hydrolase protein 23	2.5	35	55	Cleavage
csi-miR535	P_trifoliata_00148:mRNA_20.1	probable xyloglucan endotransglucosylase/hydrolase protein 23	2.5	35	55	Cleavage
csi-miR535	P_trifoliata_00148:mRNA_20.1	probable xyloglucan endotransglucosylase/hydrolase protein 23	2.5	35	55	Cleavage
csi-miR535	P_trifoliata_00148:mRNA_25.1	probable xyloglucan endotransglucosylase/hydrolase protein 23	2.5	35	55	Cleavage
csi-miR535	P_trifoliata_00148:mRNA_25.1	probable xyloglucan endotransglucosylase/hydrolase protein 23	2.5	35	55	Cleavage
csi-miR535	P_trifoliata_00148:mRNA_25.1	probable xyloglucan endotransglucosylase/hydrolase protein 23	2.5	35	55	Cleavage
csi-miR394	P_trifoliata_00148:mRNA_35.1	FGGY carbohydrate kinase domain-containing protein	3.5	1183	1202	Cleavage
csi-miR395	P_trifoliata_00148:mRNA_45.1	thaumatin-like protein	4.5	513	533	Cleavage
csi-miR395	P_trifoliata_00148:mRNA_45.1	thaumatin-like protein	4.5	513	533	Cleavage
csi-miR395	P_trifoliata_00148:mRNA_45.1	thaumatin-like protein	4.5	513	533	Cleavage
csi-miR482a-5p	P_trifoliata_00148:mRNA_62.1	TsaA-like domain containing protein	5	224	246	Cleavage
csi-miR482a-5p	P_trifoliata_00148:mRNA_62.1	TsaA-like domain containing protein	5	224	246	Cleavage
csi-miR482a-5p	P_trifoliata_00148:mRNA_62.1	TsaA-like domain containing protein	5	224	246	Cleavage
csi-miR408	P_trifoliata_00150:mRNA_24.1	basic blue protein-like	2.5	5	25	Cleavage
csi-miR408	P_trifoliata_00150:mRNA_24.1	basic blue protein-like	2.5	5	25	Cleavage
csi-miR408	P_trifoliata_00150:mRNA_24.1	basic blue protein-like	2.5	5	25	Cleavage
csi-miR408	P_trifoliata_00150:mRNA_24.1	basic blue protein-like	2.5	5	25	Cleavage
csi-miR3948	P_trifoliata_00151:mRNA_6.1	mRNA-decapping enzyme-like protein	2.5	760	783	Cleavage
csi-miR3948	P_trifoliata_00151:mRNA_6.1	mRNA-decapping enzyme-like protein	2.5	760	783	Cleavage
csi-miR3948	P_trifoliata_00151:mRNA_6.1	mRNA-decapping enzyme-like protein	2.5	760	783	Cleavage
csi-miR3948	P_trifoliata_00151:mRNA_6.1	mRNA-decapping enzyme-like protein	2.5	760	783	Cleavage
csi-miR3948	P_trifoliata_00151:mRNA_6.1	mRNA-decapping enzyme-like protein	2.5	760	783	Cleavage
csi-miR397	P_trifoliata_00154:mRNA_10.1	Laccase 17	1.5	705	725	Cleavage
csi-miR397	P_trifoliata_00154:mRNA_10.1	Laccase 17	1.5	705	725	Cleavage
csi-miR397	P_trifoliata_00154:mRNA_10.1	Laccase 17	1.5	705	725	Cleavage
csi-miR397	P_trifoliata_00154:mRNA_10.1	Laccase 17	1.5	705	725	Cleavage
csi-miR167a	P_trifoliata_00154:mRNA_18.1	probable cytokinin riboside 5'-monophosphate phosphoribohydrolase LOGL8	3.5	911	931	Cleavage
csi-miR167a	P_trifoliata_00154:mRNA_18.1	probable cytokinin riboside 5'-monophosphate phosphoribohydrolase LOGL8	3.5	911	931	Cleavage
csi-miR167a	P_trifoliata_00154:mRNA_18.1	probable cytokinin riboside 5'-monophosphate phosphoribohydrolase LOGL8	3.5	911	931	Cleavage
csi-miR167a	P_trifoliata_00154:mRNA_18.1	probable cytokinin riboside 5'-monophosphate phosphoribohydrolase LOGL8	3.5	911	931	Cleavage
csi-miR167a	P_trifoliata_00154:mRNA_18.1	probable cytokinin riboside 5'-monophosphate phosphoribohydrolase LOGL8	3.5	911	931	Cleavage
csi-miR167a	P_trifoliata_00154:mRNA_18.1	probable cytokinin riboside 5'-monophosphate phosphoribohydrolase LOGL8	3.5	911	931	Cleavage
csi-miR167c	P_trifoliata_00154:mRNA_18.1	probable cytokinin riboside 5'-monophosphate phosphoribohydrolase LOGL8	3.5	911	931	Cleavage
csi-miR167c	P_trifoliata_00154:mRNA_18.1	probable cytokinin riboside 5'-monophosphate phosphoribohydrolase LOGL8	3.5	911	931	Cleavage
csi-miR167c	P_trifoliata_00154:mRNA_18.1	probable cytokinin riboside 5'-monophosphate phosphoribohydrolase LOGL8	3.5	911	931	Cleavage
csi-miR167c	P_trifoliata_00154:mRNA_18.1	probable cytokinin riboside 5'-monophosphate phosphoribohydrolase LOGL8	3.5	911	931	Cleavage
csi-miR167c	P_trifoliata_00154:mRNA_18.1	probable cytokinin riboside 5'-monophosphate phosphoribohydrolase LOGL8	3.5	911	931	Cleavage
csi-miR167c	P_trifoliata_00154:mRNA_18.1	probable cytokinin riboside 5'-monophosphate phosphoribohydrolase LOGL8	3.5	911	931	Cleavage
csi-miR3946	P_trifoliata_00155:mRNA_2.1	protein ROOT PRIMORDIUM DEFECTIVE 1-like	4.5	200	222	Cleavage
csi-miR3946	P_trifoliata_00155:mRNA_2.1	protein ROOT PRIMORDIUM DEFECTIVE 1-like	4.5	202	222	Cleavage
csi-miR473	P_trifoliata_00156:mRNA_25.1	monogalactosyldiacylglycerol synthase 2, chloroplastic-like	4.5	268	288	Cleavage
csi-miR473	P_trifoliata_00156:mRNA_25.1	monogalactosyldiacylglycerol synthase 2, chloroplastic-like	4.5	268	288	Cleavage
csi-miR482a-3p	P_trifoliata_00157:mRNA_1.1	putative disease resistance protein RGA3	1.5	649	670	Cleavage
csi-miR482a-3p	P_trifoliata_00157:mRNA_1.1	putative disease resistance protein RGA3	1.5	649	670	Cleavage
csi-miR482a-3p	P_trifoliata_00157:mRNA_1.1	putative disease resistance protein RGA3	1.5	649	670	Cleavage
csi-miR399a	P_trifoliata_00159:mRNA_16.1	probable receptor-like protein kinase At2g23200	3.5	229	249	Cleavage
csi-miR399a	P_trifoliata_00159:mRNA_20.1	probable receptor-like protein kinase At2g23200	3.5	1348	1368	Cleavage
csi-miR399a	P_trifoliata_00159:mRNA_22.1	probable receptor-like protein kinase At2g23200	3.5	919	939	Cleavage
csi-miR162-3p	P_trifoliata_00161:mRNA_27.1	hypothetical protein CISIN_1g034723mg	4	88	107	Cleavage
csi-miR162-3p	P_trifoliata_00161:mRNA_27.1	hypothetical protein CISIN_1g034723mg	4	88	107	Cleavage
csi-miR162-3p	P_trifoliata_00161:mRNA_27.1	hypothetical protein CISIN_1g034723mg	4	88	107	Cleavage
csi-miR857	P_trifoliata_00162:mRNA_3.1	hypothetical protein, partial	4.5	78	101	Cleavage
csi-miR857	P_trifoliata_00162:mRNA_3.1	hypothetical protein, partial	4.5	78	101	Cleavage
csi-miR857	P_trifoliata_00162:mRNA_3.1	hypothetical protein, partial	4.5	78	101	Cleavage
csi-miR857	P_trifoliata_00162:mRNA_3.1	hypothetical protein, partial	4.5	78	101	Cleavage
csi-miR857	P_trifoliata_00162:mRNA_3.1	hypothetical protein, partial	4.5	78	101	Cleavage
csi-miR857	P_trifoliata_00162:mRNA_3.1	hypothetical protein, partial	4.5	78	101	Cleavage
csi-miR477c	P_trifoliata_00163:mRNA_14.1	transcription factor bHLH61-like isoform X2	3.5	282	303	Cleavage
csi-miR477c	P_trifoliata_00163:mRNA_14.1	transcription factor bHLH61-like isoform X2	3.5	282	303	Cleavage
csi-miR477c	P_trifoliata_00163:mRNA_14.1	transcription factor bHLH61-like isoform X2	3.5	282	303	Cleavage
csi-miR482a-5p	P_trifoliata_00163:mRNA_16.1	aspartate aminotransferase, mitochondrial-like isoform X2	4	591	612	Cleavage
csi-miR482a-5p	P_trifoliata_00163:mRNA_16.1	aspartate aminotransferase, mitochondrial-like isoform X2	4	591	612	Cleavage
csi-miR482a-5p	P_trifoliata_00163:mRNA_16.1	aspartate aminotransferase, mitochondrial-like isoform X2	4	591	612	Cleavage
csi-miR479	P_trifoliata_00163:mRNA_31.1	ATP-dependent helicase/deoxyribonuclease subunit B	5	99	124	Cleavage
csi-miR479	P_trifoliata_00163:mRNA_31.1	ATP-dependent helicase/deoxyribonuclease subunit B	5	99	124	Cleavage
csi-miR479	P_trifoliata_00163:mRNA_31.1	ATP-dependent helicase/deoxyribonuclease subunit B	5	99	124	Cleavage
csi-miR479	P_trifoliata_00163:mRNA_31.1	ATP-dependent helicase/deoxyribonuclease subunit B	5	99	124	Cleavage
csi-miR479	P_trifoliata_00163:mRNA_31.1	ATP-dependent helicase/deoxyribonuclease subunit B	5	99	124	Cleavage
csi-miR479	P_trifoliata_00163:mRNA_31.1	ATP-dependent helicase/deoxyribonuclease subunit B	5	99	124	Cleavage
csi-miR166c	P_trifoliata_00163:mRNA_44.1	B3 domain-containing transcription repressor VAL2 isoform X1	4	2287	2306	Cleavage
csi-miR166c	P_trifoliata_00163:mRNA_44.1	B3 domain-containing transcription repressor VAL2 isoform X1	4	2287	2306	Cleavage
csi-miR166d	P_trifoliata_00163:mRNA_44.1	B3 domain-containing transcription repressor VAL2 isoform X1	4	2286	2306	Cleavage
csi-miR166d	P_trifoliata_00163:mRNA_44.1	B3 domain-containing transcription repressor VAL2 isoform X1	4	2286	2306	Cleavage
csi-miR3952	P_trifoliata_00165:mRNA_55.1	sodium/calcium exchanger NCL1-like	4	851	871	Cleavage
csi-miR3952	P_trifoliata_00165:mRNA_55.1	sodium/calcium exchanger NCL1-like	4	851	871	Cleavage
csi-miR3952	P_trifoliata_00165:mRNA_55.1	sodium/calcium exchanger NCL1-like	4	851	871	Cleavage
csi-miR477b	P_trifoliata_00166:mRNA_30.1	transcription initiation factor TFIID subunit 3-like	3	572	594	Cleavage
csi-miR477b	P_trifoliata_00166:mRNA_30.1	transcription initiation factor TFIID subunit 3-like	3	572	594	Cleavage
csi-miR477b	P_trifoliata_00166:mRNA_30.1	transcription initiation factor TFIID subunit 3-like	3	572	594	Cleavage
csi-miR477b	P_trifoliata_00166:mRNA_30.1	transcription initiation factor TFIID subunit 3-like	3	572	594	Cleavage
csi-miR477b	P_trifoliata_00166:mRNA_30.1	transcription initiation factor TFIID subunit 3-like	3	572	594	Cleavage
csi-miR162-5p	P_trifoliata_00169:mRNA_40.1	receptor-like protein 15 isoform X1	4	1056	1077	Cleavage
csi-miR162-5p	P_trifoliata_00169:mRNA_40.1	receptor-like protein 15 isoform X1	4	1056	1077	Cleavage
csi-miR162-5p	P_trifoliata_00169:mRNA_40.1	receptor-like protein 15 isoform X1	4	1056	1077	Cleavage
csi-miR162-5p	P_trifoliata_00169:mRNA_40.1	receptor-like protein 15 isoform X1	5	1383	1404	Cleavage
csi-miR162-5p	P_trifoliata_00169:mRNA_40.1	receptor-like protein 15 isoform X1	5	1383	1404	Cleavage
csi-miR162-5p	P_trifoliata_00169:mRNA_40.1	receptor-like protein 15 isoform X1	5	1383	1404	Cleavage
csi-miR160	P_trifoliata_00170:mRNA_21.1	kinesin-like protein KIN-UA	5	439	459	Cleavage
csi-miR160	P_trifoliata_00170:mRNA_21.1	kinesin-like protein KIN-UA	5	439	459	Cleavage
csi-miR160	P_trifoliata_00170:mRNA_21.1	kinesin-like protein KIN-UA	5	439	459	Cleavage
csi-miR160	P_trifoliata_00170:mRNA_21.1	kinesin-like protein KIN-UA	5	439	459	Cleavage
csi-miR3949	P_trifoliata_00171:mRNA_46.1	kinesin-like protein KIN-12E	4	1154	1175	Cleavage
csi-miR3949	P_trifoliata_00171:mRNA_46.1	kinesin-like protein KIN-12E	4	1154	1175	Cleavage
csi-miR3949	P_trifoliata_00171:mRNA_46.1	kinesin-like protein KIN-12E	4	1154	1175	Cleavage
csi-miR3949	P_trifoliata_00171:mRNA_46.1	kinesin-like protein KIN-12E	4	1154	1175	Cleavage
csi-miR3946	P_trifoliata_00172:mRNA_48.1	hypothetical protein CUMW_051940	3.5	633	653	Cleavage
csi-miR3946	P_trifoliata_00172:mRNA_48.1	hypothetical protein CUMW_051940	3.5	634	653	Cleavage
csi-miR3951	P_trifoliata_00173:mRNA_1.1	probable LRR receptor-like serine/threonine-protein kinase At3g47570	3.5	1007	1027	Translation
csi-miR3951	P_trifoliata_00173:mRNA_1.1	probable LRR receptor-like serine/threonine-protein kinase At3g47570	3.5	1008	1027	Translation
csi-miR3951	P_trifoliata_00173:mRNA_1.1	probable LRR receptor-like serine/threonine-protein kinase At3g47570	3.5	1007	1027	Translation
csi-miR3951	P_trifoliata_00173:mRNA_1.1	probable LRR receptor-like serine/threonine-protein kinase At3g47570	3.5	1007	1027	Translation
csi-miR3951	P_trifoliata_00173:mRNA_1.1	probable LRR receptor-like serine/threonine-protein kinase At3g47570	3.5	1007	1027	Translation
csi-miR3951	P_trifoliata_00173:mRNA_1.1	probable LRR receptor-like serine/threonine-protein kinase At3g47570	3.5	1007	1027	Translation
csi-miR171b	P_trifoliata_00173:mRNA_3.1	protein FAR1-RELATED SEQUENCE 5-like	3.5	249	269	Cleavage
csi-miR171b	P_trifoliata_00173:mRNA_3.1	protein FAR1-RELATED SEQUENCE 5-like	3.5	249	269	Cleavage
csi-miR397	P_trifoliata_00175:mRNA_1.1	laccase-4	1.5	669	689	Cleavage
csi-miR397	P_trifoliata_00175:mRNA_1.1	laccase-4	1.5	669	689	Cleavage
csi-miR397	P_trifoliata_00175:mRNA_1.1	laccase-4	1.5	669	689	Cleavage
csi-miR397	P_trifoliata_00175:mRNA_1.1	laccase-4	1.5	669	689	Cleavage
csi-miR171a	P_trifoliata_00175:mRNA_70.1	3-oxo-Delta(4,5)-steroid 5-beta-reductase	3.5	251	270	Cleavage
csi-miR171a	P_trifoliata_00175:mRNA_70.1	3-oxo-Delta(4,5)-steroid 5-beta-reductase	3.5	251	270	Cleavage
csi-miR171a	P_trifoliata_00175:mRNA_70.1	3-oxo-Delta(4,5)-steroid 5-beta-reductase	3.5	251	270	Cleavage
csi-miR171a	P_trifoliata_00175:mRNA_70.1	3-oxo-Delta(4,5)-steroid 5-beta-reductase	3.5	251	270	Cleavage
csi-miR171a	P_trifoliata_00175:mRNA_70.1	3-oxo-Delta(4,5)-steroid 5-beta-reductase	3.5	251	270	Cleavage
csi-miR169	P_trifoliata_00176:mRNA_24.1	nucleolar GTP-binding protein 1 isoform X1	3	743	763	Cleavage
csi-miR394	P_trifoliata_00176:mRNA_37.1		4	639	658	Cleavage
csi-miR477b	P_trifoliata_00176:mRNA_4.1	pentatricopeptide repeat-containing protein At1g12775, mitochondrial-like	1.5	837	857	Cleavage
csi-miR477b	P_trifoliata_00176:mRNA_4.1	pentatricopeptide repeat-containing protein At1g12775, mitochondrial-like	1.5	837	857	Cleavage
csi-miR477b	P_trifoliata_00176:mRNA_4.1	pentatricopeptide repeat-containing protein At1g12775, mitochondrial-like	1.5	837	857	Cleavage
csi-miR477b	P_trifoliata_00176:mRNA_4.1	pentatricopeptide repeat-containing protein At1g12775, mitochondrial-like	1.5	837	857	Cleavage
csi-miR477b	P_trifoliata_00176:mRNA_4.1	pentatricopeptide repeat-containing protein At1g12775, mitochondrial-like	1.5	837	857	Cleavage
csi-miR473	P_trifoliata_00176:mRNA_4.1	pentatricopeptide repeat-containing protein At1g12775, mitochondrial-like	2.5	838	858	Cleavage
csi-miR473	P_trifoliata_00176:mRNA_4.1	pentatricopeptide repeat-containing protein At1g12775, mitochondrial-like	2.5	838	858	Cleavage
csi-miR473	P_trifoliata_00176:mRNA_40.1	receptor-like protein 15 isoform X1	4	701	721	Cleavage
csi-miR473	P_trifoliata_00176:mRNA_40.1	receptor-like protein 15 isoform X1	4	701	721	Cleavage
csi-miR530a	P_trifoliata_00176:mRNA_52.1	replication factor C subunit 3-like	1.5	22	42	Cleavage
csi-miR530a	P_trifoliata_00176:mRNA_52.1	replication factor C subunit 3-like	1.5	22	42	Cleavage
csi-miR530a	P_trifoliata_00176:mRNA_52.1	replication factor C subunit 3-like	1.5	22	42	Cleavage
csi-miR530a	P_trifoliata_00176:mRNA_52.1	replication factor C subunit 3-like	1.5	22	42	Cleavage
csi-miR530b	P_trifoliata_00176:mRNA_52.1	replication factor C subunit 3-like	2	22	42	Cleavage
csi-miR530b	P_trifoliata_00176:mRNA_52.1	replication factor C subunit 3-like	2	22	42	Cleavage
csi-miR535	P_trifoliata_00179:mRNA_46.1	putative threonine aspartase	2.5	1642	1662	Cleavage
csi-miR535	P_trifoliata_00179:mRNA_46.1	putative threonine aspartase	2.5	1642	1662	Cleavage
csi-miR535	P_trifoliata_00179:mRNA_46.1	putative threonine aspartase	2.5	1642	1662	Cleavage
csi-miR394	P_trifoliata_00179:mRNA_69.1	probable methyltransferase PMT13	4	1599	1618	Cleavage
csi-miR473	P_trifoliata_00181:mRNA_29.1	ATPase family AAA domain-containing protein 3-like	4.5	289	309	Cleavage
csi-miR473	P_trifoliata_00181:mRNA_29.1	ATPase family AAA domain-containing protein 3-like	4.5	289	309	Cleavage
csi-miR473	P_trifoliata_00181:mRNA_29.1	ATPase family AAA domain-containing protein 3-like	5	268	288	Cleavage
csi-miR473	P_trifoliata_00181:mRNA_29.1	ATPase family AAA domain-containing protein 3-like	5	268	288	Cleavage
csi-miR171b	P_trifoliata_00186:mRNA_36.1	NPC intracellular cholesterol transporter 1-like	4	5528	5548	Cleavage
csi-miR171b	P_trifoliata_00186:mRNA_36.1	NPC intracellular cholesterol transporter 1-like	4	5528	5548	Cleavage
csi-miR482a-3p	P_trifoliata_00191:mRNA_44.1	probable disease resistance protein At4g27220	2	556	577	Cleavage
csi-miR482a-3p	P_trifoliata_00191:mRNA_44.1	probable disease resistance protein At4g27220	2	556	577	Cleavage
csi-miR482a-3p	P_trifoliata_00191:mRNA_44.1	probable disease resistance protein At4g27220	2	556	577	Cleavage
csi-miR472	P_trifoliata_00191:mRNA_44.1	probable disease resistance protein At4g27220	2.5	556	576	Cleavage
csi-miR472	P_trifoliata_00191:mRNA_44.1	probable disease resistance protein At4g27220	2.5	556	576	Cleavage
csi-miR472	P_trifoliata_00191:mRNA_44.1	probable disease resistance protein At4g27220	2.5	556	576	Cleavage
csi-miR472	P_trifoliata_00191:mRNA_44.1	probable disease resistance protein At4g27220	2.5	556	576	Cleavage
csi-miR472	P_trifoliata_00191:mRNA_44.1	probable disease resistance protein At4g27220	2.5	556	576	Cleavage
csi-miR472	P_trifoliata_00191:mRNA_44.1	probable disease resistance protein At4g27220	2.5	556	576	Cleavage
csi-miR472	P_trifoliata_00191:mRNA_44.1	probable disease resistance protein At4g27220	2.5	556	576	Cleavage
csi-miR482b	P_trifoliata_00191:mRNA_44.1	probable disease resistance protein At4g27220	3.5	556	577	Translation
csi-miR482b	P_trifoliata_00191:mRNA_44.1	probable disease resistance protein At4g27220	3.5	556	577	Translation
csi-miR482b	P_trifoliata_00191:mRNA_44.1	probable disease resistance protein At4g27220	3.5	556	577	Translation
csi-miR477a	P_trifoliata_00191:mRNA_44.1	probable disease resistance protein At4g27220	4	957	977	Cleavage
csi-miR482c	P_trifoliata_00191:mRNA_44.1	probable disease resistance protein At4g27220	4	554	575	Cleavage
csi-miR482c	P_trifoliata_00191:mRNA_44.1	probable disease resistance protein At4g27220	4	554	575	Cleavage
csi-miR472	P_trifoliata_00191:mRNA_52.1	disease resistance protein At4g27190	3	553	573	Cleavage
csi-miR472	P_trifoliata_00191:mRNA_52.1	disease resistance protein At4g27190	3	553	573	Cleavage
csi-miR472	P_trifoliata_00191:mRNA_52.1	disease resistance protein At4g27190	3	553	573	Cleavage
csi-miR472	P_trifoliata_00191:mRNA_52.1	disease resistance protein At4g27190	3	553	573	Cleavage
csi-miR472	P_trifoliata_00191:mRNA_52.1	disease resistance protein At4g27190	3	553	573	Cleavage
csi-miR472	P_trifoliata_00191:mRNA_52.1	disease resistance protein At4g27190	3	553	573	Cleavage
csi-miR472	P_trifoliata_00191:mRNA_52.1	disease resistance protein At4g27190	3	553	573	Cleavage
csi-miR477a	P_trifoliata_00191:mRNA_52.1	disease resistance protein At4g27190	4	954	974	Cleavage
csi-miR477a	P_trifoliata_00191:mRNA_52.3	disease resistance protein At4g27190	4	576	596	Cleavage
csi-miR482a-3p	P_trifoliata_00191:mRNA_52.9	probable disease resistance protein At4g27220	3	553	574	Cleavage
csi-miR482a-3p	P_trifoliata_00191:mRNA_52.9	probable disease resistance protein At4g27220	3	553	574	Cleavage
csi-miR482a-3p	P_trifoliata_00191:mRNA_52.9	probable disease resistance protein At4g27220	3	553	574	Cleavage
csi-miR396a	P_trifoliata_00192:mRNA_48.1	growth-regulating factor 4-like	3	366	387	Cleavage
csi-miR396a	P_trifoliata_00192:mRNA_48.1	growth-regulating factor 4-like	3	366	387	Cleavage
csi-miR396a	P_trifoliata_00192:mRNA_48.1	growth-regulating factor 4-like	3	366	387	Cleavage
csi-miR396b	P_trifoliata_00192:mRNA_48.1	growth-regulating factor 4-like	3	366	387	Cleavage
csi-miR396b	P_trifoliata_00192:mRNA_48.1	growth-regulating factor 4-like	3	366	387	Cleavage
csi-miR396b	P_trifoliata_00192:mRNA_48.1	growth-regulating factor 4-like	3	366	387	Cleavage
csi-miR1515	P_trifoliata_00193:mRNA_27.1	DELLA protein GAI1-like	2.5	1040	1061	Cleavage
csi-miR1515	P_trifoliata_00193:mRNA_27.1	DELLA protein GAI1-like	2.5	1040	1061	Cleavage
csi-miR1515	P_trifoliata_00193:mRNA_27.1	DELLA protein GAI1-like	2.5	1040	1061	Cleavage
csi-miR172a-3p	P_trifoliata_00195:mRNA_3.1	G-type lectin S-receptor-like serine/threonine-protein kinase At4g27290	2.5	1832	1851	Cleavage
csi-miR172a-3p	P_trifoliata_00195:mRNA_3.1	G-type lectin S-receptor-like serine/threonine-protein kinase At4g27290	2.5	1832	1851	Cleavage
csi-miR172a-3p	P_trifoliata_00195:mRNA_3.1	G-type lectin S-receptor-like serine/threonine-protein kinase At4g27290	2.5	1832	1851	Cleavage
csi-miR172a-3p	P_trifoliata_00195:mRNA_3.1	G-type lectin S-receptor-like serine/threonine-protein kinase At4g27290	2.5	1832	1851	Cleavage
csi-miR172c	P_trifoliata_00195:mRNA_3.1	G-type lectin S-receptor-like serine/threonine-protein kinase At4g27290	3	1832	1852	Cleavage
csi-miR472	P_trifoliata_00195:mRNA_36.1	probable disease resistance protein At5g63020	2.5	514	534	Translation
csi-miR472	P_trifoliata_00195:mRNA_36.1	probable disease resistance protein At5g63020	2.5	514	534	Translation
csi-miR472	P_trifoliata_00195:mRNA_36.1	probable disease resistance protein At5g63020	2.5	514	534	Translation
csi-miR472	P_trifoliata_00195:mRNA_36.1	probable disease resistance protein At5g63020	2.5	514	534	Translation
csi-miR472	P_trifoliata_00195:mRNA_36.1	probable disease resistance protein At5g63020	2.5	514	534	Translation
csi-miR472	P_trifoliata_00195:mRNA_36.1	probable disease resistance protein At5g63020	2.5	514	534	Translation
csi-miR472	P_trifoliata_00195:mRNA_36.1	probable disease resistance protein At5g63020	2.5	514	534	Translation
csi-miR482b	P_trifoliata_00195:mRNA_38.1	probable disease resistance protein At5g63020	2	514	535	Cleavage
csi-miR482b	P_trifoliata_00195:mRNA_38.1	probable disease resistance protein At5g63020	2	514	535	Cleavage
csi-miR482b	P_trifoliata_00195:mRNA_38.1	probable disease resistance protein At5g63020	2	514	535	Cleavage
csi-miR472	P_trifoliata_00195:mRNA_39.1	probable disease resistance protein At5g63020	2.5	544	564	Translation
csi-miR472	P_trifoliata_00195:mRNA_39.1	probable disease resistance protein At5g63020	2.5	544	564	Translation
csi-miR472	P_trifoliata_00195:mRNA_39.1	probable disease resistance protein At5g63020	2.5	544	564	Translation
csi-miR472	P_trifoliata_00195:mRNA_39.1	probable disease resistance protein At5g63020	2.5	544	564	Translation
csi-miR472	P_trifoliata_00195:mRNA_39.1	probable disease resistance protein At5g63020	2.5	544	564	Translation
csi-miR472	P_trifoliata_00195:mRNA_39.1	probable disease resistance protein At5g63020	2.5	544	564	Translation
csi-miR472	P_trifoliata_00195:mRNA_39.1	probable disease resistance protein At5g63020	2.5	544	564	Translation
csi-miR482b	P_trifoliata_00195:mRNA_41.1	probable disease resistance protein At5g63020	2	541	562	Cleavage
csi-miR482b	P_trifoliata_00195:mRNA_41.1	probable disease resistance protein At5g63020	2	541	562	Cleavage
csi-miR482b	P_trifoliata_00195:mRNA_41.1	probable disease resistance protein At5g63020	2	541	562	Cleavage
csi-miR164	P_trifoliata_00196:mRNA_23.1	E3 ubiquitin-protein ligase At4g11680-like isoform X1	3.5	620	640	Cleavage
csi-miR164	P_trifoliata_00196:mRNA_23.1	E3 ubiquitin-protein ligase At4g11680-like isoform X1	3.5	620	640	Cleavage
csi-miR164	P_trifoliata_00196:mRNA_23.1	E3 ubiquitin-protein ligase At4g11680-like isoform X1	3.5	621	640	Cleavage
csi-miR172a-5p	P_trifoliata_00199:mRNA_43.1	CBS domain-containing protein CBSX1, chloroplastic	2.5	579	599	Cleavage
csi-miR172a-5p	P_trifoliata_00199:mRNA_43.1	CBS domain-containing protein CBSX1, chloroplastic	2.5	580	599	Cleavage
csi-miR172a-5p	P_trifoliata_00199:mRNA_43.1	CBS domain-containing protein CBSX1, chloroplastic	2.5	579	599	Cleavage
csi-miR172a-5p	P_trifoliata_00199:mRNA_43.2	CBS domain-containing protein CBSX1, chloroplastic	2.5	579	599	Cleavage
csi-miR172a-5p	P_trifoliata_00199:mRNA_43.2	CBS domain-containing protein CBSX1, chloroplastic	2.5	580	599	Cleavage
csi-miR172a-5p	P_trifoliata_00199:mRNA_43.2	CBS domain-containing protein CBSX1, chloroplastic	2.5	579	599	Cleavage
csi-miR172a-3p	P_trifoliata_00199:mRNA_45.1	floral homeotic protein APETALA 2 isoform X1	1.5	1374	1393	Cleavage
csi-miR172a-3p	P_trifoliata_00199:mRNA_45.1	floral homeotic protein APETALA 2 isoform X1	1.5	1374	1393	Cleavage
csi-miR172a-3p	P_trifoliata_00199:mRNA_45.1	floral homeotic protein APETALA 2 isoform X1	1.5	1374	1393	Cleavage
csi-miR172a-3p	P_trifoliata_00199:mRNA_45.1	floral homeotic protein APETALA 2 isoform X1	1.5	1374	1393	Cleavage
csi-miR172c	P_trifoliata_00199:mRNA_45.1	floral homeotic protein APETALA 2 isoform X1	1.5	1373	1394	Cleavage
csi-miR172c	P_trifoliata_00199:mRNA_45.1	floral homeotic protein APETALA 2 isoform X1	1.5	1373	1394	Cleavage
csi-miR172c	P_trifoliata_00199:mRNA_45.1	floral homeotic protein APETALA 2 isoform X1	1.5	1373	1394	Cleavage
csi-miR172c	P_trifoliata_00199:mRNA_45.1	floral homeotic protein APETALA 2 isoform X1	1.5	1374	1394	Cleavage
csi-miR172b	P_trifoliata_00199:mRNA_45.1	floral homeotic protein APETALA 2 isoform X1	2.5	1373	1393	Cleavage
csi-miR172b	P_trifoliata_00199:mRNA_45.1	floral homeotic protein APETALA 2 isoform X1	2.5	1373	1393	Cleavage
csi-miR172b	P_trifoliata_00199:mRNA_45.1	floral homeotic protein APETALA 2 isoform X1	2.5	1373	1393	Cleavage
csi-miR172b	P_trifoliata_00199:mRNA_45.1	floral homeotic protein APETALA 2 isoform X1	2.5	1373	1393	Cleavage
csi-miR172b	P_trifoliata_00199:mRNA_45.1	floral homeotic protein APETALA 2 isoform X1	2.5	1373	1393	Cleavage
csi-miR530a	P_trifoliata_00202:mRNA_63.1	hypothetical protein CICLE_v10017072mg	3	270	290	Cleavage
csi-miR530a	P_trifoliata_00202:mRNA_63.1	hypothetical protein CICLE_v10017072mg	3	270	290	Cleavage
csi-miR530a	P_trifoliata_00202:mRNA_63.1	hypothetical protein CICLE_v10017072mg	3	270	290	Cleavage
csi-miR530a	P_trifoliata_00202:mRNA_63.1	hypothetical protein CICLE_v10017072mg	3	270	290	Cleavage
csi-miR530b	P_trifoliata_00202:mRNA_63.1	hypothetical protein CICLE_v10017072mg	3	270	290	Cleavage
csi-miR530b	P_trifoliata_00202:mRNA_63.1	hypothetical protein CICLE_v10017072mg	3	270	290	Cleavage
csi-miR477c	P_trifoliata_00203:mRNA_29.1	protein INAPERTURATE POLLEN1	2	93	114	Cleavage
csi-miR477c	P_trifoliata_00203:mRNA_29.1	protein INAPERTURATE POLLEN1	2	93	114	Cleavage
csi-miR477c	P_trifoliata_00203:mRNA_29.1	protein INAPERTURATE POLLEN1	2	93	114	Cleavage
csi-miR477a	P_trifoliata_00203:mRNA_29.1	protein INAPERTURATE POLLEN1	3.5	97	117	Cleavage
csi-miR172a-5p	P_trifoliata_00209:mRNA_17.1	---NA---	3	1	20	Cleavage
csi-miR477c	P_trifoliata_00213:mRNA_10.1	zinc finger BED domain-containing protein RICESLEEPER 1-like	4	440	460	Cleavage
csi-miR477c	P_trifoliata_00213:mRNA_10.1	zinc finger BED domain-containing protein RICESLEEPER 1-like	4	440	460	Cleavage
csi-miR477c	P_trifoliata_00213:mRNA_10.1	zinc finger BED domain-containing protein RICESLEEPER 1-like	4	440	460	Cleavage
csi-miR3949	P_trifoliata_00214:mRNA_42.1	uncharacterized protein LOC107174932	5	195	216	Cleavage
csi-miR3949	P_trifoliata_00214:mRNA_42.1	uncharacterized protein LOC107174932	5	195	216	Cleavage
csi-miR3949	P_trifoliata_00214:mRNA_42.1	uncharacterized protein LOC107174932	5	195	216	Cleavage
csi-miR3949	P_trifoliata_00214:mRNA_42.1	uncharacterized protein LOC107174932	5	195	216	Cleavage
csi-miR172a-5p	P_trifoliata_00218:mRNA_31.1	protein NLP9-like	3.5	1851	1871	Translation
csi-miR172a-5p	P_trifoliata_00218:mRNA_31.1	protein NLP9-like	3.5	1851	1871	Translation
csi-miR164	P_trifoliata_00220:mRNA_51.1	NAC domain-containing protein 100-like	2	629	649	Cleavage
csi-miR164	P_trifoliata_00220:mRNA_51.1	NAC domain-containing protein 100-like	2	629	649	Cleavage
csi-miR164	P_trifoliata_00220:mRNA_51.1	NAC domain-containing protein 100-like	2	630	649	Cleavage
csi-miR395	P_trifoliata_00221:mRNA_11.1	Gibberellin regulated protein	2	181	201	Cleavage
csi-miR395	P_trifoliata_00221:mRNA_11.1	Gibberellin regulated protein	2	181	201	Cleavage
csi-miR395	P_trifoliata_00221:mRNA_11.1	Gibberellin regulated protein	2	181	201	Cleavage
csi-miR395	P_trifoliata_00221:mRNA_11.1	Gibberellin regulated protein	4.5	395	415	Translation
csi-miR395	P_trifoliata_00221:mRNA_11.1	Gibberellin regulated protein	4.5	395	415	Translation
csi-miR395	P_trifoliata_00221:mRNA_11.1	Gibberellin regulated protein	4.5	395	415	Translation
csi-miR482a-3p	P_trifoliata_00223:mRNA_28.1	putative disease resistance protein RGA3	1.5	1402	1423	Cleavage
csi-miR482a-3p	P_trifoliata_00223:mRNA_28.1	putative disease resistance protein RGA3	1.5	1402	1423	Cleavage
csi-miR482a-3p	P_trifoliata_00223:mRNA_28.1	putative disease resistance protein RGA3	1.5	1402	1423	Cleavage
csi-miR3946	P_trifoliata_00224:mRNA_17.1	zinc finger protein ZAT5-like	2.5	646	666	Cleavage
csi-miR3946	P_trifoliata_00224:mRNA_17.1	zinc finger protein ZAT5-like	2.5	647	666	Cleavage
csi-miR399a	P_trifoliata_00227:mRNA_20.1	ankyrin-3 isoform X1	4.5	2255	2275	Translation
csi-miR172a-3p	P_trifoliata_00230:mRNA_26.1	AP2-like ethylene-responsive transcription factor TOE3 isoform X1	1.5	1311	1330	Cleavage
csi-miR172a-3p	P_trifoliata_00230:mRNA_26.1	AP2-like ethylene-responsive transcription factor TOE3 isoform X1	1.5	1311	1330	Cleavage
csi-miR172a-3p	P_trifoliata_00230:mRNA_26.1	AP2-like ethylene-responsive transcription factor TOE3 isoform X1	1.5	1311	1330	Cleavage
csi-miR172a-3p	P_trifoliata_00230:mRNA_26.1	AP2-like ethylene-responsive transcription factor TOE3 isoform X1	1.5	1311	1330	Cleavage
csi-miR172c	P_trifoliata_00230:mRNA_26.1	AP2-like ethylene-responsive transcription factor TOE3 isoform X1	1.5	1310	1331	Cleavage
csi-miR172c	P_trifoliata_00230:mRNA_26.1	AP2-like ethylene-responsive transcription factor TOE3 isoform X1	1.5	1310	1331	Cleavage
csi-miR172c	P_trifoliata_00230:mRNA_26.1	AP2-like ethylene-responsive transcription factor TOE3 isoform X1	1.5	1310	1331	Cleavage
csi-miR172c	P_trifoliata_00230:mRNA_26.1	AP2-like ethylene-responsive transcription factor TOE3 isoform X1	1.5	1311	1331	Cleavage
csi-miR172b	P_trifoliata_00230:mRNA_26.1	AP2-like ethylene-responsive transcription factor TOE3 isoform X1	2.5	1310	1330	Cleavage
csi-miR172b	P_trifoliata_00230:mRNA_26.1	AP2-like ethylene-responsive transcription factor TOE3 isoform X1	2.5	1310	1330	Cleavage
csi-miR172b	P_trifoliata_00230:mRNA_26.1	AP2-like ethylene-responsive transcription factor TOE3 isoform X1	2.5	1310	1330	Cleavage
csi-miR172b	P_trifoliata_00230:mRNA_26.1	AP2-like ethylene-responsive transcription factor TOE3 isoform X1	2.5	1310	1330	Cleavage
csi-miR172b	P_trifoliata_00230:mRNA_26.1	AP2-like ethylene-responsive transcription factor TOE3 isoform X1	2.5	1310	1330	Cleavage
csi-miR172a-3p	P_trifoliata_00230:mRNA_26.2	ethylene-responsive transcription factor RAP2-7-like isoform X1	1.5	1308	1327	Cleavage
csi-miR172a-3p	P_trifoliata_00230:mRNA_26.2	ethylene-responsive transcription factor RAP2-7-like isoform X1	1.5	1308	1327	Cleavage
csi-miR172a-3p	P_trifoliata_00230:mRNA_26.2	ethylene-responsive transcription factor RAP2-7-like isoform X1	1.5	1308	1327	Cleavage
csi-miR172a-3p	P_trifoliata_00230:mRNA_26.2	ethylene-responsive transcription factor RAP2-7-like isoform X1	1.5	1308	1327	Cleavage
csi-miR172c	P_trifoliata_00230:mRNA_26.2	ethylene-responsive transcription factor RAP2-7-like isoform X1	1.5	1307	1328	Cleavage
csi-miR172c	P_trifoliata_00230:mRNA_26.2	ethylene-responsive transcription factor RAP2-7-like isoform X1	1.5	1307	1328	Cleavage
csi-miR172c	P_trifoliata_00230:mRNA_26.2	ethylene-responsive transcription factor RAP2-7-like isoform X1	1.5	1307	1328	Cleavage
csi-miR172c	P_trifoliata_00230:mRNA_26.2	ethylene-responsive transcription factor RAP2-7-like isoform X1	1.5	1308	1328	Cleavage
csi-miR172b	P_trifoliata_00230:mRNA_26.2	ethylene-responsive transcription factor RAP2-7-like isoform X1	2.5	1307	1327	Cleavage
csi-miR172b	P_trifoliata_00230:mRNA_26.2	ethylene-responsive transcription factor RAP2-7-like isoform X1	2.5	1307	1327	Cleavage
csi-miR172b	P_trifoliata_00230:mRNA_26.2	ethylene-responsive transcription factor RAP2-7-like isoform X1	2.5	1307	1327	Cleavage
csi-miR172b	P_trifoliata_00230:mRNA_26.2	ethylene-responsive transcription factor RAP2-7-like isoform X1	2.5	1307	1327	Cleavage
csi-miR172b	P_trifoliata_00230:mRNA_26.2	ethylene-responsive transcription factor RAP2-7-like isoform X1	2.5	1307	1327	Cleavage
csi-miR396c	P_trifoliata_00232:mRNA_4.1	DNA damage-repair/toleration protein DRT100	2	1201	1220	Cleavage
csi-miR396c	P_trifoliata_00232:mRNA_4.1	DNA damage-repair/toleration protein DRT100	2	1201	1220	Cleavage
csi-miR396c	P_trifoliata_00232:mRNA_4.1	DNA damage-repair/toleration protein DRT100	2	1201	1220	Cleavage
csi-miR159	P_trifoliata_00233:mRNA_55.1	protein SPEAR4	2.5	497	517	Cleavage
csi-miR159	P_trifoliata_00233:mRNA_55.1	protein SPEAR4	2.5	497	517	Cleavage
csi-miR159	P_trifoliata_00233:mRNA_55.1	protein SPEAR4	2.5	497	517	Cleavage
csi-miR159	P_trifoliata_00233:mRNA_55.1	protein SPEAR4	2.5	497	517	Cleavage
csi-miR396a	P_trifoliata_00235:mRNA_45.1	growth-regulating factor 4-like isoform X1	3	330	351	Cleavage
csi-miR396a	P_trifoliata_00235:mRNA_45.1	growth-regulating factor 4-like isoform X1	3	330	351	Cleavage
csi-miR396a	P_trifoliata_00235:mRNA_45.1	growth-regulating factor 4-like isoform X1	3	330	351	Cleavage
csi-miR396b	P_trifoliata_00235:mRNA_45.1	growth-regulating factor 4-like isoform X1	3	330	351	Cleavage
csi-miR396b	P_trifoliata_00235:mRNA_45.1	growth-regulating factor 4-like isoform X1	3	330	351	Cleavage
csi-miR396b	P_trifoliata_00235:mRNA_45.1	growth-regulating factor 4-like isoform X1	3	330	351	Cleavage
csi-miR397	P_trifoliata_00236:mRNA_17.1	laccase-4-like	0.5	405	425	Cleavage
csi-miR397	P_trifoliata_00236:mRNA_17.1	laccase-4-like	0.5	405	425	Cleavage
csi-miR397	P_trifoliata_00236:mRNA_17.1	laccase-4-like	0.5	405	425	Cleavage
csi-miR397	P_trifoliata_00236:mRNA_17.1	laccase-4-like	0.5	405	425	Cleavage
csi-miR530b	P_trifoliata_00239:mRNA_10.1	V-type proton ATPase subunit G-like	2.5	178	198	Cleavage
csi-miR530b	P_trifoliata_00239:mRNA_10.1	V-type proton ATPase subunit G-like	2.5	178	198	Cleavage
csi-miR160	P_trifoliata_00239:mRNA_22.1	auxin response factor 18-like	0.5	1364	1384	Cleavage
csi-miR160	P_trifoliata_00239:mRNA_22.1	auxin response factor 18-like	0.5	1364	1384	Cleavage
csi-miR160	P_trifoliata_00239:mRNA_22.1	auxin response factor 18-like	0.5	1364	1384	Cleavage
csi-miR160	P_trifoliata_00239:mRNA_22.1	auxin response factor 18-like	0.5	1364	1384	Cleavage
csi-miR171a	P_trifoliata_00244:mRNA_21.1	auxin response factor 18-like	3.5	20	39	Cleavage
csi-miR171a	P_trifoliata_00244:mRNA_21.1	3-oxo-Delta(4,5)-steroid 5-beta-reductase	3.5	20	39	Cleavage
csi-miR171a	P_trifoliata_00244:mRNA_21.1	3-oxo-Delta(4,5)-steroid 5-beta-reductase	3.5	20	39	Cleavage
csi-miR171a	P_trifoliata_00244:mRNA_21.1	3-oxo-Delta(4,5)-steroid 5-beta-reductase	3.5	20	39	Cleavage
csi-miR171a	P_trifoliata_00244:mRNA_21.1	3-oxo-Delta(4,5)-steroid 5-beta-reductase	3.5	20	39	Cleavage
csi-miR530b	P_trifoliata_00255:mRNA_31.1	hypothetical protein CUMW_233040	2	494	514	Cleavage
csi-miR530b	P_trifoliata_00255:mRNA_31.1	hypothetical protein CUMW_233040	2	494	514	Cleavage
csi-miR530a	P_trifoliata_00255:mRNA_31.1	hypothetical protein CUMW_233040	3	494	514	Cleavage
csi-miR530a	P_trifoliata_00255:mRNA_31.1	hypothetical protein CUMW_233040	3	494	514	Cleavage
csi-miR530a	P_trifoliata_00255:mRNA_31.1	hypothetical protein CUMW_233040	3	494	514	Cleavage
csi-miR530a	P_trifoliata_00255:mRNA_31.1	hypothetical protein CUMW_233040	3	494	514	Cleavage
csi-miR482a-5p	P_trifoliata_00256:mRNA_15.1	filaggrin isoform X2	4	1828	1849	Cleavage
csi-miR482a-5p	P_trifoliata_00256:mRNA_15.1	filaggrin isoform X2	4	1828	1849	Cleavage
csi-miR482a-5p	P_trifoliata_00256:mRNA_15.1	filaggrin isoform X2	4	1828	1849	Cleavage
csi-miR393	P_trifoliata_00258:mRNA_24.1	disease resistance-like protein DSC1	3	132	153	Cleavage
csi-miR857	P_trifoliata_00259:mRNA_25.1	putative NADH dehydrogenase	4	598	621	Translation
csi-miR857	P_trifoliata_00259:mRNA_25.1	putative NADH dehydrogenase	4	598	621	Translation
csi-miR857	P_trifoliata_00259:mRNA_25.1	putative NADH dehydrogenase	4	598	621	Translation
csi-miR857	P_trifoliata_00259:mRNA_25.1	putative NADH dehydrogenase	4	598	621	Translation
csi-miR857	P_trifoliata_00259:mRNA_25.1	putative NADH dehydrogenase	4	598	621	Translation
csi-miR857	P_trifoliata_00259:mRNA_25.1	putative NADH dehydrogenase	4	598	621	Translation
csi-miR3954	P_trifoliata_00265:mRNA_18.1	NAC domain-containing protein 89-like	2	75	95	Cleavage
csi-miR3954	P_trifoliata_00265:mRNA_18.1	NAC domain-containing protein 89-like	2	75	95	Cleavage
csi-miR3954	P_trifoliata_00265:mRNA_18.1	NAC domain-containing protein 89-like	2	75	95	Cleavage
csi-miR3954	P_trifoliata_00265:mRNA_18.1	NAC domain-containing protein 89-like	2	75	95	Cleavage
csi-miR3954	P_trifoliata_00265:mRNA_18.1	NAC domain-containing protein 89-like	2	75	95	Cleavage
csi-miR398	P_trifoliata_00269:mRNA_26.1	uncharacterized protein LOC112101071	4.5	75	95	Cleavage
csi-miR398	P_trifoliata_00269:mRNA_26.1	uncharacterized protein LOC112101071	4.5	75	95	Cleavage
csi-miR166e-5p	P_trifoliata_00271:mRNA_4.1	myb-related protein 306	5	536	557	Cleavage
csi-miR166e-5p	P_trifoliata_00271:mRNA_4.1	myb-related protein 306	5	536	557	Cleavage
csi-miR3949	P_trifoliata_00272:mRNA_3.1	uncharacterized protein LOC107177592	5	9	30	Cleavage
csi-miR3949	P_trifoliata_00272:mRNA_3.1	uncharacterized protein LOC107177592	5	9	30	Cleavage
csi-miR3949	P_trifoliata_00272:mRNA_3.1	uncharacterized protein LOC107177592	5	9	30	Cleavage
csi-miR3949	P_trifoliata_00272:mRNA_3.1	uncharacterized protein LOC107177592	5	9	30	Cleavage
csi-miR171b	P_trifoliata_00272:mRNA_6.1	receptor-like serine/threonine-protein kinase ALE2 isoform X3	3	1416	1436	Cleavage
csi-miR171b	P_trifoliata_00272:mRNA_6.1	receptor-like serine/threonine-protein kinase ALE2 isoform X3	3	1416	1436	Cleavage
csi-miR171b	P_trifoliata_00272:mRNA_6.1	receptor-like serine/threonine-protein kinase ALE2 isoform X3	5	1950	1970	Cleavage
csi-miR171b	P_trifoliata_00272:mRNA_6.1	receptor-like serine/threonine-protein kinase ALE2 isoform X3	5	1950	1970	Cleavage
csi-miR169	P_trifoliata_00276:mRNA_43.1	fasciclin-like arabinogalactan protein 3	3	405	425	Cleavage
csi-miR319	P_trifoliata_00277:mRNA_28.1	Transposon Ty3-G Gag-Pol polyprotein	4	47	67	Cleavage
csi-miR319	P_trifoliata_00277:mRNA_28.1	Transposon Ty3-G Gag-Pol polyprotein	4	47	67	Cleavage
csi-miR319	P_trifoliata_00277:mRNA_28.1	Transposon Ty3-G Gag-Pol polyprotein	4	47	67	Cleavage
csi-miR319	P_trifoliata_00277:mRNA_28.1	Transposon Ty3-G Gag-Pol polyprotein	4	47	67	Cleavage
csi-miR530b	P_trifoliata_00278:mRNA_13.1	LEAF RUST 10 DISEASE-RESISTANCE LOCUS RECEPTOR-LIKE PROTEIN KINASE-like 2.4	3	112	132	Translation
csi-miR530b	P_trifoliata_00278:mRNA_13.1	LEAF RUST 10 DISEASE-RESISTANCE LOCUS RECEPTOR-LIKE PROTEIN KINASE-like 2.4	3	112	132	Translation
csi-miR172a-3p	P_trifoliata_00279:mRNA_28.1	hypothetical protein CUMW_114270	3	216	235	Cleavage
csi-miR172a-3p	P_trifoliata_00279:mRNA_28.1	hypothetical protein CUMW_114270	3	216	235	Cleavage
csi-miR172a-3p	P_trifoliata_00279:mRNA_28.1	hypothetical protein CUMW_114270	3	216	235	Cleavage
csi-miR172a-3p	P_trifoliata_00279:mRNA_28.1	hypothetical protein CUMW_114270	3	216	235	Cleavage
csi-miR172c	P_trifoliata_00279:mRNA_28.1	hypothetical protein CUMW_114270	4.5	215	236	Cleavage
csi-miR172c	P_trifoliata_00279:mRNA_28.1	hypothetical protein CUMW_114270	4.5	215	236	Cleavage
csi-miR172c	P_trifoliata_00279:mRNA_28.1	hypothetical protein CUMW_114270	4.5	215	236	Cleavage
csi-miR172c	P_trifoliata_00279:mRNA_28.1	hypothetical protein CUMW_114270	4.5	216	236	Cleavage
csi-miR399b	P_trifoliata_00281:mRNA_2.1	neutral/alkaline invertase 3, chloroplastic-like	2.5	1605	1625	Cleavage
csi-miR399b	P_trifoliata_00281:mRNA_2.1	neutral/alkaline invertase 3, chloroplastic-like	2.5	1605	1625	Cleavage
csi-miR399b	P_trifoliata_00281:mRNA_2.1	neutral/alkaline invertase 3, chloroplastic-like	2.5	1605	1625	Cleavage
csi-miR399d	P_trifoliata_00281:mRNA_2.1	neutral/alkaline invertase 3, chloroplastic-like	2.5	1605	1625	Cleavage
csi-miR399d	P_trifoliata_00281:mRNA_2.1	neutral/alkaline invertase 3, chloroplastic-like	2.5	1605	1625	Cleavage
csi-miR399d	P_trifoliata_00281:mRNA_2.1	neutral/alkaline invertase 3, chloroplastic-like	2.5	1605	1625	Cleavage
csi-miR857	P_trifoliata_00282:mRNA_39.1	DEAD-box ATP-dependent RNA helicase 39-like	5	659	682	Cleavage
csi-miR857	P_trifoliata_00282:mRNA_39.1	DEAD-box ATP-dependent RNA helicase 39-like	5	659	682	Cleavage
csi-miR857	P_trifoliata_00282:mRNA_39.1	DEAD-box ATP-dependent RNA helicase 39-like	5	659	682	Cleavage
csi-miR857	P_trifoliata_00282:mRNA_39.1	DEAD-box ATP-dependent RNA helicase 39-like	5	659	682	Cleavage
csi-miR857	P_trifoliata_00282:mRNA_39.1	DEAD-box ATP-dependent RNA helicase 39-like	5	659	682	Cleavage
csi-miR857	P_trifoliata_00282:mRNA_39.1	DEAD-box ATP-dependent RNA helicase 39-like	5	659	682	Cleavage
csi-miR3951	P_trifoliata_00286:mRNA_43.1	MDIS1-interacting receptor like kinase 2-like	4	837	856	Cleavage
csi-miR3953	P_trifoliata_00288:mRNA_15.1	NAC domain-containing protein 71-like	0	1116	1136	Cleavage
csi-miR3950	P_trifoliata_00288:mRNA_15.1	NAC domain-containing protein 71-like	1.5	1066	1086	Cleavage
csi-miR3950	P_trifoliata_00288:mRNA_15.1	NAC domain-containing protein 71-like	1.5	1066	1086	Cleavage
csi-miR3950	P_trifoliata_00288:mRNA_15.1	NAC domain-containing protein 71-like	1.5	1066	1086	Cleavage
csi-miR3950	P_trifoliata_00288:mRNA_15.1	NAC domain-containing protein 71-like	1.5	1066	1086	Cleavage
csi-miR3950	P_trifoliata_00288:mRNA_15.1	NAC domain-containing protein 71-like	3	994	1014	Cleavage
csi-miR3950	P_trifoliata_00288:mRNA_15.1	NAC domain-containing protein 71-like	3	955	975	Cleavage
csi-miR3950	P_trifoliata_00288:mRNA_15.1	NAC domain-containing protein 71-like	3	994	1014	Cleavage
csi-miR3950	P_trifoliata_00288:mRNA_15.1	NAC domain-containing protein 71-like	3	955	975	Cleavage
csi-miR3950	P_trifoliata_00288:mRNA_15.1	NAC domain-containing protein 71-like	3	994	1014	Cleavage
csi-miR3950	P_trifoliata_00288:mRNA_15.1	NAC domain-containing protein 71-like	3	955	975	Cleavage
csi-miR3950	P_trifoliata_00288:mRNA_15.1	NAC domain-containing protein 71-like	3	994	1014	Cleavage
csi-miR3950	P_trifoliata_00288:mRNA_15.1	NAC domain-containing protein 71-like	3	955	975	Cleavage
csi-miR3950	P_trifoliata_00288:mRNA_15.1	NAC domain-containing protein 71-like	5	928	948	Cleavage
csi-miR3950	P_trifoliata_00288:mRNA_15.1	NAC domain-containing protein 71-like	5	928	948	Cleavage
csi-miR3950	P_trifoliata_00288:mRNA_15.1	NAC domain-containing protein 71-like	5	928	948	Cleavage
csi-miR3950	P_trifoliata_00288:mRNA_15.1	NAC domain-containing protein 71-like	5	928	948	Cleavage
csi-miR482c	P_trifoliata_00289:mRNA_6.1	MND1-interacting protein 1	5	735	756	Cleavage
csi-miR482c	P_trifoliata_00289:mRNA_6.1	MND1-interacting protein 1	5	735	756	Cleavage
csi-miR3946	P_trifoliata_00291:mRNA_29.1	thioredoxin-like protein CITRX, chloroplastic	0.5	107	130	Cleavage
csi-miR3946	P_trifoliata_00291:mRNA_29.1	thioredoxin-like protein CITRX, chloroplastic	0.5	107	130	Cleavage
csi-miR3946	P_trifoliata_00291:mRNA_29.1	thioredoxin-like protein CITRX, chloroplastic	0.5	108	130	Cleavage
csi-miR3946	P_trifoliata_00291:mRNA_29.1	thioredoxin-like protein CITRX, chloroplastic	0.5	110	130	Cleavage
csi-miR3946	P_trifoliata_00291:mRNA_29.1	thioredoxin-like protein CITRX, chloroplastic	0.5	111	130	Cleavage
csi-miR3946	P_trifoliata_00291:mRNA_29.1	thioredoxin-like protein CITRX, chloroplastic	0.5	107	130	Cleavage
csi-miR3946	P_trifoliata_00291:mRNA_29.1	thioredoxin-like protein CITRX, chloroplastic	0.5	107	130	Cleavage
csi-miR3946	P_trifoliata_00291:mRNA_29.1	thioredoxin-like protein CITRX, chloroplastic	0.5	107	130	Cleavage
csi-miR3946	P_trifoliata_00297:mRNA_2.1	disease resistance protein At4g27190-like	3	2582	2602	Translation
csi-miR3946	P_trifoliata_00297:mRNA_2.1	disease resistance protein At4g27190-like	3	2583	2602	Translation
csi-miR156	P_trifoliata_00297:mRNA_31.1	squamosa promoter-binding-like protein 6	1	1166	1185	Cleavage
csi-miR156	P_trifoliata_00297:mRNA_31.1	squamosa promoter-binding-like protein 6	1	1166	1185	Cleavage
csi-miR156	P_trifoliata_00297:mRNA_31.1	squamosa promoter-binding-like protein 6	1	1166	1185	Cleavage
csi-miR156	P_trifoliata_00297:mRNA_31.1	squamosa promoter-binding-like protein 6	1	1166	1185	Cleavage
csi-miR156	P_trifoliata_00297:mRNA_31.1	squamosa promoter-binding-like protein 6	1	1166	1185	Cleavage
csi-miR156	P_trifoliata_00297:mRNA_31.1	squamosa promoter-binding-like protein 6	1	1166	1185	Cleavage
csi-miR156	P_trifoliata_00297:mRNA_31.1	squamosa promoter-binding-like protein 6	1	1166	1185	Cleavage
csi-miR1515	P_trifoliata_00309:mRNA_13.1	stomatal closure-related actin-binding protein 1-like	3.5	167	188	Cleavage
csi-miR1515	P_trifoliata_00309:mRNA_13.1	stomatal closure-related actin-binding protein 1-like	3.5	167	188	Cleavage
csi-miR1515	P_trifoliata_00309:mRNA_13.1	stomatal closure-related actin-binding protein 1-like	3.5	167	188	Cleavage
csi-miR1515	P_trifoliata_00309:mRNA_15.1	G2/mitotic-specific cyclin S13-7-like	2.5	2051	2072	Cleavage
csi-miR1515	P_trifoliata_00309:mRNA_15.1	G2/mitotic-specific cyclin S13-7-like	2.5	2051	2072	Cleavage
csi-miR1515	P_trifoliata_00309:mRNA_15.1	G2/mitotic-specific cyclin S13-7-like	2.5	2051	2072	Cleavage
csi-miR477a	P_trifoliata_00309:mRNA_20.1	cysteine proteinase inhibitor	4.5	178	198	Cleavage
csi-miR398	P_trifoliata_00312:mRNA_9.1	hypothetical protein CISIN_1g0311052mg, partial	3.5	39	59	Cleavage
csi-miR398	P_trifoliata_00312:mRNA_9.1	hypothetical protein CISIN_1g0311052mg, partial	3.5	39	59	Cleavage
csi-miR159	P_trifoliata_00313:mRNA_21.1	SPOROCYTELESS-like EAR-containing protein 3	2.5	614	634	Cleavage
csi-miR159	P_trifoliata_00313:mRNA_21.1	SPOROCYTELESS-like EAR-containing protein 3	2.5	614	634	Cleavage
csi-miR159	P_trifoliata_00313:mRNA_21.1	SPOROCYTELESS-like EAR-containing protein 3	2.5	614	634	Cleavage
csi-miR159	P_trifoliata_00313:mRNA_21.1	SPOROCYTELESS-like EAR-containing protein 3	2.5	614	634	Cleavage
csi-miR3946	P_trifoliata_00315:mRNA_10.1	beta-1,2-xylosyltransferase XYXT1-like	3.75	356	377	Cleavage
csi-miR477b	P_trifoliata_00318:mRNA_12.1	trihelix transcription factor GT-3b-like	4	663	683	Translation
csi-miR477b	P_trifoliata_00318:mRNA_12.1	trihelix transcription factor GT-3b-like	4	663	683	Translation
csi-miR477b	P_trifoliata_00318:mRNA_12.1	trihelix transcription factor GT-3b-like	4	663	683	Translation
csi-miR477b	P_trifoliata_00318:mRNA_12.1	trihelix transcription factor GT-3b-like	4	663	683	Translation
csi-miR477b	P_trifoliata_00318:mRNA_12.1	trihelix transcription factor GT-3b-like	4	663	683	Translation
csi-miR162-5p	P_trifoliata_00318:mRNA_3.1	receptor-like protein 15 isoform X1	4	1569	1590	Cleavage
csi-miR162-5p	P_trifoliata_00318:mRNA_3.1	receptor-like protein 15 isoform X1	4	1569	1590	Cleavage
csi-miR162-5p	P_trifoliata_00318:mRNA_3.1	receptor-like protein 15 isoform X1	4	1569	1590	Cleavage
csi-miR166a	P_trifoliata_00319:mRNA_7.1	protein trichome birefringence	5	185	206	Translation
csi-miR166a	P_trifoliata_00319:mRNA_7.1	protein trichome birefringence	5	185	206	Translation
csi-miR166e-3p	P_trifoliata_00319:mRNA_7.1	protein trichome birefringence	5	186	206	Translation
csi-miR166e-3p	P_trifoliata_00319:mRNA_7.1	protein trichome birefringence	5	186	206	Translation
csi-miR482c	P_trifoliata_00323:mRNA_18.1	putative disease resistance RPP13-like protein 1	5	662	683	Cleavage
csi-miR482c	P_trifoliata_00323:mRNA_18.1	putative disease resistance RPP13-like protein 1	5	662	683	Cleavage
csi-miR166a	P_trifoliata_00326:mRNA_23.1	IAA-amino acid hydrolase ILR1-like 3	3.5	320	341	Translation
csi-miR166a	P_trifoliata_00326:mRNA_23.1	IAA-amino acid hydrolase ILR1-like 3	3.5	320	341	Translation
csi-miR166b	P_trifoliata_00326:mRNA_23.1	IAA-amino acid hydrolase ILR1-like 3	3.5	320	341	Translation
csi-miR166b	P_trifoliata_00326:mRNA_23.1	IAA-amino acid hydrolase ILR1-like 3	3.5	320	341	Translation
csi-miR166b	P_trifoliata_00326:mRNA_23.1	IAA-amino acid hydrolase ILR1-like 3	3.5	320	341	Translation
csi-miR166c	P_trifoliata_00326:mRNA_23.1	IAA-amino acid hydrolase ILR1-like 3	3.5	322	341	Translation
csi-miR166c	P_trifoliata_00326:mRNA_23.1	IAA-amino acid hydrolase ILR1-like 3	3.5	322	341	Translation
csi-miR166d	P_trifoliata_00326:mRNA_23.1	IAA-amino acid hydrolase ILR1-like 3	3.5	321	341	Translation
csi-miR166d	P_trifoliata_00326:mRNA_23.1	IAA-amino acid hydrolase ILR1-like 3	3.5	321	341	Translation
csi-miR166e-3p	P_trifoliata_00326:mRNA_23.1	IAA-amino acid hydrolase ILR1-like 3	3.5	321	341	Translation
csi-miR166e-3p	P_trifoliata_00326:mRNA_23.1	IAA-amino acid hydrolase ILR1-like 3	3.5	321	341	Translation
csi-miR162-3p	P_trifoliata_00326:mRNA_32.1	hypothetical protein CISIN_1g002590mg	3.5	1497	1517	Cleavage
csi-miR162-3p	P_trifoliata_00326:mRNA_32.1	hypothetical protein CISIN_1g002590mg	3.5	1497	1517	Cleavage
csi-miR162-3p	P_trifoliata_00326:mRNA_32.1	hypothetical protein CISIN_1g002590mg	3.5	1498	1517	Cleavage
csi-miR162-3p	P_trifoliata_00326:mRNA_32.1	hypothetical protein CISIN_1g002590mg	3.5	1497	1517	Cleavage
csi-miR164	P_trifoliata_00327:mRNA_29.1	probable LRR receptor-like serine/threonine-protein kinase At4g36180	3	3377	3396	Cleavage
csi-miR166e-5p	P_trifoliata_00335:mRNA_24.1	disease resistance-like protein DSC1	3.5	3132	3152	Cleavage
csi-miR166e-5p	P_trifoliata_00335:mRNA_24.1	disease resistance-like protein DSC1	3.5	3132	3152	Cleavage
csi-miR535	P_trifoliata_00337:mRNA_23.1	protein TRANSPORT INHIBITOR RESPONSE 1	3.5	23	43	Cleavage
csi-miR535	P_trifoliata_00337:mRNA_23.1	protein TRANSPORT INHIBITOR RESPONSE 1	3.5	23	43	Cleavage
csi-miR535	P_trifoliata_00337:mRNA_23.1	protein TRANSPORT INHIBITOR RESPONSE 1	3.5	23	43	Cleavage
csi-miR3949	P_trifoliata_00339:mRNA_19.1	uncharacterized protein LOC107175224	5	219	240	Cleavage
csi-miR3949	P_trifoliata_00339:mRNA_19.1	uncharacterized protein LOC107175224	5	219	240	Cleavage
csi-miR3949	P_trifoliata_00339:mRNA_19.1	uncharacterized protein LOC107175224	5	219	240	Cleavage
csi-miR3949	P_trifoliata_00339:mRNA_19.1	uncharacterized protein LOC107175224	5	219	240	Cleavage
csi-miR169	P_trifoliata_00339:mRNA_3.1	protein argonaute MEL1-like	5	48	68	Cleavage
csi-miR393	P_trifoliata_00342:mRNA_29.1	protein TRANSPORT INHIBITOR RESPONSE 1	0	1520	1541	Cleavage
csi-miR167a	P_trifoliata_00344:mRNA_10.1	gene=P_trifoliata_00344:Gene_10	3.5	495	514	Cleavage
csi-miR167a	P_trifoliata_00344:mRNA_10.1	gene=P_trifoliata_00344:Gene_10	3.5	495	514	Cleavage
csi-miR167a	P_trifoliata_00344:mRNA_10.1	gene=P_trifoliata_00344:Gene_10	3.5	495	514	Cleavage
csi-miR167a	P_trifoliata_00344:mRNA_10.1	gene=P_trifoliata_00344:Gene_10	3.5	495	514	Cleavage
csi-miR167a	P_trifoliata_00344:mRNA_10.1	gene=P_trifoliata_00344:Gene_10	3.5	495	514	Cleavage
csi-miR167a	P_trifoliata_00344:mRNA_10.1	gene=P_trifoliata_00344:Gene_10	3.5	495	514	Cleavage
csi-miR167c	P_trifoliata_00344:mRNA_10.1	gene=P_trifoliata_00344:Gene_10	3.5	495	514	Cleavage
csi-miR167c	P_trifoliata_00344:mRNA_10.1	gene=P_trifoliata_00344:Gene_10	3.5	495	514	Cleavage
csi-miR167c	P_trifoliata_00344:mRNA_10.1	gene=P_trifoliata_00344:Gene_10	3.5	495	514	Cleavage
csi-miR167c	P_trifoliata_00344:mRNA_10.1	gene=P_trifoliata_00344:Gene_10	3.5	495	514	Cleavage
csi-miR167c	P_trifoliata_00344:mRNA_10.1	gene=P_trifoliata_00344:Gene_10	3.5	495	514	Cleavage
csi-miR167c	P_trifoliata_00344:mRNA_10.1	gene=P_trifoliata_00344:Gene_10	3.5	495	514	Cleavage
csi-miR159	P_trifoliata_00345:mRNA_9.1	transcription factor GAMYB	2.5	947	967	Cleavage
csi-miR159	P_trifoliata_00345:mRNA_9.1	transcription factor GAMYB	2.5	947	967	Cleavage
csi-miR159	P_trifoliata_00345:mRNA_9.1	transcription factor GAMYB	2.5	947	967	Cleavage
csi-miR159	P_trifoliata_00345:mRNA_9.1	transcription factor GAMYB	2.5	947	967	Cleavage
csi-miR319	P_trifoliata_00345:mRNA_9.1	transcription factor GAMYB	2.5	947	967	Cleavage
csi-miR319	P_trifoliata_00345:mRNA_9.1	transcription factor GAMYB	2.5	947	967	Cleavage
csi-miR319	P_trifoliata_00345:mRNA_9.1	transcription factor GAMYB	2.5	947	967	Cleavage
csi-miR319	P_trifoliata_00345:mRNA_9.1	transcription factor GAMYB	2.5	947	967	Cleavage
csi-miR399c	P_trifoliata_00348:mRNA_5.1	LOW QUALITY PROTEIN	3	182	202	Cleavage
csi-miR399c	P_trifoliata_00348:mRNA_5.1	LOW QUALITY PROTEIN	3	182	202	Cleavage
csi-miR399c	P_trifoliata_00348:mRNA_5.1	LOW QUALITY PROTEIN	3	182	202	Cleavage
csi-miR399e	P_trifoliata_00348:mRNA_5.1	LOW QUALITY PROTEIN	3	182	202	Cleavage
csi-miR399e	P_trifoliata_00348:mRNA_5.1	LOW QUALITY PROTEIN	3	182	202	Cleavage
csi-miR399e	P_trifoliata_00348:mRNA_5.1	LOW QUALITY PROTEIN	3	182	202	Cleavage
csi-miR399b	P_trifoliata_00348:mRNA_5.1	LOW QUALITY PROTEIN	3.5	182	202	Cleavage
csi-miR399b	P_trifoliata_00348:mRNA_5.1	LOW QUALITY PROTEIN	3.5	182	202	Cleavage
csi-miR399b	P_trifoliata_00348:mRNA_5.1	LOW QUALITY PROTEIN	3.5	182	202	Cleavage
csi-miR399d	P_trifoliata_00348:mRNA_5.1	LOW QUALITY PROTEIN	3.5	182	202	Cleavage
csi-miR399d	P_trifoliata_00348:mRNA_5.1	LOW QUALITY PROTEIN	3.5	182	202	Cleavage
csi-miR399d	P_trifoliata_00348:mRNA_5.1	LOW QUALITY PROTEIN	3.5	182	202	Cleavage
csi-miR396a	P_trifoliata_00350:mRNA_6.1	eukaryotic translation initiation factor 2D	2	1	21	Cleavage
csi-miR396a	P_trifoliata_00350:mRNA_6.1	eukaryotic translation initiation factor 2D	2	1	21	Cleavage
csi-miR396a	P_trifoliata_00350:mRNA_6.1	eukaryotic translation initiation factor 2D	2	1	21	Cleavage
csi-miR396b	P_trifoliata_00350:mRNA_6.1	eukaryotic translation initiation factor 2D	2	1	21	Cleavage
csi-miR396b	P_trifoliata_00350:mRNA_6.1	eukaryotic translation initiation factor 2D	2	1	21	Cleavage
csi-miR396b	P_trifoliata_00350:mRNA_6.1	eukaryotic translation initiation factor 2D	2	1	21	Cleavage
csi-miR390	P_trifoliata_00353:mRNA_1.1	leucine-rich repeat receptor-like serine/threonine-protein kinase BAM2	3	205	225	Cleavage
csi-miR390	P_trifoliata_00353:mRNA_1.1	leucine-rich repeat receptor-like serine/threonine-protein kinase BAM2	3	205	225	Cleavage
csi-miR390	P_trifoliata_00353:mRNA_1.1	leucine-rich repeat receptor-like serine/threonine-protein kinase BAM2	3	205	225	Cleavage
csi-miR3949	P_trifoliata_00356:mRNA_21.1	benzoate carboxyl methyltransferase-like	2.5	1152	1171	Translation
csi-miR3946	P_trifoliata_00358:mRNA_29.1	apocytochrome b	5	235	257	Translation
csi-miR473	P_trifoliata_00360:mRNA_9.1	uncharacterized protein LOC112097784	3	980	1000	Cleavage
csi-miR473	P_trifoliata_00360:mRNA_9.1	uncharacterized protein LOC112097784	3	980	1000	Cleavage
csi-miR395	P_trifoliata_00361:mRNA_19.2	protein REVEILLE 8 isoform X2	3.5	187	207	Cleavage
csi-miR395	P_trifoliata_00361:mRNA_19.2	protein REVEILLE 8 isoform X2	3.5	187	207	Cleavage
csi-miR395	P_trifoliata_00361:mRNA_19.2	protein REVEILLE 8 isoform X2	3.5	187	207	Cleavage
csi-miR172a-5p	P_trifoliata_00363:mRNA_13.1	metalloendoproteinase 3-MMP-like	2.5	3	23	Translation
csi-miR172a-5p	P_trifoliata_00363:mRNA_13.1	metalloendoproteinase 3-MMP-like	2.5	4	23	Translation
csi-miR172a-5p	P_trifoliata_00363:mRNA_13.1	metalloendoproteinase 3-MMP-like	2.5	3	23	Translation
csi-miR164	P_trifoliata_00368:mRNA_35.1	polygalacturonase QRT2-like	4.5	186	207	Cleavage
csi-miR164	P_trifoliata_00368:mRNA_35.1	polygalacturonase QRT2-like	4.5	186	207	Cleavage
csi-miR164	P_trifoliata_00368:mRNA_35.1	polygalacturonase QRT2-like	4.5	187	207	Cleavage
csi-miR472	P_trifoliata_00369:mRNA_34.1	disease resistance protein At4g27190	3	553	573	Cleavage
csi-miR472	P_trifoliata_00369:mRNA_34.1	disease resistance protein At4g27190	3	553	573	Cleavage
csi-miR472	P_trifoliata_00369:mRNA_34.1	disease resistance protein At4g27190	3	553	573	Cleavage
csi-miR472	P_trifoliata_00369:mRNA_34.1	disease resistance protein At4g27190	3	553	573	Cleavage
csi-miR472	P_trifoliata_00369:mRNA_34.1	disease resistance protein At4g27190	3	553	573	Cleavage
csi-miR472	P_trifoliata_00369:mRNA_34.1	disease resistance protein At4g27190	3	553	573	Cleavage
csi-miR472	P_trifoliata_00369:mRNA_34.1	disease resistance protein At4g27190	3	553	573	Cleavage
csi-miR827	P_trifoliata_00371:mRNA_5.1	putative glycerol-3-phosphate transporter 4	4	371	391	Cleavage
csi-miR827	P_trifoliata_00371:mRNA_5.1	putative glycerol-3-phosphate transporter 4	4	371	391	Cleavage
csi-miR827	P_trifoliata_00371:mRNA_5.1	putative glycerol-3-phosphate transporter 4	4	372	391	Cleavage
csi-miR827	P_trifoliata_00372:mRNA_24.1	uncharacterized protein LOC102617237 isoform X1	4.5	44	64	Cleavage
csi-miR827	P_trifoliata_00372:mRNA_24.1	uncharacterized protein LOC102617237 isoform X1	4.5	44	64	Cleavage
csi-miR482c	P_trifoliata_00373:mRNA_32.1	GATA zinc finger domain-containing protein C1393.08 isoform 1	5	1413	1434	Translation
csi-miR482c	P_trifoliata_00373:mRNA_32.1	GATA zinc finger domain-containing protein C1393.08 isoform 1	5	1413	1434	Translation
csi-miR167b	P_trifoliata_00378:mRNA_26.1	tudor domain-containing protein 3	4	1175	1196	Translation
csi-miR167b	P_trifoliata_00378:mRNA_26.1	tudor domain-containing protein 3	4	1175	1196	Translation
csi-miR167b	P_trifoliata_00378:mRNA_26.1	tudor domain-containing protein 3	4	1175	1196	Translation
csi-miR167b	P_trifoliata_00378:mRNA_26.1	tudor domain-containing protein 3	4	1175	1196	Translation
csi-miR167b	P_trifoliata_00378:mRNA_26.1	tudor domain-containing protein 3	4	1175	1196	Translation
csi-miR172a-5p	P_trifoliata_00378:mRNA_8.1	pentatricopeptide repeat-containing protein At1g31430	2.5	501	521	Cleavage
csi-miR172a-5p	P_trifoliata_00378:mRNA_8.1	pentatricopeptide repeat-containing protein At1g31430	2.5	502	521	Cleavage
csi-miR172a-5p	P_trifoliata_00378:mRNA_8.1	pentatricopeptide repeat-containing protein At1g31430	2.5	501	521	Cleavage
csi-miR166a	P_trifoliata_00388:mRNA_33.1	protein ABSCISIC ACID-INSENSITIVE 5	4	422	443	Cleavage
csi-miR166a	P_trifoliata_00388:mRNA_33.1	protein ABSCISIC ACID-INSENSITIVE 5	4	422	443	Cleavage
csi-miR166e-3p	P_trifoliata_00388:mRNA_33.1	protein ABSCISIC ACID-INSENSITIVE 5	4	423	443	Cleavage
csi-miR166e-3p	P_trifoliata_00388:mRNA_33.1	protein ABSCISIC ACID-INSENSITIVE 5	4	423	443	Cleavage
csi-miR396c	P_trifoliata_00388:mRNA_4.1	uncharacterized protein LOC112097006	2	445	464	Cleavage
csi-miR396c	P_trifoliata_00388:mRNA_4.1	uncharacterized protein LOC112097006	2	445	464	Cleavage
csi-miR396c	P_trifoliata_00388:mRNA_4.1	uncharacterized protein LOC112097006	2	445	464	Cleavage
csi-miR393	P_trifoliata_00394:mRNA_25.1	acyl-lipid (9-3)-desaturase-like	4.5	431	452	Cleavage
csi-miR3954	P_trifoliata_00397:mRNA_11.1	NAC domain-containing protein 89-like	1	75	95	Cleavage
csi-miR3954	P_trifoliata_00397:mRNA_11.1	NAC domain-containing protein 89-like	1	75	95	Cleavage
csi-miR3954	P_trifoliata_00397:mRNA_11.1	NAC domain-containing protein 89-like	1	75	95	Cleavage
csi-miR3954	P_trifoliata_00397:mRNA_11.1	NAC domain-containing protein 89-like	1	75	95	Cleavage
csi-miR3954	P_trifoliata_00397:mRNA_11.1	NAC domain-containing protein 89-like	1	75	95	Cleavage
csi-miR3953	P_trifoliata_00397:mRNA_11.1	NAC domain-containing protein 89-like	2	942	962	Cleavage
csi-miR160	P_trifoliata_00404:mRNA_34.1	pentatricopeptide repeat-containing protein At4g31070, mitochondrial	5	1711	1731	Translation
csi-miR160	P_trifoliata_00404:mRNA_34.1	pentatricopeptide repeat-containing protein At4g31070, mitochondrial	5	1711	1731	Translation
csi-miR160	P_trifoliata_00404:mRNA_34.1	pentatricopeptide repeat-containing protein At4g31070, mitochondrial	5	1711	1731	Translation
csi-miR160	P_trifoliata_00404:mRNA_34.1	pentatricopeptide repeat-containing protein At4g31070, mitochondrial	5	1711	1731	Translation
csi-miR3946	P_trifoliata_00408:mRNA_12.1	ABC transporter A family member 1 isoform X1	5	1030	1054	Cleavage
csi-miR3946	P_trifoliata_00408:mRNA_12.1	ABC transporter A family member 1 isoform X1	5	1030	1054	Cleavage
csi-miR3946	P_trifoliata_00408:mRNA_12.1	ABC transporter A family member 1 isoform X1	5	1031	1054	Cleavage
csi-miR3946	P_trifoliata_00408:mRNA_12.1	ABC transporter A family member 1 isoform X1	5	1030	1054	Cleavage
csi-miR3946	P_trifoliata_00408:mRNA_12.1	ABC transporter A family member 1 isoform X1	5	1030	1054	Cleavage
csi-miR3946	P_trifoliata_00408:mRNA_12.1	ABC transporter A family member 1 isoform X1	5	1030	1054	Cleavage
csi-miR3946	P_trifoliata_00408:mRNA_12.2	ABC transporter A family member 1 isoform X1	5	1039	1063	Cleavage
csi-miR3946	P_trifoliata_00408:mRNA_12.2	ABC transporter A family member 1 isoform X1	5	1039	1063	Cleavage
csi-miR3946	P_trifoliata_00408:mRNA_12.2	ABC transporter A family member 1 isoform X1	5	1040	1063	Cleavage
csi-miR3946	P_trifoliata_00408:mRNA_12.2	ABC transporter A family member 1 isoform X1	5	1039	1063	Cleavage
csi-miR3946	P_trifoliata_00408:mRNA_12.2	ABC transporter A family member 1 isoform X1	5	1039	1063	Cleavage
csi-miR3946	P_trifoliata_00408:mRNA_12.2	ABC transporter A family member 1 isoform X1	5	1039	1063	Cleavage
csi-miR167b	P_trifoliata_00412:mRNA_1.1	uncharacterized protein LOC18033204	4	7628	7647	Cleavage
csi-miR167b	P_trifoliata_00412:mRNA_1.1	uncharacterized protein LOC18033204	4	7628	7647	Cleavage
csi-miR167b	P_trifoliata_00412:mRNA_1.1	uncharacterized protein LOC18033204	4	7628	7647	Cleavage
csi-miR167b	P_trifoliata_00412:mRNA_1.1	uncharacterized protein LOC18033204	4	7628	7647	Cleavage
csi-miR167b	P_trifoliata_00412:mRNA_1.1	uncharacterized protein LOC18033204	4	7628	7647	Cleavage
csi-miR159	P_trifoliata_00417:mRNA_21.1	transcription factor MYB120	2.5	1031	1051	Cleavage
csi-miR159	P_trifoliata_00417:mRNA_21.1	transcription factor MYB120	2.5	1031	1051	Cleavage
csi-miR159	P_trifoliata_00417:mRNA_21.1	transcription factor MYB120	2.5	1031	1051	Cleavage
csi-miR159	P_trifoliata_00417:mRNA_21.1	transcription factor MYB120	2.5	1031	1051	Cleavage
csi-miR477c	P_trifoliata_00427:mRNA_21.1	transcription factor MYB120	4	902	922	Cleavage
csi-miR477c	P_trifoliata_00427:mRNA_21.1	transcription factor MYB120	4	902	922	Cleavage
csi-miR477c	P_trifoliata_00427:mRNA_21.1	transcription factor MYB120	4	902	922	Cleavage
csi-miR395	P_trifoliata_00428:mRNA_24.1	uncharacterized protein LOC112098916	3	406	426	Translation
csi-miR395	P_trifoliata_00428:mRNA_24.1	uncharacterized protein LOC112098916	3	406	426	Translation
csi-miR395	P_trifoliata_00428:mRNA_24.1	uncharacterized protein LOC112098916	3	406	426	Translation
csi-miR171b	P_trifoliata_00431:mRNA_12.1	protein DOWNY MILDEW RESISTANCE 6	3	114	134	Cleavage
csi-miR171b	P_trifoliata_00431:mRNA_12.1	protein DOWNY MILDEW RESISTANCE 6	3	114	134	Cleavage
csi-miR171b	P_trifoliata_00436:mRNA_25.1	zinc finger MYM-type protein 1-like	3.5	183	203	Cleavage
csi-miR171b	P_trifoliata_00436:mRNA_25.1	zinc finger MYM-type protein 1-like	3.5	183	203	Cleavage
csi-miR3952	P_trifoliata_00438:mRNA_22.1	probable LRR receptor-like serine/threonine-protein kinase At3g47570	3.5	368	388	Cleavage
csi-miR3952	P_trifoliata_00438:mRNA_22.1	probable LRR receptor-like serine/threonine-protein kinase At3g47570	3.5	368	388	Cleavage
csi-miR3952	P_trifoliata_00438:mRNA_22.1	probable LRR receptor-like serine/threonine-protein kinase At3g47570	3.5	368	388	Cleavage
csi-miR396c	P_trifoliata_00438:mRNA_25.1	disease resistance-like protein DSC1 isoform X1	2.5	1689	1708	Cleavage
csi-miR396c	P_trifoliata_00438:mRNA_25.1	disease resistance-like protein DSC1 isoform X1	2.5	1689	1708	Cleavage
csi-miR396c	P_trifoliata_00438:mRNA_25.1	disease resistance-like protein DSC1 isoform X1	2.5	1689	1708	Cleavage
csi-miR535	P_trifoliata_00446:mRNA_30.1	cytochrome P450 714A1-like	2.5	1451	1471	Cleavage
csi-miR535	P_trifoliata_00446:mRNA_30.1	cytochrome P450 714A1-like	2.5	1451	1471	Cleavage
csi-miR535	P_trifoliata_00446:mRNA_30.1	cytochrome P450 714A1-like	2.5	1451	1471	Cleavage
csi-miR172a-5p	P_trifoliata_00448:mRNA_17.1	uncharacterized protein LOC107174834	3	111	131	Cleavage
csi-miR172a-5p	P_trifoliata_00448:mRNA_17.1	uncharacterized protein LOC107174834	3	112	131	Cleavage
csi-miR172a-5p	P_trifoliata_00448:mRNA_17.1	uncharacterized protein LOC107174834	3	111	131	Cleavage
csi-miR477b	P_trifoliata_00448:mRNA_9.1	uncharacterized protein LOC112097936	3	1631	1653	Cleavage
csi-miR477b	P_trifoliata_00448:mRNA_9.1	uncharacterized protein LOC112097936	3	1631	1653	Cleavage
csi-miR477b	P_trifoliata_00448:mRNA_9.1	uncharacterized protein LOC112097936	3	1631	1653	Cleavage
csi-miR477b	P_trifoliata_00448:mRNA_9.1	uncharacterized protein LOC112097936	3	1631	1653	Cleavage
csi-miR477b	P_trifoliata_00448:mRNA_9.1	uncharacterized protein LOC112097936	3	1631	1653	Cleavage
csi-miR166e-5p	P_trifoliata_00449:mRNA_19.1	DUF1296 domain-containing protein	3.5	696	716	Cleavage
csi-miR166e-5p	P_trifoliata_00449:mRNA_19.1	DUF1296 domain-containing protein	3.5	696	716	Cleavage
csi-miR169	P_trifoliata_00451:mRNA_7.1	thermospermine synthase ACAULIS5-like	4	422	442	Cleavage
csi-miR396a	P_trifoliata_00460:mRNA_15.1	uncharacterized protein LOC112099952	3	364	384	Cleavage
csi-miR396a	P_trifoliata_00460:mRNA_15.1	uncharacterized protein LOC112099952	3	364	384	Cleavage
csi-miR396a	P_trifoliata_00460:mRNA_15.1	uncharacterized protein LOC112099952	3	364	384	Cleavage
csi-miR396b	P_trifoliata_00460:mRNA_15.1	uncharacterized protein LOC112099952	3	364	384	Cleavage
csi-miR396b	P_trifoliata_00460:mRNA_15.1	uncharacterized protein LOC112099952	3	364	384	Cleavage
csi-miR396b	P_trifoliata_00460:mRNA_15.1	uncharacterized protein LOC112099952	3	364	384	Cleavage
csi-miR472	P_trifoliata_00467:mRNA_1.1	probable disease resistance protein At4g27220	2.5	541	561	Cleavage
csi-miR472	P_trifoliata_00467:mRNA_1.1	probable disease resistance protein At4g27220	2.5	541	561	Cleavage
csi-miR472	P_trifoliata_00467:mRNA_1.1	probable disease resistance protein At4g27220	2.5	541	561	Cleavage
csi-miR472	P_trifoliata_00467:mRNA_1.1	probable disease resistance protein At4g27220	2.5	541	561	Cleavage
csi-miR472	P_trifoliata_00467:mRNA_1.1	probable disease resistance protein At4g27220	2.5	541	561	Cleavage
csi-miR472	P_trifoliata_00467:mRNA_1.1	probable disease resistance protein At4g27220	2.5	541	561	Cleavage
csi-miR472	P_trifoliata_00467:mRNA_1.1	probable disease resistance protein At4g27220	2.5	541	561	Cleavage
csi-miR482b	P_trifoliata_00467:mRNA_1.1	probable disease resistance protein At4g27220	2.5	541	562	Translation
csi-miR482b	P_trifoliata_00467:mRNA_1.1	probable disease resistance protein At4g27220	2.5	541	562	Translation
csi-miR482b	P_trifoliata_00467:mRNA_1.1	probable disease resistance protein At4g27220	2.5	541	562	Translation
csi-miR827	P_trifoliata_00468:mRNA_24.1	WAT1-related protein At2g39510-like isoform X2	3.5	1509	1528	Cleavage
csi-miR3947-5p	P_trifoliata_00470:mRNA_6.1	uncharacterized protein LOC18051650	4	453	475	Cleavage
csi-miR3947-5p	P_trifoliata_00470:mRNA_6.1	uncharacterized protein LOC18051650	4	453	475	Cleavage
csi-miR390	P_trifoliata_00471:mRNA_3.1	putative receptor-like protein kinase At3g47110	4	1087	1107	Cleavage
csi-miR390	P_trifoliata_00471:mRNA_3.1	putative receptor-like protein kinase At3g47110	4	1087	1107	Cleavage
csi-miR390	P_trifoliata_00471:mRNA_3.1	putative receptor-like protein kinase At3g47110	4	1087	1107	Cleavage
csi-miR3953	P_trifoliata_00474:mRNA_23.1	---NA---	3	539	559	Cleavage
csi-miR399a	P_trifoliata_00475:mRNA_3.1	hypothetical protein, partial	3.5	2362	2382	Cleavage
csi-miR399a	P_trifoliata_00475:mRNA_4.1	probable receptor-like protein kinase At2g23200	3.5	1555	1575	Cleavage
csi-miR172a-5p	P_trifoliata_00477:mRNA_11.1	Retrovirus-related Pol polyprotein from transposon TNT 1-94	3	217	236	Cleavage
csi-miR3948	P_trifoliata_00480:mRNA_21.1	uncharacterized protein LOC112498144	2.5	631	654	Cleavage
csi-miR3948	P_trifoliata_00480:mRNA_21.1	uncharacterized protein LOC112498144	2.5	631	654	Cleavage
csi-miR3948	P_trifoliata_00480:mRNA_21.1	uncharacterized protein LOC112498144	2.5	631	654	Cleavage
csi-miR3948	P_trifoliata_00480:mRNA_21.1	uncharacterized protein LOC112498144	2.5	631	654	Cleavage
csi-miR3948	P_trifoliata_00480:mRNA_21.1	uncharacterized protein LOC112498144	2.5	631	654	Cleavage
csi-miR3949	P_trifoliata_00481:mRNA_15.1	probable LRR receptor-like serine/threonine-protein kinase At3g47570	2.5	840	859	Translation
csi-miR3953	P_trifoliata_00485:mRNA_10.1	NAC domain-containing protein 71-like	0	924	944	Cleavage
csi-miR3950	P_trifoliata_00485:mRNA_10.1	NAC domain-containing protein 71-like	1.5	874	894	Cleavage
csi-miR3950	P_trifoliata_00485:mRNA_10.1	NAC domain-containing protein 71-like	1.5	874	894	Cleavage
csi-miR3950	P_trifoliata_00485:mRNA_10.1	NAC domain-containing protein 71-like	1.5	874	894	Cleavage
csi-miR3950	P_trifoliata_00485:mRNA_10.1	NAC domain-containing protein 71-like	1.5	874	894	Cleavage
csi-miR3950	P_trifoliata_00485:mRNA_10.1	NAC domain-containing protein 71-like	3	775	795	Cleavage
csi-miR3950	P_trifoliata_00485:mRNA_10.1	NAC domain-containing protein 71-like	3	775	795	Cleavage
csi-miR3950	P_trifoliata_00485:mRNA_10.1	NAC domain-containing protein 71-like	3	775	795	Cleavage
csi-miR3950	P_trifoliata_00485:mRNA_10.1	NAC domain-containing protein 71-like	3	775	795	Cleavage
csi-miR3950	P_trifoliata_00485:mRNA_10.1	NAC domain-containing protein 71-like	3.5	748	768	Cleavage
csi-miR3950	P_trifoliata_00485:mRNA_10.1	NAC domain-containing protein 71-like	3.5	748	768	Cleavage
csi-miR3950	P_trifoliata_00485:mRNA_10.1	NAC domain-containing protein 71-like	3.5	748	768	Cleavage
csi-miR3950	P_trifoliata_00485:mRNA_10.1	NAC domain-containing protein 71-like	3.5	748	768	Cleavage
csi-miR3951	P_trifoliata_00485:mRNA_19.1	probable LRR receptor-like serine/threonine-protein kinase At3g47570	3.5	1001	1021	Translation
csi-miR3951	P_trifoliata_00485:mRNA_19.1	probable LRR receptor-like serine/threonine-protein kinase At3g47570	3.5	1002	1021	Translation
csi-miR3951	P_trifoliata_00485:mRNA_19.1	probable LRR receptor-like serine/threonine-protein kinase At3g47570	3.5	1001	1021	Translation
csi-miR3951	P_trifoliata_00485:mRNA_19.1	probable LRR receptor-like serine/threonine-protein kinase At3g47570	3.5	1001	1021	Translation
csi-miR3951	P_trifoliata_00485:mRNA_19.1	probable LRR receptor-like serine/threonine-protein kinase At3g47570	3.5	1001	1021	Translation
csi-miR3951	P_trifoliata_00485:mRNA_19.1	probable LRR receptor-like serine/threonine-protein kinase At3g47570	3.5	1001	1021	Translation
csi-miR3954	P_trifoliata_00485:mRNA_3.1	hypothetical protein CUMW_121020	0	87	107	Cleavage
csi-miR3954	P_trifoliata_00485:mRNA_3.1	hypothetical protein CUMW_121020	0	87	107	Cleavage
csi-miR3954	P_trifoliata_00485:mRNA_3.1	hypothetical protein CUMW_121020	0	87	107	Cleavage
csi-miR3954	P_trifoliata_00485:mRNA_3.1	hypothetical protein CUMW_121020	0	87	107	Cleavage
csi-miR3954	P_trifoliata_00485:mRNA_3.1	hypothetical protein CUMW_121020	0	87	107	Cleavage
csi-miR3954	P_trifoliata_00485:mRNA_4.1	NAC domain-containing protein 89-like	2.5	75	95	Cleavage
csi-miR3954	P_trifoliata_00485:mRNA_4.1	NAC domain-containing protein 89-like	2.5	75	95	Cleavage
csi-miR3954	P_trifoliata_00485:mRNA_4.1	NAC domain-containing protein 89-like	2.5	75	95	Cleavage
csi-miR3954	P_trifoliata_00485:mRNA_4.1	NAC domain-containing protein 89-like	2.5	75	95	Cleavage
csi-miR3954	P_trifoliata_00485:mRNA_4.1	NAC domain-containing protein 89-like	2.5	75	95	Cleavage
csi-miR3953	P_trifoliata_00485:mRNA_5.1	NAC domain-containing protein 71-like	0	777	797	Cleavage
csi-miR3950	P_trifoliata_00485:mRNA_5.1	NAC domain-containing protein 71-like	1.5	616	636	Cleavage
csi-miR3950	P_trifoliata_00485:mRNA_5.1	NAC domain-containing protein 71-like	1.5	616	636	Cleavage
csi-miR3950	P_trifoliata_00485:mRNA_5.1	NAC domain-containing protein 71-like	1.5	616	636	Cleavage
csi-miR3950	P_trifoliata_00485:mRNA_5.1	NAC domain-containing protein 71-like	1.5	616	636	Cleavage
csi-miR3950	P_trifoliata_00485:mRNA_5.1	NAC domain-containing protein 71-like	3.5	655	675	Cleavage
csi-miR3950	P_trifoliata_00485:mRNA_5.1	NAC domain-containing protein 71-like	3.5	727	747	Cleavage
csi-miR3950	P_trifoliata_00485:mRNA_5.1	NAC domain-containing protein 71-like	3.5	655	675	Cleavage
csi-miR3950	P_trifoliata_00485:mRNA_5.1	NAC domain-containing protein 71-like	3.5	727	747	Cleavage
csi-miR3950	P_trifoliata_00485:mRNA_5.1	NAC domain-containing protein 71-like	3.5	655	675	Cleavage
csi-miR3950	P_trifoliata_00485:mRNA_5.1	NAC domain-containing protein 71-like	3.5	727	747	Cleavage
csi-miR3950	P_trifoliata_00485:mRNA_5.1	NAC domain-containing protein 71-like	3.5	655	675	Cleavage
csi-miR3950	P_trifoliata_00485:mRNA_5.1	NAC domain-containing protein 71-like	3.5	727	747	Cleavage
csi-miR3950	P_trifoliata_00485:mRNA_5.1	NAC domain-containing protein 71-like	5	589	609	Cleavage
csi-miR3950	P_trifoliata_00485:mRNA_5.1	NAC domain-containing protein 71-like	5	589	609	Cleavage
csi-miR3950	P_trifoliata_00485:mRNA_5.1	NAC domain-containing protein 71-like	5	589	609	Cleavage
csi-miR3950	P_trifoliata_00485:mRNA_5.1	NAC domain-containing protein 71-like	5	589	609	Cleavage
csi-miR3953	P_trifoliata_00485:mRNA_6.1	NAC domain-containing protein 71-like	0	780	800	Cleavage
csi-miR3950	P_trifoliata_00485:mRNA_6.1	NAC domain-containing protein 71-like	1.5	730	750	Cleavage
csi-miR3950	P_trifoliata_00485:mRNA_6.1	NAC domain-containing protein 71-like	1.5	730	750	Cleavage
csi-miR3950	P_trifoliata_00485:mRNA_6.1	NAC domain-containing protein 71-like	1.5	730	750	Cleavage
csi-miR3950	P_trifoliata_00485:mRNA_6.1	NAC domain-containing protein 71-like	1.5	730	750	Cleavage
csi-miR3950	P_trifoliata_00485:mRNA_6.1	NAC domain-containing protein 71-like	3	631	651	Cleavage
csi-miR3950	P_trifoliata_00485:mRNA_6.1	NAC domain-containing protein 71-like	3	631	651	Cleavage
csi-miR3950	P_trifoliata_00485:mRNA_6.1	NAC domain-containing protein 71-like	3	631	651	Cleavage
csi-miR3950	P_trifoliata_00485:mRNA_6.1	NAC domain-containing protein 71-like	3	631	651	Cleavage
csi-miR3950	P_trifoliata_00485:mRNA_6.1	NAC domain-containing protein 71-like	3.5	604	624	Cleavage
csi-miR3950	P_trifoliata_00485:mRNA_6.1	NAC domain-containing protein 71-like	3.5	604	624	Cleavage
csi-miR3950	P_trifoliata_00485:mRNA_6.1	NAC domain-containing protein 71-like	3.5	604	624	Cleavage
csi-miR3950	P_trifoliata_00485:mRNA_6.1	NAC domain-containing protein 71-like	3.5	604	624	Cleavage
csi-miR3953	P_trifoliata_00485:mRNA_7.1	NAC domain-containing protein 71-like	0	723	743	Cleavage
csi-miR3950	P_trifoliata_00485:mRNA_7.1	NAC domain-containing protein 71-like	1.5	562	582	Cleavage
csi-miR3950	P_trifoliata_00485:mRNA_7.1	NAC domain-containing protein 71-like	1.5	562	582	Cleavage
csi-miR3950	P_trifoliata_00485:mRNA_7.1	NAC domain-containing protein 71-like	1.5	562	582	Cleavage
csi-miR3950	P_trifoliata_00485:mRNA_7.1	NAC domain-containing protein 71-like	1.5	562	582	Cleavage
csi-miR3950	P_trifoliata_00485:mRNA_7.1	NAC domain-containing protein 71-like	3	601	621	Cleavage
csi-miR3950	P_trifoliata_00485:mRNA_7.1	NAC domain-containing protein 71-like	3	601	621	Cleavage
csi-miR3950	P_trifoliata_00485:mRNA_7.1	NAC domain-containing protein 71-like	3	601	621	Cleavage
csi-miR3950	P_trifoliata_00485:mRNA_7.1	NAC domain-containing protein 71-like	3	601	621	Cleavage
csi-miR3950	P_trifoliata_00485:mRNA_7.1	NAC domain-containing protein 71-like	3.5	673	693	Cleavage
csi-miR3950	P_trifoliata_00485:mRNA_7.1	NAC domain-containing protein 71-like	3.5	673	693	Cleavage
csi-miR3950	P_trifoliata_00485:mRNA_7.1	NAC domain-containing protein 71-like	3.5	673	693	Cleavage
csi-miR3950	P_trifoliata_00485:mRNA_7.1	NAC domain-containing protein 71-like	3.5	673	693	Cleavage
csi-miR3950	P_trifoliata_00485:mRNA_7.1	NAC domain-containing protein 71-like	5	535	555	Cleavage
csi-miR3950	P_trifoliata_00485:mRNA_7.1	NAC domain-containing protein 71-like	5	535	555	Cleavage
csi-miR3950	P_trifoliata_00485:mRNA_7.1	NAC domain-containing protein 71-like	5	535	555	Cleavage
csi-miR3950	P_trifoliata_00485:mRNA_7.1	NAC domain-containing protein 71-like	5	535	555	Cleavage
csi-miR3950	P_trifoliata_00485:mRNA_9.1	NAC domain-containing protein 71-like	1.5	516	536	Cleavage
csi-miR3950	P_trifoliata_00485:mRNA_9.1	NAC domain-containing protein 71-like	1.5	516	536	Cleavage
csi-miR3950	P_trifoliata_00485:mRNA_9.1	NAC domain-containing protein 71-like	1.5	516	536	Cleavage
csi-miR3950	P_trifoliata_00485:mRNA_9.1	NAC domain-containing protein 71-like	1.5	516	536	Cleavage
csi-miR3950	P_trifoliata_00485:mRNA_9.1	NAC domain-containing protein 71-like	3	444	464	Cleavage
csi-miR3950	P_trifoliata_00485:mRNA_9.1	NAC domain-containing protein 71-like	3	444	464	Cleavage
csi-miR3950	P_trifoliata_00485:mRNA_9.1	NAC domain-containing protein 71-like	3	444	464	Cleavage
csi-miR3950	P_trifoliata_00485:mRNA_9.1	NAC domain-containing protein 71-like	3	444	464	Cleavage
csi-miR3953	P_trifoliata_00485:mRNA_9.1	NAC domain-containing protein 71-like	3	566	587	Cleavage
csi-miR162-5p	P_trifoliata_00488:mRNA_24.1	receptor-like protein 1 isoform X7	4	2484	2505	Cleavage
csi-miR162-5p	P_trifoliata_00488:mRNA_24.1	receptor-like protein 1 isoform X7	4	2484	2505	Cleavage
csi-miR162-5p	P_trifoliata_00488:mRNA_24.1	receptor-like protein 1 isoform X7	4	2484	2505	Cleavage
csi-miR171a	P_trifoliata_00489:mRNA_7.1	methylesterase 17	4	265	284	Cleavage
csi-miR171a	P_trifoliata_00489:mRNA_7.1	methylesterase 17	4	265	284	Cleavage
csi-miR171a	P_trifoliata_00489:mRNA_7.1	methylesterase 17	4	265	284	Cleavage
csi-miR171a	P_trifoliata_00489:mRNA_7.1	methylesterase 17	4	265	284	Cleavage
csi-miR171a	P_trifoliata_00489:mRNA_7.1	methylesterase 17	4	265	284	Cleavage
csi-miR399b	P_trifoliata_00489:mRNA_9.1	probable inorganic phosphate transporter 1-3	3	257	277	Cleavage
csi-miR399b	P_trifoliata_00489:mRNA_9.1	probable inorganic phosphate transporter 1-3	3	257	277	Cleavage
csi-miR399b	P_trifoliata_00489:mRNA_9.1	probable inorganic phosphate transporter 1-3	3	257	277	Cleavage
csi-miR399d	P_trifoliata_00489:mRNA_9.1	probable inorganic phosphate transporter 1-3	3	257	277	Cleavage
csi-miR399d	P_trifoliata_00489:mRNA_9.1	probable inorganic phosphate transporter 1-3	3	257	277	Cleavage
csi-miR399d	P_trifoliata_00489:mRNA_9.1	probable inorganic phosphate transporter 1-3	3	257	277	Cleavage
csi-miR399a	P_trifoliata_00489:mRNA_9.1	probable inorganic phosphate transporter 1-3	4.5	257	277	Cleavage
csi-miR3950	P_trifoliata_00492:mRNA_10.1	NAC domain-containing protein 89-like	1.5	586	606	Cleavage
csi-miR3950	P_trifoliata_00492:mRNA_10.1	NAC domain-containing protein 89-like	1.5	586	606	Cleavage
csi-miR3950	P_trifoliata_00492:mRNA_10.1	NAC domain-containing protein 89-like	1.5	586	606	Cleavage
csi-miR3950	P_trifoliata_00492:mRNA_10.1	NAC domain-containing protein 89-like	1.5	586	606	Cleavage
csi-miR3954	P_trifoliata_00492:mRNA_10.1	NAC domain-containing protein 89-like	2	75	95	Cleavage
csi-miR3954	P_trifoliata_00492:mRNA_10.1	NAC domain-containing protein 89-like	2	75	95	Cleavage
csi-miR3954	P_trifoliata_00492:mRNA_10.1	NAC domain-containing protein 89-like	2	75	95	Cleavage
csi-miR3954	P_trifoliata_00492:mRNA_10.1	NAC domain-containing protein 89-like	2	75	95	Cleavage
csi-miR3954	P_trifoliata_00492:mRNA_10.1	NAC domain-containing protein 89-like	2	75	95	Cleavage
csi-miR3950	P_trifoliata_00492:mRNA_10.1	NAC domain-containing protein 89-like	3	697	717	Cleavage
csi-miR3950	P_trifoliata_00492:mRNA_10.1	NAC domain-containing protein 89-like	3	697	717	Cleavage
csi-miR3950	P_trifoliata_00492:mRNA_10.1	NAC domain-containing protein 89-like	3	697	717	Cleavage
csi-miR3950	P_trifoliata_00492:mRNA_10.1	NAC domain-containing protein 89-like	3	697	717	Cleavage
csi-miR3950	P_trifoliata_00492:mRNA_10.1	NAC domain-containing protein 89-like	5	559	579	Cleavage
csi-miR3950	P_trifoliata_00492:mRNA_10.1	NAC domain-containing protein 89-like	5	559	579	Cleavage
csi-miR3950	P_trifoliata_00492:mRNA_10.1	NAC domain-containing protein 89-like	5	559	579	Cleavage
csi-miR3950	P_trifoliata_00492:mRNA_10.1	NAC domain-containing protein 89-like	5	559	579	Cleavage
csi-miR3947-5p	P_trifoliata_00492:mRNA_13.1	hypothetical protein CUMW_158080	3	1143	1165	Cleavage
csi-miR3947-5p	P_trifoliata_00492:mRNA_13.1	hypothetical protein CUMW_158080	3	1143	1165	Cleavage
csi-miR3950	P_trifoliata_00492:mRNA_7.1	hypothetical protein CUMW_120920	1.5	198	218	Cleavage
csi-miR3950	P_trifoliata_00492:mRNA_7.1	hypothetical protein CUMW_120920	1.5	198	218	Cleavage
csi-miR3950	P_trifoliata_00492:mRNA_7.1	hypothetical protein CUMW_120920	1.5	198	218	Cleavage
csi-miR3950	P_trifoliata_00492:mRNA_7.1	hypothetical protein CUMW_120920	1.5	198	218	Cleavage
csi-miR3954	P_trifoliata_00492:mRNA_7.1	hypothetical protein CUMW_120920	2.5	87	107	Cleavage
csi-miR3954	P_trifoliata_00492:mRNA_7.1	hypothetical protein CUMW_120920	2.5	87	107	Cleavage
csi-miR3954	P_trifoliata_00492:mRNA_7.1	hypothetical protein CUMW_120920	2.5	87	107	Cleavage
csi-miR3954	P_trifoliata_00492:mRNA_7.1	hypothetical protein CUMW_120920	2.5	87	107	Cleavage
csi-miR3954	P_trifoliata_00492:mRNA_7.1	hypothetical protein CUMW_120920	2.5	87	107	Cleavage
csi-miR319	P_trifoliata_00493:mRNA_17.1	uncharacterized protein LOC107175982	3	360	380	Cleavage
csi-miR319	P_trifoliata_00493:mRNA_17.1	uncharacterized protein LOC107175982	3	360	380	Cleavage
csi-miR319	P_trifoliata_00493:mRNA_17.1	uncharacterized protein LOC107175982	3	360	380	Cleavage
csi-miR319	P_trifoliata_00493:mRNA_17.1	uncharacterized protein LOC107175982	3	360	380	Cleavage
csi-miR482b	P_trifoliata_00496:mRNA_20.1	disease resistance protein At4g27190-like	2	334	355	Translation
csi-miR482b	P_trifoliata_00496:mRNA_20.1	disease resistance protein At4g27190-like	2	334	355	Translation
csi-miR482b	P_trifoliata_00496:mRNA_20.1	disease resistance protein At4g27190-like	2	334	355	Translation
csi-miR472	P_trifoliata_00496:mRNA_20.1	disease resistance protein At4g27190-like	3	334	354	Cleavage
csi-miR472	P_trifoliata_00496:mRNA_20.1	disease resistance protein At4g27190-like	3	334	354	Cleavage
csi-miR472	P_trifoliata_00496:mRNA_20.1	disease resistance protein At4g27190-like	3	334	354	Cleavage
csi-miR472	P_trifoliata_00496:mRNA_20.1	disease resistance protein At4g27190-like	3	334	354	Cleavage
csi-miR472	P_trifoliata_00496:mRNA_20.1	disease resistance protein At4g27190-like	3	334	354	Cleavage
csi-miR472	P_trifoliata_00496:mRNA_20.1	disease resistance protein At4g27190-like	3	334	354	Cleavage
csi-miR472	P_trifoliata_00496:mRNA_20.1	disease resistance protein At4g27190-like	3	334	354	Cleavage
csi-miR166e-5p	P_trifoliata_00499:mRNA_17.1	uncharacterized protein LOC107175982	4	156	176	Cleavage
csi-miR166e-5p	P_trifoliata_00499:mRNA_17.1	uncharacterized protein LOC107175982	4	156	176	Cleavage
csi-miR166c	P_trifoliata_00501:mRNA_16.1	pentatricopeptide repeat-containing protein At5g21222-like isoform X1	3	462	481	Cleavage
csi-miR166c	P_trifoliata_00501:mRNA_16.1	pentatricopeptide repeat-containing protein At5g21222-like isoform X1	3	462	481	Cleavage
csi-miR482a-5p	P_trifoliata_00502:mRNA_32.1	sec1 family domain-containing protein MIP3	4.5	2161	2182	Cleavage
csi-miR482a-5p	P_trifoliata_00502:mRNA_32.1	sec1 family domain-containing protein MIP3	4.5	2161	2182	Cleavage
csi-miR482a-5p	P_trifoliata_00502:mRNA_32.1	sec1 family domain-containing protein MIP3	4.5	2161	2182	Cleavage
csi-miR399c	P_trifoliata_00504:mRNA_18.1	putative nucleotidyltransferase	3.5	1163	1183	Translation
csi-miR399c	P_trifoliata_00504:mRNA_18.1	putative nucleotidyltransferase	3.5	1163	1183	Translation
csi-miR399c	P_trifoliata_00504:mRNA_18.1	putative nucleotidyltransferase	3.5	1163	1183	Translation
csi-miR399e	P_trifoliata_00504:mRNA_18.1	putative nucleotidyltransferase	3.5	1163	1183	Translation
csi-miR399e	P_trifoliata_00504:mRNA_18.1	putative nucleotidyltransferase	3.5	1163	1183	Translation
csi-miR399e	P_trifoliata_00504:mRNA_18.1	putative nucleotidyltransferase	3.5	1163	1183	Translation
csi-miR482a-3p	P_trifoliata_00505:mRNA_18.1	disease resistance protein At4g27190-like isoform X2	2.5	2629	2650	Cleavage
csi-miR482a-3p	P_trifoliata_00505:mRNA_18.1	disease resistance protein At4g27190-like isoform X2	2.5	2629	2650	Cleavage
csi-miR482a-3p	P_trifoliata_00505:mRNA_18.1	disease resistance protein At4g27190-like isoform X2	2.5	2629	2650	Cleavage
csi-miR166e-5p	P_trifoliata_00511:mRNA_13.1	serine/threonine-protein kinase Nek1 isoform X3	3.5	933	953	Cleavage
csi-miR166e-5p	P_trifoliata_00511:mRNA_13.1	serine/threonine-protein kinase Nek1 isoform X3	3.5	933	953	Cleavage
csi-miR156	P_trifoliata_00517:mRNA_11.1	squamosa promoter-binding-like protein 13A	1	884	903	Cleavage
csi-miR156	P_trifoliata_00517:mRNA_11.1	squamosa promoter-binding-like protein 13A	1	884	903	Cleavage
csi-miR156	P_trifoliata_00517:mRNA_11.1	squamosa promoter-binding-like protein 13A	1	884	903	Cleavage
csi-miR156	P_trifoliata_00517:mRNA_11.1	squamosa promoter-binding-like protein 13A	1	884	903	Cleavage
csi-miR156	P_trifoliata_00517:mRNA_11.1	squamosa promoter-binding-like protein 13A	1	884	903	Cleavage
csi-miR156	P_trifoliata_00517:mRNA_11.1	squamosa promoter-binding-like protein 13A	1	884	903	Cleavage
csi-miR156	P_trifoliata_00517:mRNA_11.1	squamosa promoter-binding-like protein 13A	1	884	903	Cleavage
csi-miR535	P_trifoliata_00517:mRNA_11.1	squamosa promoter-binding-like protein 13A	4.5	882	903	Cleavage
csi-miR535	P_trifoliata_00517:mRNA_11.1	squamosa promoter-binding-like protein 13A	4.5	882	903	Cleavage
csi-miR535	P_trifoliata_00517:mRNA_11.1	squamosa promoter-binding-like protein 13A	4.5	882	903	Cleavage
csi-miR172b	P_trifoliata_00519:mRNA_18.1	CTV.19	2	278	298	Cleavage
csi-miR172b	P_trifoliata_00519:mRNA_18.1	CTV.19	2	278	298	Cleavage
csi-miR172b	P_trifoliata_00519:mRNA_18.1	CTV.19	2	278	298	Cleavage
csi-miR172b	P_trifoliata_00519:mRNA_18.1	CTV.19	2	278	298	Cleavage
csi-miR172b	P_trifoliata_00519:mRNA_18.1	CTV.19	2	278	298	Cleavage
csi-miR3951	P_trifoliata_00522:mRNA_6.1	probable LRR receptor-like serine/threonine-protein kinase At3g47570	3.5	869	889	Translation
csi-miR3951	P_trifoliata_00522:mRNA_6.1	probable LRR receptor-like serine/threonine-protein kinase At3g47570	3.5	870	889	Translation
csi-miR3951	P_trifoliata_00522:mRNA_6.1	probable LRR receptor-like serine/threonine-protein kinase At3g47570	3.5	869	889	Translation
csi-miR3951	P_trifoliata_00522:mRNA_6.1	probable LRR receptor-like serine/threonine-protein kinase At3g47570	3.5	869	889	Translation
csi-miR3951	P_trifoliata_00522:mRNA_6.1	probable LRR receptor-like serine/threonine-protein kinase At3g47570	3.5	869	889	Translation
csi-miR3951	P_trifoliata_00522:mRNA_6.1	probable LRR receptor-like serine/threonine-protein kinase At3g47570	3.5	869	889	Translation
csi-miR396a	P_trifoliata_00528:mRNA_3.1	growth-regulating factor 1-like isoform X1	3	366	387	Cleavage
csi-miR396a	P_trifoliata_00528:mRNA_3.1	growth-regulating factor 1-like isoform X1	3	366	387	Cleavage
csi-miR396a	P_trifoliata_00528:mRNA_3.1	growth-regulating factor 1-like isoform X1	3	366	387	Cleavage
csi-miR396b	P_trifoliata_00528:mRNA_3.1	growth-regulating factor 1-like isoform X1	3	366	387	Cleavage
csi-miR396b	P_trifoliata_00528:mRNA_3.1	growth-regulating factor 1-like isoform X1	3	366	387	Cleavage
csi-miR396b	P_trifoliata_00528:mRNA_3.1	growth-regulating factor 1-like isoform X1	3	366	387	Cleavage
csi-miR172a-3p	P_trifoliata_00529:mRNA_12.1	ethylene-responsive transcription factor RAP2-7 isoform X1	1.5	1362	1381	Cleavage
csi-miR172a-3p	P_trifoliata_00529:mRNA_12.1	ethylene-responsive transcription factor RAP2-7 isoform X1	1.5	1362	1381	Cleavage
csi-miR172a-3p	P_trifoliata_00529:mRNA_12.1	ethylene-responsive transcription factor RAP2-7 isoform X1	1.5	1362	1381	Cleavage
csi-miR172a-3p	P_trifoliata_00529:mRNA_12.1	ethylene-responsive transcription factor RAP2-7 isoform X1	1.5	1362	1381	Cleavage
csi-miR172c	P_trifoliata_00529:mRNA_12.1	ethylene-responsive transcription factor RAP2-7 isoform X1	1.5	1361	1382	Cleavage
csi-miR172c	P_trifoliata_00529:mRNA_12.1	ethylene-responsive transcription factor RAP2-7 isoform X1	1.5	1361	1382	Cleavage
csi-miR172c	P_trifoliata_00529:mRNA_12.1	ethylene-responsive transcription factor RAP2-7 isoform X1	1.5	1361	1382	Cleavage
csi-miR172c	P_trifoliata_00529:mRNA_12.1	ethylene-responsive transcription factor RAP2-7 isoform X1	1.5	1362	1382	Cleavage
csi-miR172b	P_trifoliata_00529:mRNA_12.1	ethylene-responsive transcription factor RAP2-7 isoform X1	2.5	1361	1381	Cleavage
csi-miR172b	P_trifoliata_00529:mRNA_12.1	ethylene-responsive transcription factor RAP2-7 isoform X1	2.5	1361	1381	Cleavage
csi-miR172b	P_trifoliata_00529:mRNA_12.1	ethylene-responsive transcription factor RAP2-7 isoform X1	2.5	1361	1381	Cleavage
csi-miR172b	P_trifoliata_00529:mRNA_12.1	ethylene-responsive transcription factor RAP2-7 isoform X1	2.5	1361	1381	Cleavage
csi-miR172b	P_trifoliata_00529:mRNA_12.1	ethylene-responsive transcription factor RAP2-7 isoform X1	2.5	1361	1381	Cleavage
csi-miR166b	P_trifoliata_00529:mRNA_4.1	uncharacterized protein LOC18033798 isoform X1	4.5	359	380	Translation
csi-miR166b	P_trifoliata_00529:mRNA_4.1	uncharacterized protein LOC18033798 isoform X1	4.5	359	380	Translation
csi-miR166b	P_trifoliata_00529:mRNA_4.1	uncharacterized protein LOC18033798 isoform X1	4.5	359	380	Translation
csi-miR827	P_trifoliata_00538:mRNA_4.1	zinc finger BED domain-containing protein RICESLEEPER 2-like	4.5	62	82	Cleavage
csi-miR827	P_trifoliata_00538:mRNA_4.1	zinc finger BED domain-containing protein RICESLEEPER 2-like	4.5	62	82	Cleavage
csi-miR162-5p	P_trifoliata_00544:mRNA_5.1	receptor-like protein 1 isoform X6	4	1920	1941	Cleavage
csi-miR162-5p	P_trifoliata_00544:mRNA_5.1	receptor-like protein 1 isoform X6	4	1920	1941	Cleavage
csi-miR162-5p	P_trifoliata_00544:mRNA_5.1	receptor-like protein 1 isoform X6	4	1920	1941	Cleavage
csi-miR162-5p	P_trifoliata_00544:mRNA_5.1	receptor-like protein 1 isoform X6	5	2172	2193	Cleavage
csi-miR162-5p	P_trifoliata_00544:mRNA_5.1	receptor-like protein 1 isoform X6	5	2172	2193	Cleavage
csi-miR162-5p	P_trifoliata_00544:mRNA_5.1	receptor-like protein 1 isoform X6	5	2172	2193	Cleavage
csi-miR477c	P_trifoliata_00545:mRNA_7.1	zinc finger BED domain-containing protein RICESLEEPER 1-like	4	32	52	Cleavage
csi-miR477c	P_trifoliata_00545:mRNA_7.1	zinc finger BED domain-containing protein RICESLEEPER 1-like	4	32	52	Cleavage
csi-miR477c	P_trifoliata_00545:mRNA_7.1	zinc finger BED domain-containing protein RICESLEEPER 1-like	4	32	52	Cleavage
csi-miR172a-3p	P_trifoliata_00547:mRNA_13.1	G-type lectin S-receptor-like serine/threonine-protein kinase At4g27290 isoform X2	2.5	2813	2832	Cleavage
csi-miR172a-3p	P_trifoliata_00547:mRNA_13.1	G-type lectin S-receptor-like serine/threonine-protein kinase At4g27290 isoform X2	2.5	2813	2832	Cleavage
csi-miR172a-3p	P_trifoliata_00547:mRNA_13.1	G-type lectin S-receptor-like serine/threonine-protein kinase At4g27290 isoform X2	2.5	2813	2832	Cleavage
csi-miR172a-3p	P_trifoliata_00547:mRNA_13.1	G-type lectin S-receptor-like serine/threonine-protein kinase At4g27290 isoform X2	2.5	2813	2832	Cleavage
csi-miR172a-3p	P_trifoliata_00547:mRNA_13.1	G-type lectin S-receptor-like serine/threonine-protein kinase At4g27290 isoform X2	3.5	1670	1689	Cleavage
csi-miR172a-3p	P_trifoliata_00547:mRNA_13.1	G-type lectin S-receptor-like serine/threonine-protein kinase At4g27290 isoform X2	3.5	1670	1689	Cleavage
csi-miR172a-3p	P_trifoliata_00547:mRNA_13.1	G-type lectin S-receptor-like serine/threonine-protein kinase At4g27290 isoform X2	3.5	1670	1689	Cleavage
csi-miR172a-3p	P_trifoliata_00547:mRNA_13.1	G-type lectin S-receptor-like serine/threonine-protein kinase At4g27290 isoform X2	3.5	1670	1689	Cleavage
csi-miR172a-3p	P_trifoliata_00547:mRNA_14.1	G-type lectin S-receptor-like serine/threonine-protein kinase At4g27290 isoform X1	2.5	1652	1671	Cleavage
csi-miR172a-3p	P_trifoliata_00547:mRNA_14.1	G-type lectin S-receptor-like serine/threonine-protein kinase At4g27290 isoform X1	2.5	1652	1671	Cleavage
csi-miR172a-3p	P_trifoliata_00547:mRNA_14.1	G-type lectin S-receptor-like serine/threonine-protein kinase At4g27290 isoform X1	2.5	1652	1671	Cleavage
csi-miR172a-3p	P_trifoliata_00547:mRNA_14.1	G-type lectin S-receptor-like serine/threonine-protein kinase At4g27290 isoform X1	2.5	1652	1671	Cleavage
csi-miR172c	P_trifoliata_00547:mRNA_14.1	G-type lectin S-receptor-like serine/threonine-protein kinase At4g27290 isoform X1	3	1652	1672	Cleavage
csi-miR530a	P_trifoliata_00556:mRNA_14.1	NDR1/HIN1-like protein 6	3.5	197	217	Cleavage
csi-miR530a	P_trifoliata_00556:mRNA_14.1	NDR1/HIN1-like protein 6	3.5	197	217	Cleavage
csi-miR530a	P_trifoliata_00556:mRNA_14.1	NDR1/HIN1-like protein 6	3.5	197	217	Cleavage
csi-miR530a	P_trifoliata_00556:mRNA_14.1	NDR1/HIN1-like protein 6	3.5	197	217	Cleavage
csi-miR472	P_trifoliata_00557:mRNA_16.1	---NA---	2.5	202	222	Cleavage
csi-miR472	P_trifoliata_00557:mRNA_16.1	---NA---	2.5	202	222	Cleavage
csi-miR472	P_trifoliata_00557:mRNA_16.1	---NA---	2.5	202	222	Cleavage
csi-miR472	P_trifoliata_00557:mRNA_16.1	---NA---	2.5	202	222	Cleavage
csi-miR472	P_trifoliata_00557:mRNA_16.1	---NA---	2.5	202	222	Cleavage
csi-miR472	P_trifoliata_00557:mRNA_16.1	---NA---	2.5	202	222	Cleavage
csi-miR472	P_trifoliata_00557:mRNA_16.1	---NA---	2.5	202	222	Cleavage
csi-miR472	P_trifoliata_00557:mRNA_16.1	---NA---	5	140	160	Translation
csi-miR472	P_trifoliata_00557:mRNA_16.1	---NA---	5	395	416	Translation
csi-miR472	P_trifoliata_00557:mRNA_16.1	---NA---	5	140	160	Translation
csi-miR472	P_trifoliata_00557:mRNA_16.1	---NA---	5	395	416	Translation
csi-miR472	P_trifoliata_00557:mRNA_16.1	---NA---	5	140	160	Translation
csi-miR472	P_trifoliata_00557:mRNA_16.1	---NA---	5	395	416	Translation
csi-miR472	P_trifoliata_00557:mRNA_16.1	---NA---	5	140	160	Translation
csi-miR472	P_trifoliata_00557:mRNA_16.1	---NA---	5	395	416	Translation
csi-miR472	P_trifoliata_00557:mRNA_16.1	---NA---	5	140	160	Translation
csi-miR472	P_trifoliata_00557:mRNA_16.1	---NA---	5	395	416	Translation
csi-miR472	P_trifoliata_00557:mRNA_16.1	---NA---	5	140	160	Translation
csi-miR472	P_trifoliata_00557:mRNA_16.1	---NA---	5	395	416	Translation
csi-miR472	P_trifoliata_00557:mRNA_16.1	---NA---	5	140	160	Translation
csi-miR472	P_trifoliata_00557:mRNA_16.1	---NA---	5	395	416	Translation
csi-miR827	P_trifoliata_00559:mRNA_1.1	F-box/kelch-repeat protein At3g06240	4	654	674	Cleavage
csi-miR827	P_trifoliata_00559:mRNA_1.1	F-box/kelch-repeat protein At3g06240	4	654	674	Cleavage
csi-miR827	P_trifoliata_00559:mRNA_1.1	F-box/kelch-repeat protein At3g06240	4	655	674	Cleavage
csi-miR827	P_trifoliata_00559:mRNA_9.1	F-box/kelch-repeat protein At3g06240	4	657	677	Cleavage
csi-miR827	P_trifoliata_00559:mRNA_9.1	F-box/kelch-repeat protein At3g06240	4	657	677	Cleavage
csi-miR827	P_trifoliata_00559:mRNA_9.1	F-box/kelch-repeat protein At3g06240	4	658	677	Cleavage
csi-miR408	P_trifoliata_00566:mRNA_6.1	THO complex subunit 4A	2	566	586	Cleavage
csi-miR408	P_trifoliata_00566:mRNA_6.1	THO complex subunit 4A	2	566	586	Cleavage
csi-miR408	P_trifoliata_00566:mRNA_6.1	THO complex subunit 4A	2	566	586	Cleavage
csi-miR408	P_trifoliata_00566:mRNA_6.1	THO complex subunit 4A	2	566	586	Cleavage
csi-miR477c	P_trifoliata_00568:mRNA_1.1	zinc finger BED domain-containing protein RICESLEEPER 2-like	4	809	829	Cleavage
csi-miR477c	P_trifoliata_00568:mRNA_1.1	zinc finger BED domain-containing protein RICESLEEPER 2-like	4	809	829	Cleavage
csi-miR477c	P_trifoliata_00568:mRNA_1.1	zinc finger BED domain-containing protein RICESLEEPER 2-like	4	809	829	Cleavage
csi-miR160	P_trifoliata_00571:mRNA_2.1	actin-related protein 2/3 complex subunit 1A-like	4	1155	1175	Cleavage
csi-miR160	P_trifoliata_00571:mRNA_2.1	actin-related protein 2/3 complex subunit 1A-like	4	1155	1175	Cleavage
csi-miR160	P_trifoliata_00571:mRNA_2.1	actin-related protein 2/3 complex subunit 1A-like	4	1155	1175	Cleavage
csi-miR160	P_trifoliata_00571:mRNA_2.1	actin-related protein 2/3 complex subunit 1A-like	4	1155	1175	Cleavage
csi-miR167a	P_trifoliata_00572:mRNA_14.1	ferrochelatase-2, chloroplastic	3.5	737	757	Cleavage
csi-miR167a	P_trifoliata_00572:mRNA_14.1	ferrochelatase-2, chloroplastic	3.5	737	757	Cleavage
csi-miR167a	P_trifoliata_00572:mRNA_14.1	ferrochelatase-2, chloroplastic	3.5	737	757	Cleavage
csi-miR167a	P_trifoliata_00572:mRNA_14.1	ferrochelatase-2, chloroplastic	3.5	737	757	Cleavage
csi-miR167a	P_trifoliata_00572:mRNA_14.1	ferrochelatase-2, chloroplastic	3.5	737	757	Cleavage
csi-miR167a	P_trifoliata_00572:mRNA_14.1	ferrochelatase-2, chloroplastic	3.5	737	757	Cleavage
csi-miR167b	P_trifoliata_00572:mRNA_14.1	ferrochelatase-2, chloroplastic	3.5	737	757	Cleavage
csi-miR167b	P_trifoliata_00572:mRNA_14.1	ferrochelatase-2, chloroplastic	3.5	737	757	Cleavage
csi-miR167b	P_trifoliata_00572:mRNA_14.1	ferrochelatase-2, chloroplastic	3.5	737	757	Cleavage
csi-miR167b	P_trifoliata_00572:mRNA_14.1	ferrochelatase-2, chloroplastic	3.5	737	757	Cleavage
csi-miR167b	P_trifoliata_00572:mRNA_14.1	ferrochelatase-2, chloroplastic	3.5	737	757	Cleavage
csi-miR167c	P_trifoliata_00572:mRNA_14.1	ferrochelatase-2, chloroplastic	3.5	737	757	Cleavage
csi-miR167c	P_trifoliata_00572:mRNA_14.1	ferrochelatase-2, chloroplastic	3.5	737	757	Cleavage
csi-miR167c	P_trifoliata_00572:mRNA_14.1	ferrochelatase-2, chloroplastic	3.5	737	757	Cleavage
csi-miR167c	P_trifoliata_00572:mRNA_14.1	ferrochelatase-2, chloroplastic	3.5	737	757	Cleavage
csi-miR167c	P_trifoliata_00572:mRNA_14.1	ferrochelatase-2, chloroplastic	3.5	737	757	Cleavage
csi-miR167c	P_trifoliata_00572:mRNA_14.1	ferrochelatase-2, chloroplastic	3.5	737	757	Cleavage
csi-miR530b	P_trifoliata_00577:mRNA_17.1	flowering time control protein FPA	4	2983	3003	Translation
csi-miR530b	P_trifoliata_00577:mRNA_17.1	flowering time control protein FPA	4	2983	3003	Translation
csi-miR479	P_trifoliata_00577:mRNA_9.1	ultraviolet-B receptor UVR8	5	1228	1250	Cleavage
csi-miR479	P_trifoliata_00577:mRNA_9.1	ultraviolet-B receptor UVR8	5	1228	1250	Cleavage
csi-miR479	P_trifoliata_00577:mRNA_9.1	ultraviolet-B receptor UVR8	5	1228	1250	Cleavage
csi-miR479	P_trifoliata_00577:mRNA_9.1	ultraviolet-B receptor UVR8	5	1228	1250	Cleavage
csi-miR479	P_trifoliata_00577:mRNA_9.1	ultraviolet-B receptor UVR8	5	1228	1250	Cleavage
csi-miR479	P_trifoliata_00577:mRNA_9.1	ultraviolet-B receptor UVR8	5	1228	1250	Cleavage
csi-miR477a	P_trifoliata_00579:mRNA_10.1	Multicopper oxidase, type 1	4	769	789	Cleavage
csi-miR399c	P_trifoliata_00579:mRNA_6.1	LOW QUALITY PROTEIN	3.5	302	322	Translation
csi-miR399c	P_trifoliata_00579:mRNA_6.1	LOW QUALITY PROTEIN	3.5	302	322	Translation
csi-miR399c	P_trifoliata_00579:mRNA_6.1	LOW QUALITY PROTEIN	3.5	302	322	Translation
csi-miR399e	P_trifoliata_00579:mRNA_6.1	LOW QUALITY PROTEIN	3.5	302	322	Translation
csi-miR399e	P_trifoliata_00579:mRNA_6.1	LOW QUALITY PROTEIN	3.5	302	322	Translation
csi-miR399e	P_trifoliata_00579:mRNA_6.1	LOW QUALITY PROTEIN	3.5	302	322	Translation
csi-miR159	P_trifoliata_00581:mRNA_9.1	transcription factor MYB101	1.5	860	880	Cleavage
csi-miR159	P_trifoliata_00581:mRNA_9.1	transcription factor MYB101	1.5	860	880	Cleavage
csi-miR159	P_trifoliata_00581:mRNA_9.1	transcription factor MYB101	1.5	860	880	Cleavage
csi-miR159	P_trifoliata_00581:mRNA_9.1	transcription factor MYB101	1.5	860	880	Cleavage
csi-miR319	P_trifoliata_00581:mRNA_9.1	transcription factor MYB101	3	860	880	Cleavage
csi-miR319	P_trifoliata_00581:mRNA_9.1	transcription factor MYB101	3	860	880	Cleavage
csi-miR319	P_trifoliata_00581:mRNA_9.1	transcription factor MYB101	3	860	880	Cleavage
csi-miR319	P_trifoliata_00581:mRNA_9.1	transcription factor MYB101	3	860	880	Cleavage
csi-miR397	P_trifoliata_00588:mRNA_10.1	Multicopper oxidase, type 1	1.5	681	701	Cleavage
csi-miR397	P_trifoliata_00588:mRNA_10.1	Multicopper oxidase, type 1	1.5	681	701	Cleavage
csi-miR397	P_trifoliata_00588:mRNA_10.1	Multicopper oxidase, type 1	1.5	681	701	Cleavage
csi-miR397	P_trifoliata_00588:mRNA_10.1	Multicopper oxidase, type 1	1.5	681	701	Cleavage
csi-miR397	P_trifoliata_00588:mRNA_6.1	laccase-17-like	1.5	693	713	Cleavage
csi-miR397	P_trifoliata_00588:mRNA_6.1	laccase-17-like	1.5	693	713	Cleavage
csi-miR397	P_trifoliata_00588:mRNA_6.1	laccase-17-like	1.5	693	713	Cleavage
csi-miR397	P_trifoliata_00588:mRNA_6.1	laccase-17-like	1.5	693	713	Cleavage
csi-miR167a	P_trifoliata_00591:mRNA_10.1	potassium channel SKOR	3.5	1883	1903	Cleavage
csi-miR167a	P_trifoliata_00591:mRNA_10.1	potassium channel SKOR	3.5	1883	1903	Cleavage
csi-miR167a	P_trifoliata_00591:mRNA_10.1	potassium channel SKOR	3.5	1883	1903	Cleavage
csi-miR167a	P_trifoliata_00591:mRNA_10.1	potassium channel SKOR	3.5	1883	1903	Cleavage
csi-miR167a	P_trifoliata_00591:mRNA_10.1	potassium channel SKOR	3.5	1883	1903	Cleavage
csi-miR167a	P_trifoliata_00591:mRNA_10.1	potassium channel SKOR	3.5	1883	1903	Cleavage
csi-miR167c	P_trifoliata_00591:mRNA_10.1	potassium channel SKOR	3.5	1883	1903	Cleavage
csi-miR167c	P_trifoliata_00591:mRNA_10.1	potassium channel SKOR	3.5	1883	1903	Cleavage
csi-miR167c	P_trifoliata_00591:mRNA_10.1	potassium channel SKOR	3.5	1883	1903	Cleavage
csi-miR167c	P_trifoliata_00591:mRNA_10.1	potassium channel SKOR	3.5	1883	1903	Cleavage
csi-miR167c	P_trifoliata_00591:mRNA_10.1	potassium channel SKOR	3.5	1883	1903	Cleavage
csi-miR167c	P_trifoliata_00591:mRNA_10.1	potassium channel SKOR	3.5	1883	1903	Cleavage
csi-miR396c	P_trifoliata_00592:mRNA_4.1	uncharacterized protein LOC112497604	2	118	137	Cleavage
csi-miR396c	P_trifoliata_00592:mRNA_4.1	uncharacterized protein LOC112497604	2	118	137	Cleavage
csi-miR396c	P_trifoliata_00592:mRNA_4.1	uncharacterized protein LOC112497604	2	118	137	Cleavage
csi-miR3951	P_trifoliata_00599:mRNA_11.1	probable LRR receptor-like serine/threonine-protein kinase At3g47570	3.5	584	604	Translation
csi-miR3951	P_trifoliata_00599:mRNA_11.1	probable LRR receptor-like serine/threonine-protein kinase At3g47570	3.5	585	604	Translation
csi-miR3951	P_trifoliata_00599:mRNA_11.1	probable LRR receptor-like serine/threonine-protein kinase At3g47570	3.5	584	604	Translation
csi-miR3951	P_trifoliata_00599:mRNA_11.1	probable LRR receptor-like serine/threonine-protein kinase At3g47570	3.5	584	604	Translation
csi-miR3951	P_trifoliata_00599:mRNA_11.1	probable LRR receptor-like serine/threonine-protein kinase At3g47570	3.5	584	604	Translation
csi-miR3951	P_trifoliata_00599:mRNA_11.1	probable LRR receptor-like serine/threonine-protein kinase At3g47570	3.5	584	604	Translation
csi-miR403	P_trifoliata_00602:mRNA_5.1	putative pumilio homolog 7, chloroplastic	5	494	514	Cleavage
csi-miR403	P_trifoliata_00602:mRNA_5.1	putative pumilio homolog 7, chloroplastic	5	494	514	Cleavage
csi-miR403	P_trifoliata_00602:mRNA_5.1	putative pumilio homolog 7, chloroplastic	5	494	514	Cleavage
csi-miR403	P_trifoliata_00602:mRNA_5.1	putative pumilio homolog 7, chloroplastic	5	494	514	Cleavage
csi-miR156	P_trifoliata_00616:mRNA_9.1	RRP12-like protein	3	2696	2715	Cleavage
csi-miR156	P_trifoliata_00616:mRNA_9.1	RRP12-like protein	3	2696	2715	Cleavage
csi-miR156	P_trifoliata_00616:mRNA_9.1	RRP12-like protein	3	2696	2715	Cleavage
csi-miR156	P_trifoliata_00616:mRNA_9.1	RRP12-like protein	3	2696	2715	Cleavage
csi-miR156	P_trifoliata_00616:mRNA_9.1	RRP12-like protein	3	2696	2715	Cleavage
csi-miR156	P_trifoliata_00616:mRNA_9.1	RRP12-like protein	3	2696	2715	Cleavage
[truncated: 221 more rows]
